# Supplementary material for: TMEM52B Isoforms P18 and P20 Differentially Promote the Oncogenesis and Metastasis of Nasopharyngeal Carcinoma
Source: Adv Sci (Weinh). 2024 Jun 28;11(33):2402457. doi: 10.1002/advs.202402457 (PMC11434218; doi:10.1002/advs.202402457)
Supplement: Supplementary file 2 — Supplemental Data1 [file ADVS-11-2402457-s004.xlsx]

## Sheet: up regulated gene
Gene ID	Gene Symbol	Type	CNE_1 Expression	CNE_2 Expression	HK_1 Expression	HNE_1 Expression	HONE_1 Expression	SUNE Expression	X5_8F Expression	X6_10B Expression	N2_Bmi_1 Expression	N5_Tert Expression	NP69 Expression	log2 (Cancer/Normal)	Qvalue (Normal-vs-Cancer)
6559	SLC12A3	mRNA	112.5	55.14	0.07	23.31	51.09	27.85	10.9	32.71	0.02	0	0	13.2585	0
248	ALPI	mRNA	16.23	62.17	0	0.12	42.24	5.79	95.04	2.01	0	0	0	13.1124	0
105373812	LOC105373812	mRNA	1.35	0	0	1.04	0.17	0.11	0	0.38	0	0	0	12.1353	0
1081	CGA	mRNA	1.14	4.93	0	0.26	20.3	2.02	441.92	81.55	0	0	0	12.1126	0
BGIG9606_54311	BGIG9606_54311	mRNA	22.42	24.49	0	24.84	23.96	17.22	27.44	11.8	0	0	0	11.7932	0
BGIG9606_68017	BGIG9606_68017	mRNA	22.42	24.49	0	24.84	23.96	17.22	27.44	11.8	0	0	0	11.7932	0
BGIG9606_43357	BGIG9606_43357	mRNA	3.68	3.08	3.12	4.25	3.84	2.11	2.42	0.01	0	0	0	11.6044	0
725	C4BPB	mRNA	6.16	2.9	0	0.29	1.99	1.39	2.31	210.5	0	0	0	11.503	0
404203	SPINK6	mRNA	0.18	0	0	0	1.49	0	12.92	839.01	0.13	0	0	11.4939	0
7448	VTN	mRNA	12.68	19.32	0	0.26	3.08	36.01	26.84	48.52	0	0	0	11.4805	0
4100	MAGEA1	mRNA	25.22	15.99	0.11	22.74	23.57	0	2.86	29.46	0	0	0	11.2255	0
56667	MUC13	mRNA	59.63	89.78	0.11	1.16	19.14	15.92	91.59	0.39	0	0	0.05	11.2202	0
105378220	MARCOL	mRNA	0.36	0.04	0	0	1.97	0	3.93	122.86	0	0	0	11.104	0
1910	EDNRB	mRNA	32.55	5.06	0	0	0.05	0.93	0	0.5	0	0	0	11.0698	0
2543	GAGE1	mRNA	0	0	0	0.21	0	0	249.12	0.55	0	0	0	11.0633	0
254439	C11orf86	mRNA	75.35	98.47	0.11	0.15	20.53	28.93	21.99	60.85	0	0	0.06	11.0178	0
1000	CDH2	mRNA	6.71	6.18	2.1	13.56	4.69	7.51	10.66	29.19	0	0	0.02	10.9168	0
1734	DIO2	mRNA	254.89	26.26	0.23	8.08	20.07	24.44	59.35	3.16	0	0.03	0.02	10.8107	0
85416	ZIC5	mRNA	2.95	3.23	0.7	2.13	3.94	3.15	2.64	3.6	0	0	0	10.5646	0
BGIG9606_54416	BGIG9606_54416	mRNA	6.82	11.04	0.25	12.71	8.3	8.4	10.74	5.59	0	0	0	10.2348	0
729396	GAGE12J	mRNA	0	0	0	0.23	0	0	186.38	0	0	0	0	10.0652	0
646960	PRSS56	mRNA	0.27	3.84	0	0	30.09	0.11	4.64	0.05	0	0	0	9.97028	0
26	AOC1	mRNA	0.45	2.74	0	4.77	11.9	11.32	2.67	0.12	0	0	0	9.96427	0
115701	ALPK2	mRNA	0.31	0.13	0.01	0.02	0.02	0.09	0.02	51.91	0.02	0.01	0	9.96402	0
4585	MUC4	mRNA	0.07	15.86	0	0.56	12.51	1.33	11.78	0	0.02	0	0	9.86358	0
102724852	LOC102724852	mRNA	24.79	185.45	0	71.63	235.86	33.69	46.49	6.15	0.16	0.09	0	9.79875	0
286133	SCARA5	mRNA	15.42	6.02	0.02	0.01	0.88	0.74	1.07	12.49	0	0	0.02	9.78534	0
653	BMP5	mRNA	12.8	0.11	0	11.95	0.15	0.09	0.97	12.84	0	0	0.01	9.78249	0
4129	MAOB	mRNA	11.77	3.42	0	3.55	2.29	18.82	11.23	61.76	0	0.05	0	9.64343	0
4103	MAGEA4	mRNA	0	0	15.92	20.66	0	0	0.24	0	0	0	0	9.54252	0
64699	TMPRSS3	mRNA	6.56	22.65	0	7.37	12.28	17.02	16.61	27.02	0	0	0.1	9.5273	0
283120	H19	mRNA	473.68	2866.12	0.36	1137.44	3760.11	597.88	746.18	103.59	1	1.77	2.14	9.5207	0
1438	CSF2RA	mRNA	4.66	3.62	0	1.87	2.75	4.75	1.12	44.91	0	0.01	0	9.50887	0
101928841	LOC101928841	mRNA	0.71	1.47	0	0.24	1.32	0.8	1.77	0.02	0	0	0	9.49869	0
1003	CDH5	mRNA	1.84	7.15	0	0.8	0.89	2.12	1.97	14.24	0	0.01	0	9.48975	0
4105	MAGEA6	mRNA	0	0.27	0	0.03	0	0.03	28.58	36.25	0.04	0	0	9.38939	0
8839	WISP2	mRNA	14.45	17.91	0	1.93	16.65	6.09	27.33	212.1	0.04	0	0.15	9.3739	0
6751	SSTR1	mRNA	0	0	0	0.05	0	0	0	17.54	0.01	0	0	9.3369	0
203413	CT83	mRNA	9.16	11.6	0	5.85	9.85	0	11.68	65.69	0	0	0	9.32035	0
102724698	LINC01905	mRNA	0.42	0.38	0.01	0.7	0.31	0.45	0.39	1.26	0	0	0	9.28201	0
27133	KCNH5	mRNA	0	0	0	0	0	0	0	6.15	0	0	0	9.27733	0
6121	RPE65	mRNA	1.96	5.56	1.29	0.79	2.04	4.18	2.24	0	0	0	0	9.23132	0
4113	MAGEB2	mRNA	0.66	0	0	0	0.07	0.92	29.26	0	0	0	0	9.21283	0
5212	VIT	mRNA	3.28	0.09	1.32	13.66	0.6	0.05	1.75	0.14	0	0	0	9.21114	0
7025	NR2F1	mRNA	11.42	22.19	2.69	3.09	7.88	10.35	8.02	9.83	0.02	0.04	0	9.18442	0
29091	STXBP6	mRNA	1.17	0.02	0.35	0.93	0.01	0.08	0.06	8.89	0	0	0	9.16992	0
154822	LINC00689	mRNA	2.93	3.15	0.02	0.23	2.32	0.7	3.33	3.42	0	0	0.01	9.1067	0
121355	GTSF1	mRNA	0	0	0	0.08	0	0	63.85	0	0	0	0	9.09511	0
BGIG9606_47587	BGIG9606_47587	mRNA	0.6	2.2	0.02	0.03	0.19	0.22	0.28	1.36	0	0	0	9.07271	0
4111	MAGEA12	mRNA	0	0	0	0	0	0	14.58	12.39	0	0	0	9.07075	0
84699	CREB3L3	mRNA	5.94	6.11	0	0.49	0.87	0.35	3.29	0.05	0	0	0	9.04058	0
107984590	LOC107984590	mRNA	6.61	35.92	0	1.42	9.96	10.97	6.17	0	0	0.07	0.01	9.01098	0
27198	HCAR1	mRNA	0	0	0	0	0	10.11	4.04	0	0	0	0	9.00976	0
54749	EPDR1	mRNA	11.32	0	0	7.79	0	1.1	0	17.87	0.04	0	0	8.99705	0
23136	EPB41L3	mRNA	0	0	0	0.02	0.02	0	0	43	0	0.02	0.01	8.97178	0
70	ACTC1	mRNA	16.76	2.61	0	0.62	2.31	0	1.73	1.42	0	0	0	8.93176	0
793	CALB1	mRNA	64.49	72.49	0.32	8.01	8.78	95.13	7.55	49.11	0.02	0.04	0.15	8.90398	0
56892	TCIM	mRNA	0.87	4.01	0	0.1	1.18	0.1	8.99	9.21	0	0	0	8.87825	0
645073	GAGE12G	mRNA	0.52	0	0.18	0	0	0.17	81.41	0.54	0	0	0	8.86853	0
283768	GOLGA8G	mRNA	0.03	0	0.93	0.01	0	0	0	0	0	0	0	8.86319	0
2944	GSTM1	mRNA	0	1.01	0	0	0	0	0	34.08	0	0	0	8.86262	0
284930	LOC284930	mRNA	0.49	0.79	0.66	0.41	0.72	0.43	0.41	0.21	0	0	0	8.78867	0
BGIG9606_68729	BGIG9606_68729	mRNA	0.04	1.33	0	0.12	1.19	0.08	1.18	0.01	0	0	0	8.78361	0
439936	C5orf17	mRNA	2.65	3.82	0.01	5.52	2.13	4.61	1.74	7.91	0	0	0	8.77615	0
105377986	LOC105377986	mRNA	0.85	1.56	0	0.23	1.22	1.54	0.69	5.33	0.63	0	0	8.73742	0
729447	GAGE2A	mRNA	0	0	0	0.29	0	0	77.7	0.55	0	0	0	8.7192	0
100505942	LOC100505942	mRNA	0.46	0.36	0	0.53	0.13	0.25	0.74	3.96	0	0	0	8.71782	0
84034	EMILIN2	mRNA	2.94	0.01	0	0.04	0	0.01	0.03	0.08	0	0	0	8.68369	0
4060	LUM	mRNA	4.3	0.8	0	0.19	0.08	1.11	0.14	26.35	0.03	0	0	8.68222	0
64850	ETNPPL	mRNA	0	0	0	0	0	0.09	0.19	15.72	0	0	0	8.67855	0
4102	MAGEA3	mRNA	0	0	0	0.03	0	0	32.33	6.19	0.04	0	0	8.63997	0
BGIG9606_60286	BGIG9606_60286	mRNA	1.61	2.42	0.01	0.02	0.1	0.59	0.04	0.05	0	0	0	8.61726	0
BGIG9606_47592	BGIG9606_47592	mRNA	3.35	5.72	3.76	2.92	7.01	6.46	6.38	0	0	0	0	8.56214	0
BGIG9606_47174	BGIG9606_47174	mRNA	0.76	2.88	0.04	0.02	0.2	0.23	0.38	0.13	0	0	0	8.50375	0
2294	FOXF1	mRNA	2.93	1.04	0.05	1.24	1.97	0.22	3.12	0.52	0	0	0	8.4248	0
BGIG9606_55253	BGIG9606_55253	mRNA	0.03	2.66	0	0.07	1.58	0.28	1.54	0	0.01	0	0	8.38255	0
100505817	LINC02582	mRNA	6.19	6.91	0	0.83	3.8	2.7	1.83	0.07	0	0	0	8.37143	0
256764	WDR72	mRNA	6.62	5.92	8.32	4.53	8.63	7.83	5.12	0.07	0	0.01	0.02	8.36975	0
4222	MEOX1	mRNA	23.96	31.56	0	0.13	12.15	2.71	6.29	11.76	0.14	0	0	8.34062	0
6660	SOX5	mRNA	0.98	0.33	0	0.89	0.43	0.77	0.26	0	0	0	0	8.3313	0
100885796	SLC9A9-AS1	mRNA	0	0.02	0.07	0.46	0	0	0.03	0	0	0	0	8.28056	0
400550	FENDRR	mRNA	0.61	0.06	0	1.19	0.18	0.06	1	0.06	0	0	0	8.26433	0
11096	ADAMTS5	mRNA	0	0	0	0	0	0	0	2.56	0	0	0	8.2592	0
BGIG9606_43192	BGIG9606_43192	mRNA	0.03	0.06	0	0.02	0.02	0.22	0.63	2.56	0	0	0	8.21864	0
102724858	LOC102724858	mRNA	0.2	0.14	0	0.2	0.09	0.15	0.1	0.36	0	0	0	8.20435	0
283298	OLFML1	mRNA	0.16	0	0	0.19	0	0.23	0.02	32.19	0.02	0	0.02	8.18167	0
11074	TRIM31	mRNA	4.2	33.97	0	2.69	5.12	3.56	6.28	0.39	0.06	0	0	8.17957	0
BGIG9606_37935	BGIG9606_37935	mRNA	1.48	1.06	0	0.3	0.75	0.28	0.67	0.03	0	0	0	8.16908	0
BGIG9606_67652	BGIG9606_67652	mRNA	0.04	17.97	0.08	8.36	16.25	11.73	9.75	0	0	0.04	0.04	8.13175	0
BGIG9606_46810	BGIG9606_46810	mRNA	0.41	2.94	5.94	0.5	1.19	0.25	0.23	0	0	0	0	8.11732	0
BGIG9606_68111	BGIG9606_68111	mRNA	4.57	8.49	0	7.83	12.86	5.17	10.34	0	0	0	0	8.09562	0
BGIG9606_67695	BGIG9606_67695	mRNA	1.89	1.53	0	0.69	0.95	1.99	1.97	0.65	0	0	0	8.08609	0
729428	GAGE12B	mRNA	0	0	0	0.63	0.16	0	122.74	0	0	0	0.18	8.07738	0
79444	BIRC7	mRNA	1.32	7.74	0	1.42	2.99	0.15	1.95	0.37	0	0	0	8.05008	0
3426	CFI	mRNA	10.01	1.14	0	25.61	0.55	7.14	4.97	0.14	0	0.04	0	8.03722	0
148545	NBPF4	mRNA	0	0	0	0	0	0	0	3.37	0	0	0	8.02517	0
27290	SPINK4	mRNA	8.93	33.9	0	0	1.41	24.6	4.1	3.39	0	0	0	8.00391	0
9976	CLEC2B	mRNA	36.96	22.86	27.63	76.31	36.9	40.84	14.12	0.37	0.1	0.11	0.14	7.99554	0
6414	SELENOP	mRNA	16.68	23.55	0.05	31.22	5.59	44.16	20.19	8.72	0	0.19	0.03	7.97189	0
BGIG9606_67777	BGIG9606_67777	mRNA	12.51	13.09	0.04	10.77	12.98	13.62	12.89	0.22	0	0.11	0	7.9473	0
118471	PRAP1	mRNA	15.27	7.92	0	0	1.82	4.33	0.73	0.32	0	0	0	7.87543	0
BGIG9606_68551	BGIG9606_68551	mRNA	0.6	1.04	0	0.4	0.97	0.88	0.7	0.64	0	0	0	7.86625	0
153218	SPINK13	mRNA	0.29	0.16	0	0	1.73	0	5.49	40.11	0	0	0	7.85147	0
11199	ANXA10	mRNA	8.44	9.82	47.66	0.28	13.19	0.12	3.79	0	0.05	0.04	0.05	7.84857	0
9034	CCRL2	mRNA	0.16	13.38	1.21	0.51	0.31	0.55	0.71	0.25	0.02	0	0	7.83178	0
102723631	CT45A10	mRNA	0	0	0	0	0	0	0.07	17.73	0	0	0	7.82936	0
223117	SEMA3D	mRNA	0.38	0.25	0.08	3.97	0.06	0.18	0.54	0.26	0	0.02	0	7.78995	0
BGIG9606_68268	BGIG9606_68268	mRNA	0.32	0	0	0	1.49	4.72	1.59	0.54	0	0	0	7.7722	0
BGIG9606_54225	BGIG9606_54225	mRNA	7.74	10	0.52	10.5	9.07	7.77	5.07	4.64	0	0.16	0	7.73777	0
207063	DHRSX	mRNA	0	0	0.72	0	0	0	0	0	0	0	0	7.72056	1e-05
27129	HSPB7	mRNA	0	0	0	0	0.12	0.04	0	5.85	0	0	0	7.69051	0
221687	RNF182	mRNA	1.34	3.01	0.61	1.08	1.91	2.05	5.06	15.31	0	0	0.06	7.68344	0
54345	SOX18	mRNA	6.62	2.3	0	2.35	1.9	3.6	3.04	0.53	0	0.04	0	7.66872	0
139065	SLITRK4	mRNA	0	0	0	0	0	0	0	3.1	0	0	0	7.64635	0
5122	PCSK1	mRNA	0.6	3.36	0.51	0.17	4.96	6.39	3.08	2.57	0	0.03	0.02	7.63966	0
100130827	SBK3	mRNA	0.28	0.95	0.02	0.07	0.76	0.45	0.79	1.25	0	0	0	7.6363	0
151230	KLHL23	mRNA	1.33	0.46	0	1.3	0.44	0	0.41	0	0	0	0	7.63585	0
10846	PDE10A	mRNA	7.28	35.3	0.55	0.85	9.73	12.26	28.74	26.07	0.05	0.07	0.07	7.62482	0
150368	PHETA2	mRNA	0	0.19	0	0	0.14	0	0.06	6.89	0	0	0	7.60246	0
5138	PDE2A	mRNA	40.76	0.46	0.41	8.87	0.02	0.01	0.15	124.82	0.11	0.22	0.01	7.58007	0
63895	PIEZO2	mRNA	0.01	0	0.18	0.01	0	0.01	0	44.72	0	0	0.08	7.57371	0
84528	RHOXF2	mRNA	2.77	2.55	0	1.07	2.55	0	3.38	0.02	0	0	0	7.55623	0
91828	EXOC3L4	mRNA	1.39	2.08	0.03	0.64	1.47	1.79	0.64	0.56	0	0.02	0	7.55022	0
64220	STRA6	mRNA	9.63	16.83	0.49	26.67	14.12	0.86	9.07	32.25	0.1	0	0.09	7.5384	0
7226	TRPM2	mRNA	2.42	2.92	6.15	1.72	1.98	1.08	5.34	0.01	0	0	0.02	7.51127	0
BGIG9606_67637	BGIG9606_67637	mRNA	0.8	0.45	0	1.14	1.33	0.85	0.86	0	0	0	0	7.50974	0
6539	SLC6A12	mRNA	9.09	12.35	0.03	0.33	0.14	9.99	0.46	22.39	0.01	0.02	0.06	7.4988	0
BGIG9606_54411	BGIG9606_54411	mRNA	17.76	13.92	0	10.71	15.18	9.21	13.26	7.3	0	0	0.13	7.49002	0
BGIG9606_54030	BGIG9606_54030	mRNA	6.35	3.01	0	6.18	2.78	2.7	4.08	2.84	0	0	0.28	7.47519	0
BGIG9606_67882	BGIG9606_67882	mRNA	3.1	0	8.24	3.95	0	0	0	3.34	0	0	0	7.46187	0
105374019	LOC105374019	mRNA	4.64	4.78	0.27	1.79	1.39	1.89	0.73	2.59	0.01	0.02	0.02	7.44247	0
58189	WFDC1	mRNA	0	0	0	0	0	0	0	10.01	0	0	0	7.4248	0
57512	GPR158	mRNA	1.74	1.01	2.3	1.51	0.74	1.01	0.8	0.92	0	0.01	0.01	7.42041	0
91752	ZNF804A	mRNA	0.9	0.01	0	0.1	0.06	0.04	0.05	1.76	0	0	0	7.40592	0
362	AQP5	mRNA	0.23	0.79	0	0.03	0	0.55	0	3.38	0	0	0	7.40124	0
105376216	LOC105376216	mRNA	0.07	0	0.22	0.1	0.2	0.1	0.17	0.24	0	0	0	7.38404	0
3860	KRT13	mRNA	64.35	243.74	0.22	256.95	344.26	492.16	26.32	9.7	0.2	1.48	1.67	7.33371	0
1281	COL3A1	mRNA	2.22	0.17	0	0.22	0.02	0.11	0.03	0.36	0	0	0	7.31563	0
7031	TFF1	mRNA	0	55.65	0	0	11.79	2.4	3.39	0.45	0	0.16	0	7.31248	0
79822	ARHGAP28	mRNA	0.05	0	0	0.29	0	0	0.11	13.29	0	0	0.05	7.29873	0
338821	SLCO1B7	mRNA	1.64	1.31	1.1	0.86	0.88	0.67	0.18	0.37	0	0	0	7.29021	0
84665	MYPN	mRNA	3.62	13.95	0.17	0.95	9.89	0.44	9.39	46.09	0.09	0.04	0.07	7.28124	0
100499405	LINC00987	mRNA	0.27	0.29	0	0.08	0.1	0.14	0.19	1.52	0	0	0	7.24086	0
116535	MRGPRF	mRNA	0.76	0.99	0	0.1	1.32	0.72	0.53	0.99	0	0	0	7.23798	0
1306	COL15A1	mRNA	0	0.03	0.04	0.01	0.08	0	0.05	2.03	0	0	0	7.23798	0
BGIG9606_68484	BGIG9606_68484	mRNA	0	0	0	0	0	0	0	2.07	0	0	0	7.22005	0
340024	SLC6A19	mRNA	0.98	0.78	0	0.06	0.31	0.01	0.22	0	0	0	0	7.21114	0
BGIG9606_36293	BGIG9606_36293	mRNA	3.52	0.94	0	2.94	1	3.23	0.63	1.38	0.02	0	0	7.20997	0
112267873	LOC112267873	mRNA	1.44	5.7	0.15	0.33	1.54	1.56	0.99	0.01	0.01	0.01	0	7.19663	0
389903	CSAG3	mRNA	1.24	1.29	0.08	20.7	0.19	0.4	3.91	0	0	0	0.09	7.19503	0
3358	HTR2C	mRNA	0.66	1.26	1.05	0.83	0.29	0.25	0.59	0.19	0.12	0	0	7.17481	0
392255	GDF6	mRNA	0.21	0.3	0.02	0.1	2.36	0.06	0.11	0.02	0	0	0	7.16992	0
BGIG9606_54202	BGIG9606_54202	mRNA	1.65	13.95	0.02	0.58	3.08	1.11	2.67	0.09	0	0.02	0.04	7.13211	0
123264	SLC51B	mRNA	0	0	0	0	0.1	0	0.13	13.34	0	0	0	7.12396	0
BGIG9606_67892	BGIG9606_67892	mRNA	0	27.44	0	8.2	23.14	12.05	9.04	0	0	0	0.22	7.112	0
BGIG9606_48414	BGIG9606_48414	mRNA	1	5.87	0.12	0.1	0.67	0.76	0.91	1.1	0	0.01	0.01	7.11188	0
105375655	LOC105375655	mRNA	41.06	74.37	5.95	3.78	21.81	22.4	10.01	77.56	0.04	0.21	0.44	7.10093	0
251	ALPG	mRNA	63.49	14.61	0	1.14	3.12	1.56	3.26	6.51	0	0.05	0.21	7.08556	0
4321	MMP12	mRNA	0.4	1.58	0	9.27	0.16	0.43	0.12	0.03	0	0	0.04	7.08206	0
200772	LOC200772	mRNA	0.11	0.12	0	0.34	0.15	0.05	0.07	0	0	0	0	7.07634	0
1674	DES	mRNA	1.26	1.55	0	0.12	0.26	0.19	1.8	0.03	0	0	0	7.06889	0
101928909	LOC101928909	mRNA	0	0	2.3	0.37	0	0.58	0	0	0	0	0	7.05801	0
107986777	LOC107986777	mRNA	1.61	4.66	0.29	0.2	0.91	0.81	0.62	2.64	0.01	0.01	0.01	7.0575	0
2895	GRID2	mRNA	3.48	38.52	1.14	1.44	3.64	2.74	5.46	18.63	0.27	0.67	0.34	7.04894	0
728269	MAGEA9B	mRNA	0	0	0	5.92	0	0	0	0	0	0	0	7.01559	0
BGIG9606_41229	BGIG9606_41229	mRNA	0.91	1.49	0.44	0.64	1.19	1.35	0.83	0.94	0	0.01	0.01	7.01291	0
100303491	ZEB2-AS1	mRNA	0.38	0.22	0	0.04	0.08	0.22	0.14	0.06	0	0	0	7.01038	0
10083	USH1C	mRNA	2.14	0.91	0	0	1.39	0.16	4.74	6.13	0	0	0.06	6.98224	0
105379083	LOC105379083	mRNA	0.16	0.57	0.28	0.1	0.27	0.22	0.13	0.02	0	0	0	6.96097	0
9242	MSC	mRNA	10.08	0.03	3.45	0.34	0	0	0	0.01	0	0	0.06	6.92713	0
BGIG9606_64637	BGIG9606_64637	mRNA	0.77	1.36	0	0.13	1.33	0.97	1.83	1.12	0.01	0.01	0.01	6.91617	0
53919	SLCO1C1	mRNA	0.12	0.08	0	0.03	0.09	0.07	0.01	0.38	0	0	0	6.90445	0
119395	CALHM3	mRNA	1	6.37	0	0.38	2.36	0.43	1.69	0.65	0.04	0	0	6.90269	0
5136	PDE1A	mRNA	0.78	0.96	0.05	0.92	0.23	1.66	0.5	20.37	0	0.24	0.04	6.888	0
BGIG9606_54323	BGIG9606_54323	mRNA	0	3.93	0	2.09	2.92	2.22	1.63	0	0	0	0	6.87201	0
23532	PRAME	mRNA	0.61	0.14	0.03	5.75	0	0.75	1.64	17.87	0.07	0	0.03	6.86862	0
153163	MGC32805	mRNA	25.43	112.26	3.37	1.68	11.73	17.25	12.1	25.49	0.08	0.24	0.5	6.85602	0
7546	ZIC2	mRNA	6.98	4.35	11.28	6.98	6.47	8.94	5.41	6.08	0.02	0.12	0.04	6.8534	0
64321	SOX17	mRNA	0.91	1.49	0	0.36	0.86	0.2	0.34	0	0	0	0	6.83398	0
3158	HMGCS2	mRNA	1.65	0	0	0.21	0.03	2.1	0	0	0	0	0	6.81628	0
51299	NRN1	mRNA	0	0.17	4.66	0.74	0.03	0	0	0.06	0	0	0	6.81628	0
4988	OPRM1	mRNA	0.63	0.24	0.21	0.84	0.17	0.38	0.04	0	0	0	0	6.80851	0
151871	DPPA2	mRNA	2.06	1.25	0	0.1	1.64	0.05	1.13	0.83	0	0	0	6.79836	0
3359	HTR3A	mRNA	0.05	0.16	0	1.18	0.03	1.17	1.48	0.03	0	0	0	6.78931	0
112268446	LOC112268446	mRNA	4.75	8.96	0.99	0.48	2.41	2.64	1.53	9.05	0.04	0.04	0.02	6.74053	0
390226	GUCY2EP	mRNA	1.02	0.07	0.01	0.37	0.06	0	0.04	1.87	0.01	0	0	6.73382	0
404663	LINC01194	mRNA	0.06	0.06	0	0.06	0.06	0.06	0.07	0.2	0	0	0	6.73382	0
8991	SELENBP1	mRNA	1.61	0.29	0.04	0.26	0.38	7.46	1.69	44.48	0.25	0	0	6.72063	0
100288842	B3GNT10	mRNA	0.08	0.1	0.59	0.09	0	0	0.04	0	0	0	0	6.71646	0
5577	PRKAR2B	mRNA	0	0	0	0.32	0.43	0.88	1.73	1.43	0	0	0.02	6.71421	0
387895	LINC00944	mRNA	0.25	0.09	0.11	0.21	0.07	0.07	0.2	0	0	0	0	6.70525	0
57476	GRAMD1B	mRNA	11.56	57.25	0.02	0.4	12.47	11.9	26.06	19.54	0.16	0.03	0.17	6.68982	0
BGIG9606_54681	BGIG9606_54681	mRNA	0	0	12.08	0	0	0	0	0	0	0	0	6.68588	0
5175	PECAM1	mRNA	1.67	5.14	0	0.02	1.14	7.74	1.72	0.21	0.05	0	0.05	6.68485	0
152	ADRA2C	mRNA	3	3.43	0.1	0.98	1.34	0.6	1.26	6.94	0.03	0	0.03	6.65385	0
10317	B3GALT5	mRNA	0	0	0.48	0.02	0	0	0	0.02	0	0	0	6.64635	0
3174	HNF4G	mRNA	1.08	0.4	0.23	1.46	0.02	0.42	0.22	0.15	0	0	0.02	6.6458	0
10886	NPFFR2	mRNA	0	0	0	0	0	0	0	3.94	0.09	0	0	6.64054	0
23263	MCF2L	mRNA	4.73	16.71	0	0.2	5.29	17.42	11.86	1.51	0.01	0.04	0.15	6.63828	0
3172	HNF4A	mRNA	1.92	2.52	0.01	0.49	1.95	1.08	4.46	0.09	0	0.03	0	6.61939	0
BGIG9606_68601	BGIG9606_68601	mRNA	0.06	1.4	0	0	1.58	0	1.24	0.01	0	0	0	6.61526	0
BGIG9606_68712	BGIG9606_68712	mRNA	0	0.79	0	0	0.46	0.02	0.65	0	0	0	0	6.61127	0
389058	SP5	mRNA	0.91	0.2	0.25	0.98	0.02	0.07	0.15	1.24	0	0	0	6.60571	0
107985805	LOC107985805	mRNA	0.77	0.13	0.13	0.55	0.18	0.33	0.09	0.02	0	0	0	6.5991	0
492307	PPDPFL	mRNA	0.33	0	0	0	0	0.05	5.71	0.05	0	0	0	6.59537	0
55584	CHRNA9	mRNA	16.38	12.17	0	0.15	8.47	1.09	12.05	0.03	0.17	0.03	0	6.59463	0
105372663	LOC105372663	mRNA	0.02	0.07	0	0.13	0.03	0.08	0.19	9.58	0	0.05	0.01	6.58478	0
340152	ZC3H12D	mRNA	0.07	0.42	0	0.03	0.22	0.21	0.14	0.51	0	0	0	6.57898	0
3176	HNMT	mRNA	0.52	0.16	0	0	0	0.07	0.34	8.95	0.05	0	0	6.57446	0
6641	SNTB1	mRNA	0.28	0	0	0	0.03	0	0.01	3.34	0	0	0.04	6.56686	0
6247	RS1	mRNA	0	0.03	0	0.03	0	0	0	4.91	0.02	0	0	6.55821	0
375519	GJB7	mRNA	0.03	0.57	0.63	0.58	0.37	1.08	0.47	0.08	0	0	0	6.52737	0
64344	HIF3A	mRNA	0.02	0.24	0	0	0.21	0.1	0.01	0.53	0	0	0	6.52082	0
118663	BTBD16	mRNA	0.51	41.92	0.26	0.09	24.31	2.01	0.63	0.34	0	0.16	0.1	6.49928	0
105375535	LOC105375535	mRNA	0	0	0.96	0	0	0	0	0.07	0	0	0	6.49902	0
283212	KLHL35	mRNA	0.41	0.03	0	0.86	0.38	0.42	0.18	8.79	0	0	0.04	6.49785	0
105379378	LOC105379378	mRNA	0.01	0	0	0	0.03	0.02	0.06	0.19	0	0	0	6.49257	0
10763	NES	mRNA	3.01	5.46	0.02	1.18	1.61	0.09	6.18	3.57	0	0.06	0.02	6.48626	0
282973	JAKMIP3	mRNA	2.3	1.28	0.03	0.84	1.08	0.36	2.01	0.91	0	0.01	0.03	6.48402	0
BGIG9606_39500	BGIG9606_39500	mRNA	0.86	1.19	0.12	0.08	0.34	0.41	0.1	3.93	0	0.03	0	6.47352	0
2348	FOLR1	mRNA	81.28	4.72	0.14	38.18	2.34	14.24	2.77	991.96	1.65	0.5	2.8	6.46102	0
23109	DDN	mRNA	0.35	0.3	0	0.18	0.89	0.09	0.12	0	0	0	0	6.46079	0
80125	CCDC33	mRNA	0.21	0.56	0.03	1.12	0.18	0.03	0.45	0.4	0	0	0	6.44221	0
27202	C5AR2	mRNA	0	0.15	0	0	0.21	0	0.16	4.5	0	0	0	6.41271	0
56670	SUCNR1	mRNA	1.02	0.19	0	0.1	0.15	0.03	0.03	0.11	0	0	0	6.38332	0
BGIG9606_43162	BGIG9606_43162	mRNA	0.94	3.35	0.39	0.12	0.68	0.62	0.57	3.22	0.01	0.02	0.02	6.3732	0
10942	PRSS21	mRNA	0	0	0.01	1.88	0	0	0	138.12	0	0	0.68	6.33875	0
5801	PTPRR	mRNA	4.33	28.88	0.2	2.94	22.59	5.72	17.06	0.29	0.09	0.1	0.29	6.33739	0
7032	TFF2	mRNA	0.28	9.87	0	0	0.28	1.13	0.09	0.19	0	0	0	6.33441	0
BGIG9606_36922	BGIG9606_36922	mRNA	0	0.52	0	0	0.17	0.63	0	0	0	0	0	6.30856	0
1301	COL11A1	mRNA	0.04	0	0.04	0.03	0.02	0	0	7.47	0.02	0.45	0	6.30457	0
399693	CCDC187	mRNA	2.85	4.14	0.04	1.26	7.23	4	1.09	0.08	0	0.01	0.09	6.30353	0
3936	LCP1	mRNA	67.01	1.46	2.3	97.64	0.47	0	29.52	0	0	0.94	0.02	6.301	0
BGIG9606_68103	BGIG9606_68103	mRNA	0.36	0	0	0.21	1.23	0	0.44	0.71	0.01	0	0	6.28821	0
3067	HDC	mRNA	0.25	0	0	0.03	0.12	0.05	0.27	1.73	0	0	0	6.28378	0
340307	CTAGE6	mRNA	0.29	0.39	0	0.2	0.57	0	0.45	0.55	0	0	0	6.27927	0
1396	CRIP1	mRNA	29.54	96.63	0	18.67	130.43	51.94	193.23	260.73	0	3.69	0	6.26662	0
1137	CHRNA4	mRNA	0.05	1.01	0	0.09	0.09	0	0.09	0.03	0	0	0	6.25779	0
107985251	LOC107985251	mRNA	0.47	9.43	0.06	0.27	2.19	0.25	4.46	5.27	0.04	0	0.06	6.24303	0
653188	GUSBP3	mRNA	0	0.24	0.06	0.12	0.3	0.53	0.41	0.54	0	0	0	6.23452	0
158511	CSAG1	mRNA	0.2	0	0	3.99	0	0	41.3	19.56	0	0.1	0.31	6.23132	0
722	C4BPA	mRNA	0.34	0.2	0	0	0.23	0.52	0.75	0.71	0	0	0	6.2269	0
BGIG9606_65908	BGIG9606_65908	mRNA	0.06	0.05	0.21	0	0.08	0.8	0.03	0.08	0	0	0	6.21303	0
105378890	LOC105378890	mRNA	0	0.12	0.08	0	0.18	0.15	0.17	0.87	0	0	0	6.20761	0
101410544	RMDN2-AS1	mRNA	0	1.66	0	0.02	0	0.06	0.21	0	0	0	0	6.17909	0
BGIG9606_36775	BGIG9606_36775	mRNA	0.18	0.54	0.02	0.15	0.24	0.57	0.56	0.12	0	0	0	6.17826	0
29947	DNMT3L	mRNA	0.72	0.11	0	0	0.03	0.07	0.1	2.57	0	0	0	6.16293	0
161357	MDGA2	mRNA	0.02	0	0	0.09	0	0	0	1.32	0	0	0	6.15069	0
102724668	DPY19L1P2	mRNA	5.68	14.98	0.13	0.85	1.66	2.2	1.41	68.68	0.09	0.16	0.73	6.15006	0
3239	HOXD13	mRNA	7.45	2.71	0.05	1.29	4.69	3.93	5.18	0.05	0	0	0.14	6.14885	0
6928	HNF1B	mRNA	0	0	0.02	0	0	0.04	0	2.14	0	0	0	6.14815	0
BGIG9606_52358	BGIG9606_52358	mRNA	0.31	0.34	0.06	0.18	0.2	0.08	0.19	0.01	0.01	0	0	6.14553	0
7140	TNNT3	mRNA	3.95	3.75	0.02	22.55	0.11	4.78	1.1	0.02	0	0.07	0.03	6.13021	0
135886	TMEM270	mRNA	2.11	0.36	0.14	1.66	0.75	0.26	0.57	0.25	0	0	0	6.12029	0
101928933	LOC101928933	mRNA	0.03	0.04	0.04	0.1	0	0.03	0	0.1	0	0	0	6.1036	0
460	ASTN1	mRNA	0	0	0	0.02	0	0	0	1.1	0	0	0	6.09114	0
728378	POTEF	mRNA	0	0.08	0	0	0.02	0.21	0.21	0.1	0	0	0	6.09026	0
102723680	CT45A9	mRNA	0.03	0.03	0	0.03	0	0.06	0	3.8	0	0	0.03	6.08635	0
81569	ACTL8	mRNA	0.49	0.15	0	0.26	0.77	0.45	0.91	0.1	0	0	0	6.07634	0
107985697	LOC107985697	mRNA	0.25	0.15	0	0.11	0	0.03	0.03	2.16	0	0	0	6.07634	0
388630	TRABD2B	mRNA	0.45	2.5	0.25	0.48	0.7	0.21	0.84	4.44	0.02	0.04	0.01	6.07448	0
57453	DSCAML1	mRNA	7.53	5.74	0.09	0.54	2.34	2.41	1.27	2.88	0.03	0.07	0.05	6.0624	0
107986303	LOC107986303	mRNA	0.29	0	0.4	0	0.2	0.31	0.02	0	0	0	0	6.06214	0
136991	ASZ1	mRNA	0.5	0	0	0.2	0.07	0	0.07	2.41	0	0	0	6.06139	0
105378306	LOC105378306	mRNA	0.23	0.26	0.12	0.42	0.67	0.2	0.33	0	0	0	0	6.06034	0
9856	KIAA0319	mRNA	2.31	3.8	0	1.95	3.82	0.41	1.43	0.69	0.01	0.01	0.04	6.04882	0
100130872	LOC100130872	mRNA	0.63	3.81	0	0.04	1.71	0.76	0.73	0.04	0.04	0	0	6.04416	0
94031	HTRA3	mRNA	0.28	0.06	0	1.63	0.05	0.33	0.08	2.24	0	0.03	0	6.03102	0
105372639	LOC105372639	mRNA	0.34	0.17	0	0.42	0.29	0.03	0.17	0	0	0	0	5.99999	0
54959	ODAM	mRNA	5.73	0	0	0.71	0	1.27	0.05	1.19	0	0	0.06	5.99999	0
221476	PI16	mRNA	0.18	1.34	0	0	0	0.22	0.45	0.62	0	0	0	5.99607	0
10446	LRRN2	mRNA	0.05	0.85	0	0.47	0.62	0.51	0.84	4.28	0	0	0.05	5.9956	0
4647	MYO7A	mRNA	0.13	0.92	0	0.11	0.55	0.12	0.4	0.97	0	0.02	0	5.9704	0
641455	POTEM	mRNA	0.42	0.32	0.07	0.53	0.64	0.34	0.3	0.22	0	0.01	0.01	5.9457	0
BGIG9606_68464	BGIG9606_68464	mRNA	0	0.41	0	0.36	0	0.05	0.32	0.84	0	0	0	5.93635	0
59336	PRDM13	mRNA	0.5	0.53	0	0.41	1.03	0	0.61	0	0	0	0.02	5.90269	0
646627	LYPD8	mRNA	0.6	0.04	0	0.32	0.08	0	0.17	0.02	0	0	0	5.8887	0
27306	HPGDS	mRNA	1.63	1.16	0	0.05	0.13	0.27	0.04	0.38	0	0	0	5.88531	0
107985705	LOC107985705	mRNA	0.03	0.07	0.01	0.14	0.13	0.19	0.04	0	0	0	0	5.87884	0
55879	GABRQ	mRNA	0.29	0.1	0	0.28	0.08	0.41	0.01	1.69	0	0	0.03	5.87303	0
BGIG9606_41871	BGIG9606_41871	mRNA	0.25	0.17	0.01	0.27	0.3	0.16	0.05	0.03	0.01	0	0	5.87286	0
4648	MYO7B	mRNA	0.04	0.27	0.03	0.06	0.3	0.04	0.28	0.07	0	0	0	5.87147	0
105370436	LOC105370436	mRNA	7.97	7.06	0.03	0.15	1.06	0.38	0.15	8.35	0.06	0	0.11	5.86087	0
171483	FAM9B	mRNA	0.17	2.21	0	0	1.25	0.61	0.71	3.29	0	0	0.06	5.86013	0
100131244	ANKRD63	mRNA	0.79	0.59	0	0.09	0.33	0.04	0.34	0.1	0	0	0.02	5.86013	0
9502	XAGE2	mRNA	0.64	0.3	0.65	0.46	0.24	0.11	0.18	83.61	0.27	0.4	0.28	5.85986	0
6696	SPP1	mRNA	7.91	2.94	0.35	0	0.33	0.16	0.65	0.04	0	0	0.09	5.84275	0
3215	HOXB5	mRNA	0.26	0.27	0	0.73	0.18	0.41	0.72	2.19	0	0.03	0	5.80951	0
BGIG9606_63244	BGIG9606_63244	mRNA	0.15	0.04	0	0.09	0.18	0.04	0.12	0.07	0	0	0	5.78313	0
BGIG9606_37525	BGIG9606_37525	mRNA	0.08	0.03	0.03	0.1	0	0	0.03	0.67	0	0.01	0	5.78188	0
105378024	LOC105378024	mRNA	0.01	0.03	0	0.02	0.03	0.06	0.05	0.03	0	0	0	5.78021	0
23209	MLC1	mRNA	0.32	0.43	0.02	0.05	0.49	0	0.09	0	0	0	0	5.78021	0
105369189	LOC105369189	mRNA	0	0.63	0	0.12	0.48	0.43	0.15	0.17	0	0	0	5.76017	0
8969	HIST1H2AG	mRNA	0.18	0	0.22	0.65	0.22	0	0.14	9.96	0	0	0	5.73608	0
338645	LUZP2	mRNA	0.02	0.12	0.03	0	0.4	0.17	0	0.56	0	0	0	5.7308	0
BGIG9606_68020	BGIG9606_68020	mRNA	8.13	6.74	0.27	7.66	7.85	6.29	9.75	3.96	0	0.2	0.16	5.7303	0
107984069	LOC107984069	mRNA	0	0.02	0	0.01	0	0	0.4	0.19	0	0	0	5.70967	0
BGIG9606_65503	BGIG9606_65503	mRNA	0.22	0.13	0	0.25	0.17	0.21	0.17	0.14	0	0	0	5.70525	0
101928176	LINC01411	mRNA	0.56	1.29	0.02	0.16	1.23	0.67	1.1	0.06	0.01	0.02	0	5.70525	0
1551	CYP3A7	mRNA	0.78	0.12	0	0.57	0	1.28	0	3.74	0	0	0.05	5.68182	0
BGIG9606_60551	BGIG9606_60551	mRNA	0	0	0	0	0	18.27	0	0	0	0	0	5.67943	0
80201	HKDC1	mRNA	3.96	8.09	0.44	0.21	5.03	4.97	6.01	0.8	0.14	0.02	0.11	5.67912	0
107985544	LOC107985544	mRNA	15.87	75.75	0	0	29.36	42.4	40.72	22.59	0	0	1.68	5.67745	0
105369791	LOC105369791	mRNA	8.61	10.91	1.34	1.87	8.08	4.42	3.2	17.6	0.09	0.09	0.11	5.67733	0
283673	EWSAT1	mRNA	0.29	1.32	0.04	0.02	0.36	0.17	0.36	0.09	0.02	0	0	5.66625	0
110806280	CCDC194	mRNA	0.18	0.04	0	0.22	0.24	0.09	0.15	0.02	0	0	0	5.66368	0
8942	KYNU	mRNA	124.86	135.78	51.58	30.49	159.21	84.34	235.72	70.17	1.05	5.27	0.12	5.65479	0
BGIG9606_61695	BGIG9606_61695	mRNA	0.03	0.03	0	0.03	0.03	0.01	0.03	0.02	0	0	0	5.65315	0
11211	FZD10	mRNA	0.9	7.41	0	0.07	11.3	15.36	15.46	2.61	0	0	0.41	5.65302	0
440905	FAR2P1	mRNA	0.01	0.31	0	0.01	0	1.04	0.81	0.15	0	0	0.04	5.65255	0
345	APOC3	mRNA	2.05	4.4	0	0.13	4.02	1.93	6.2	0	0	0.14	0	5.6363	0
653149	NBPF6	mRNA	0	0	0	0	0	0	0	4.35	0	0.06	0	5.63054	0
10599	SLCO1B1	mRNA	0.16	0.27	0.07	0.14	0.27	0.25	0.06	0.27	0	0	0	5.62618	0
91703	ACY3	mRNA	0.39	0.36	0.32	1.08	0.23	0.23	0.59	0	0	0	0	5.62618	0
105379601	LOC105379601	mRNA	0	0	0	0.34	0	0	0	1.01	0	0	0	5.60757	0
1193	CLIC2	mRNA	0.62	0.23	0.06	0.16	0.12	0.12	0.05	0.19	0	0	0	5.60736	0
286499	FAM133A	mRNA	0.02	0	0	0	0	0	0.02	1.14	0	0	0	5.60571	0
BGIG9606_67862	BGIG9606_67862	mRNA	4.23	12.12	0.18	17.27	3.22	4.76	26.2	6.03	0.44	0.15	0	5.60293	0
654433	PAX8-AS1	mRNA	0.56	6.19	2.49	0.06	3.75	2.38	1.47	1.37	0.01	0.12	0	5.60264	0
9429	ABCG2	mRNA	19.7	53.81	13.26	8.81	47.32	16.01	20.43	23.63	0.57	0.8	0.15	5.59649	0
BGIG9606_58568	BGIG9606_58568	mRNA	0.08	0.19	0.01	0.08	0.02	0.05	0.1	0.01	0	0	0	5.58495	0
100873924	HLX-AS1	mRNA	0.76	0.17	0.04	0.19	0.05	0.02	0.21	0.24	0	0	0	5.56389	0
105374270	LOC105374270	mRNA	0	0.01	0.01	0	0	0.1	0	0.02	0	0	0	5.55324	0
100505938	LOC100505938	mRNA	0.76	1.47	1.26	1.49	0.95	1.88	1.33	0.86	0.04	0.41	0.54	5.54444	0
163404	PLPPR5	mRNA	0	0	1.36	0	0	0	0	0	0	0	0	5.54252	0
389197	C4orf50	mRNA	0	0.21	0	0	0.06	0	0.02	0.04	0	0	0	5.54252	0
128209	KLF17	mRNA	0	0.09	0	0.01	0	0.02	0.15	1.68	0	0	0	5.54252	0
BGIG9606_68090	BGIG9606_68090	mRNA	0.31	0	0	0.67	0.51	0.41	0.2	1.17	0	0	0	5.54036	0
BGIG9606_51429	BGIG9606_51429	mRNA	0	0	0.25	0	0	0.33	0	0.23	0	0	0	5.53604	0
440119	FZD10-DT	mRNA	0.36	2.37	0	0.07	3.01	6.16	2.73	1.26	0	0	0.12	5.52204	0
84734	FAM167B	mRNA	0.36	0.21	0.01	0.26	0.08	0	0.14	2.96	0	0.03	0	5.50818	0
113802	HENMT1	mRNA	0.04	11.2	12.94	4.89	9.59	9.18	5.92	31.91	0.39	0.09	0.22	5.50392	0
100129792	CCDC152	mRNA	0.12	0.17	0	0.1	0	0.29	0.18	0.24	0	0	0	5.489	0
79949	PLEKHS1	mRNA	1.19	0.06	0	0.64	0	0.24	0.07	0.04	0.02	0	0	5.48766	0
4600	MX2	mRNA	4.24	0.49	0.36	7.19	0.25	0.85	11.07	0.09	0.07	0.03	0.15	5.48592	0
140738	TMEM37	mRNA	4.11	2.92	0	2.19	3.22	2.78	3.58	0.75	0.04	0	0.12	5.48284	0
105379062	LOC105379062	mRNA	0.38	0.68	0.79	0.65	0.61	0.9	0.31	0.6	0.03	0.01	0	5.48089	0
BGIG9606_56221	BGIG9606_56221	mRNA	0	0	0.37	0	0	0	0	0.88	0	0	0	5.47958	0
91133	L3MBTL4	mRNA	0	0.02	0	0.42	0	0.01	0.06	1.68	0	0	0.04	5.47643	0
50614	GALNT9	mRNA	6.53	2.08	0.03	0.34	0.75	1.15	0.2	0.86	0.01	0.03	0.08	5.4718	0
100134444	KCNJ18	mRNA	0.02	0.28	0.02	0.12	0.09	0.03	0.47	0.03	0	0	0	5.46284	0
781	CACNA2D1	mRNA	1.17	0.36	0.01	0.32	0.3	1.45	1.1	0.01	0.01	0.01	0.04	5.45945	0
105372726	LOC105372726	mRNA	0	0	0.42	0	1.09	0	0	0	0	0	0	5.45577	0
1230	CCR1	mRNA	0.47	0.14	0	0.04	0.09	0.09	0.42	0.11	0	0	0	5.45371	0
8339	HIST1H2BG	mRNA	0.06	0	0.66	0	0	0	0.17	10.02	0	0	0	5.45256	0
286122	C8orf31	mRNA	1.66	0.11	0	2.09	0	1.35	0.1	1.9	0	0.07	0	5.45188	0
7352	UCP3	mRNA	0	0	0.09	0.2	0.27	0	0.17	0.34	0	0	0.01	5.42869	0
283897	C16orf54	mRNA	0.02	0	6.35	0	0	0	0	0	0	0.03	0	5.4248	0
6690	SPINK1	mRNA	0.8	2.67	0.03	0.07	0.79	0.37	0.61	2.4	0.01	0.01	0.24	5.42362	0
646396	REREP3	mRNA	0.24	0.25	0	0.21	0.31	0.6	0.25	0	0	0	0.01	5.42292	0
BGIG9606_36444	BGIG9606_36444	mRNA	0	0	0	0	0	0	0	0.94	0	0	0	5.42269	0
BGIG9606_68724	BGIG9606_68724	mRNA	0	0.42	0	0.07	0.01	0.13	0.03	0.04	0	0	0.01	5.41648	0
105376278	LOC105376278	mRNA	0.01	0.01	0.01	0.01	0	0.02	0.02	0.25	0	0	0	5.41212	0
BGIG9606_49693	BGIG9606_49693	mRNA	1.16	0.47	0.8	0.58	0.75	0.14	0.63	0.28	0	0	0	5.40764	0
94	ACVRL1	mRNA	0.88	0.33	0	0	0.23	0.08	0.23	0.02	0	0.02	0	5.40717	0
57126	CD177	mRNA	134.33	197.66	2.47	29.9	121.1	117.32	52.87	680.1	1.19	3.99	6.6	5.40654	0
100506321	LOC100506321	mRNA	0.53	0	0	0	0.23	0.78	0	0.08	0	0	0	5.39696	0
BGIG9606_61287	BGIG9606_61287	mRNA	0	0	8.47	0	0	0	0	1.08	0	0	0	5.39672	0
4583	MUC2	mRNA	0.03	0.95	0.06	0.02	0.07	0.35	0.07	0.11	0	0.02	0	5.38816	0
2252	FGF7	mRNA	0.03	0.05	0	0	0.06	0	0.01	6.74	0.05	0	0.05	5.38419	0
10345	TRDN	mRNA	0.04	0	0	0.73	0	0	0	0	0	0	0	5.38332	0
253738	EBF3	mRNA	0.07	0.7	0	0.17	2.02	2.06	1.14	0	0.03	0	0.03	5.37542	0
107986973	LOC107986973	mRNA	0.27	0.34	0.34	0.31	0.22	0.16	0.21	0.66	0	0	0	5.36078	0
6352	CCL5	mRNA	9.96	21.83	3.99	70.79	7.1	13.64	189.65	1.4	0.28	0	2.79	5.35945	0
6262	RYR2	mRNA	1.02	0.18	0.06	0.46	0.57	0.26	0.85	0.33	0.01	0.24	0.2	5.35102	0
5409	PNMT	mRNA	0.12	0.52	0	0.06	0.3	2.57	0.31	0	0	0	0	5.34334	0
10107	TRIM10	mRNA	1.13	0.56	0	0.4	0.06	0.27	1.29	0.02	0.04	0	0	5.34062	0
6822	SULT2A1	mRNA	1.49	0	0	0.2	0	0	0	0	0	0	0	5.33441	0
150221	RIMBP3C	mRNA	0.25	0.07	0	0.07	0.04	0.04	0	0.09	0	0	0	5.33366	0
218	ALDH3A1	mRNA	8.14	26.95	376.67	13.47	38.73	61.46	7.7	4.98	3.28	0.81	0.79	5.31391	0
BGIG9606_51139	BGIG9606_51139	mRNA	1.1	1.21	0.71	0	0.52	0.01	0.5	0.76	0	0	0	5.3121	0
56956	LHX9	mRNA	0.07	0	0.03	0	0.01	0.06	0.01	0.63	0	0	0	5.30932	0
9452	ITM2A	mRNA	0.1	0.04	0	0.03	0	0.03	0	3.5	0	0	0.04	5.30932	0
8013	NR4A3	mRNA	1.57	0.98	0.14	0.03	0.29	0.44	0.79	4.57	0	0	0.04	5.30444	0
79689	STEAP4	mRNA	0.6	0.47	0.43	0.46	0.72	3.18	7.34	91.79	0.52	0.01	0.53	5.30021	0
4208	MEF2C	mRNA	4.21	1.36	0.39	8.44	2.55	1.03	1.13	0.03	0	0.08	0.08	5.29507	0
107985397	LOC107985397	mRNA	0	0	0.3	0.02	0.5	0	0	0	0	0	0	5.28944	0
81578	COL21A1	mRNA	0.13	0.48	0.03	0.05	0.51	0.08	0.5	0.01	0.03	0	0	5.28378	0
2791	GNG11	mRNA	32.88	27.28	3.6	19.81	21.54	15.61	38.75	150.78	0	2.89	0	5.28096	0
105378419	LOC105378419	mRNA	0.43	17.74	0	0	1.78	0.3	0.02	6.97	0.08	0	0.25	5.27611	0
112268106	LOC112268106	mRNA	0.04	0.02	0	0.01	0.05	0.02	0.02	0.18	0	0	0	5.27085	0
401138	AMTN	mRNA	0.7	0	15.22	5.35	0.12	0.07	0	0.07	0	0	0.21	5.27085	0
51316	PLAC8	mRNA	121.88	217.47	0.37	76.98	100.65	19.34	59.22	52.64	0.55	1.01	3.43	5.26982	0
4099	MAG	mRNA	0.06	0.33	0	0.05	0.43	0.43	0.05	0	0	0	0	5.26902	0
378825	PICSAR	mRNA	0.07	0.9	0.01	0.03	0.14	0.67	0.4	0.08	0.01	0.01	0	5.26215	0
341032	C11orf53	mRNA	0	0.06	0	0.16	0.05	2.18	0.21	0.33	0	0	0	5.25779	0
6579	SLCO1A2	mRNA	0.07	1.21	1.13	0.17	0.48	2.06	0.45	0.33	0.35	0	0.71	5.25547	0
1373	CPS1	mRNA	25.33	135.35	0.35	0.44	232.88	16.41	100.25	524.37	2.73	3.28	4.08	5.25018	0
105373652	LOC105373652	mRNA	0.03	0.08	0.03	0.07	0.05	0.02	0.04	0.07	0	0	0	5.24488	0
105378031	LOC105378031	mRNA	0.38	0.4	0.91	0.52	0.29	0.36	0.48	0.09	0.07	0.02	0.04	5.24012	0
790953	TSL	mRNA	0.11	0.02	0.06	0.16	0.06	0.26	0.33	0.1	0	0	0	5.23904	0
60529	ALX4	mRNA	2.7	1.1	0	3.29	1.75	1.76	2.2	0.42	0.06	0.01	0.07	5.23132	0
BGIG9606_46809	BGIG9606_46809	mRNA	0	0	0	0	1.25	0	0	0	0	0	0	5.22971	0
10396	ATP8A1	mRNA	0.78	0.82	0.01	0.54	0.08	0.47	1.83	3.03	0.03	0.02	0.03	5.22748	0
5672	PSG4	mRNA	1.77	3.9	0.03	1.38	1.77	1.06	6.12	3.42	0.03	0.16	0.02	5.22016	0
102723557	LMNB1-DT	mRNA	0.16	0.06	0	0.2	0	0.21	0	0.05	0	0	0	5.21709	0
107987228	LOC107987228	mRNA	0.04	0.11	0	0	0.04	0.02	0.09	0.03	0	0	0	5.20489	0
10742	RAI2	mRNA	0	0	0	0	0	0	0	1.82	0	0	0	5.20435	0
5454	POU3F2	mRNA	0.47	0.09	0	0.23	0.21	0.03	0.11	0.29	0.02	0	0	5.19794	0
6275	S100A4	mRNA	546.7	482.21	0.48	18.34	210.08	230.41	55.64	2810.36	7.43	17.6	8.77	5.18	0
BGIG9606_67790	BGIG9606_67790	mRNA	0	0.96	0	1.17	1.03	0.36	0.82	0	0	0.04	0	5.1693	0
101930496	LOC101930496	mRNA	0.13	0.21	0	0.01	0.04	0.18	0.09	2.32	0	0	0.03	5.15217	0
254228	CALHM5	mRNA	0.06	0.01	0.01	0.09	0	0	0.11	0.01	0	0	0	5.1514	0
64109	CRLF2	mRNA	0	0.44	0	0.4	0.22	0	0.31	0.64	0	0	0	5.14885	0
91461	PKDCC	mRNA	0.07	0.48	0	0.1	0.92	0.54	0.96	34.83	0	0	0.47	5.14885	0
4023	LPL	mRNA	0.03	0	0	0.07	0.02	0	0	2.99	0	0	0.03	5.14177	0
1672	DEFB1	mRNA	12.52	4.12	0.17	0.8	4.28	8.78	21.76	13.76	0.18	0.52	0	5.14177	0
23414	ZFPM2	mRNA	0.23	0.35	0.15	0.15	0.26	0.2	0.09	0.07	0	0.01	0.01	5.13891	0
400212	LOC400212	mRNA	0.25	0	1.81	0.16	0	0.37	0.17	0.5	0	0	0	5.13778	0
6375	XCL1	mRNA	2.14	1.83	0.68	1.49	1.99	1.88	1.52	0.01	0	0	0.24	5.12213	0
255631	COL24A1	mRNA	0.63	0.01	0.1	0.02	0.02	0.37	0.02	0.05	0	0.01	0	5.12029	0
219793	TBATA	mRNA	0.15	0.78	0	0	0.39	0.1	0.33	0	0	0	0	5.12029	0
BGIG9606_44222	BGIG9606_44222	mRNA	1.04	1.34	0.02	0.3	1.77	0.72	0.82	2.76	0.01	0.01	0.08	5.11789	0
386724	AMIGO3	mRNA	0.18	0	0	0.46	0.13	0.3	0.35	0.59	0	0	0.02	5.11781	0
105379385	LOC105379385	mRNA	0.02	0.17	0	0.02	0.02	0	0.44	0	0	0	0	5.10753	0
105369574	LOC105369574	mRNA	0	0	0	0	0	0	0.02	0.02	0	0	0	5.09114	0
137797	LYPD2	mRNA	0.58	0.26	0	0.34	0	4.57	0	0	0	0	0	5.09114	0
4607	MYBPC3	mRNA	0.17	0.07	0	0.03	0.19	0.13	0.05	0	0	0	0	5.09114	0
100885848	PTGES3L	mRNA	0.23	0.23	0.2	0	0.19	0.18	0	0.49	0	0	0	5.08406	0
7474	WNT5A	mRNA	1.28	0.04	1.23	0.09	0.33	0.08	5.13	67.04	0.21	0	0.64	5.07988	0
BGIG9606_48667	BGIG9606_48667	mRNA	0	0.01	0.82	0	0	0.02	0.1	0	0	0	0	5.0745	0
116372	LYPD1	mRNA	1.18	0.21	0	8.99	0.12	0.61	5.2	1.07	0.03	0.11	0.07	5.06229	0
6456	SH3GL2	mRNA	6.08	0	0	0.31	0.02	0.09	0.02	13.14	0.05	0	0.12	5.05986	0
BGIG9606_42931	BGIG9606_42931	mRNA	0.26	0.46	0.03	0.03	0.1	0.12	0.08	0.45	0	0	0.01	5.05958	0
554	AVPR2	mRNA	0	0.48	0	0.16	0.14	0.02	0.08	0.43	0	0	0	5.05537	0
102723547	CSAG2	mRNA	0	0.1	0	0.77	0	0	1.71	0.2	0	0	0	5.05325	0
BGIG9606_66501	BGIG9606_66501	mRNA	2.52	1.27	0.03	1.07	0.49	1.42	0.83	0.72	0.02	0.02	0.07	5.04881	0
BGIG9606_68496	BGIG9606_68496	mRNA	0.55	0.07	0	0.11	0.01	0.09	0.4	0	0.01	0	0	5.04797	0.00071
286204	CRB2	mRNA	0.11	0.41	0	0.1	0.04	0.51	0.25	1.35	0	0.02	0.02	5.04434	0
100653049	LOC100653049	mRNA	0	0	0.83	0	0	0	0.08	0.72	0	0	0	5.04385	0
6328	SCN3A	mRNA	0.35	0.04	0.01	0.57	0	0.01	0.12	0	0	0	0.01	5.03569	0
100130015	URAHP	mRNA	0	0.3	0	0	0.23	0.09	0.17	0.67	0	0	0	5.0347	0
9536	PTGES	mRNA	155.25	341.49	4.3	89.95	342.64	369.74	202.48	89.71	2.54	1.31	14.83	5.0325	0
5105	PCK1	mRNA	0	0.19	0	0	0.32	0.07	0.27	0.17	0	0	0	5.03102	0
100874078	EIF1AX-AS1	mRNA	0.1	0	0	0.1	0.12	0.08	0.12	0	0	0	0	5.02394	0
266740	MAGEA2B	mRNA	0.25	0.12	0	0.68	0.09	0.07	0.32	0.04	0	0	0	5.01559	0
4101	MAGEA2	mRNA	0.25	0.12	0	0.68	0.09	0.07	0.32	0.04	0	0	0	5.01559	0
BGIG9606_54474	BGIG9606_54474	mRNA	0.16	0.11	0	0.16	0.18	0.1	0.12	0.1	0	0	0	4.99999	0
5540	NPY4R	mRNA	0.59	1.27	0.07	0.07	1.05	0.55	0.34	7.15	0.1	0	0	4.99699	0
BGIG9606_54749	BGIG9606_54749	mRNA	0.23	0.2	0	0	0	0.02	0.18	0	0	0	0	4.99118	0
BGIG9606_42120	BGIG9606_42120	mRNA	0.65	0.14	0.18	0.2	0.21	0.16	0.17	0.34	0	0	0	4.99024	0
100750246	HIF1A-AS1	mRNA	0	0	0	0	0	0	0	0.45	0	0	0	4.98929	0
8000	PSCA	mRNA	125.65	842.93	16.14	81.04	196.21	1138.51	31.29	533.34	0.79	0.37	14.67	4.98908	0
91807	MYLK3	mRNA	2.64	0.47	0.02	0.05	0.6	0.17	0.22	3.06	0.01	0	0.07	4.98598	0
79400	NOX5	mRNA	0.23	0.4	0	0.02	0.08	0.08	0.08	0.06	0.02	0	0	4.98422	0
102724528	LOC102724528	mRNA	0	0.01	0.2	0	0.05	0.27	0	0.04	0	0	0	4.98391	0
105373440	LOC105373440	mRNA	0.34	0	0	0	0	0	0	0	0	0	0	4.975	0
6616	SNAP25	mRNA	2.3	1.79	0	0.14	1.75	0.61	2.77	3.34	0.09	0.03	0.03	4.97148	0
8001	GLRA3	mRNA	0	0.1	0.26	0.03	0.04	0.02	0.05	0.06	0	0	0	4.96828	0
102723724	LOC102723724	mRNA	0.33	0.3	0	0.19	0.18	0.11	0.05	0.02	0.02	0	0	4.96828	0
285848	PNPLA1	mRNA	0.38	3.99	0	0	0.85	0.25	0.44	0	0.01	0	0.02	4.96828	0
BGIG9606_37443	BGIG9606_37443	mRNA	0.09	0.1	0	0	0	0	0	0.36	0	0	0	4.96636	0
102724057	LOC102724057	mRNA	0.42	0.07	0.04	0.17	0.03	0.3	0.32	0.3	0	0	0.02	4.95545	0
107985728	LOC107985728	mRNA	6.28	2.31	0.03	3.74	1.65	1.05	3.59	0.41	0.06	0	0.02	4.94974	0
BGIG9606_39567	BGIG9606_39567	mRNA	0.41	0.27	0.14	0.27	0.44	2.18	0.87	0.07	0.03	0	0.03	4.93871	0
5858	PZP	mRNA	0.18	0.1	0	0.07	0.02	0.2	0.03	0.05	0	0	0	4.92368	0
54055	CYP4F29P	mRNA	0.09	0.11	0	0.02	0.12	0.01	0.05	0.02	0	0	0	4.91832	0
7429	VIL1	mRNA	0.76	21.88	0	0	1.06	0.17	3.27	0.01	0	0.01	0.04	4.91771	0
BGIG9606_67681	BGIG9606_67681	mRNA	1.24	0.15	0	2.02	0	0	0.35	1.01	0	0	0.06	4.91624	0
105373786	LOC105373786	mRNA	0.24	0	0	0.23	0	0	0	0.15	0	0	0	4.90872	0
9839	ZEB2	mRNA	1.45	1.11	0.07	0.43	0.49	0.47	0.81	1.1	0	0.03	0	4.90519	0
105370708	LOC105370708	mRNA	0.14	0.46	0	0.13	0.35	0.14	0.62	1.2	0	0	0.04	4.90269	0
107984751	LOC107984751	mRNA	0.1	0.05	0.07	0.13	0.1	0.03	0.21	0.5	0.01	0.01	0	4.89709	0
4973	OLR1	mRNA	134.1	59.7	53.04	87.47	26.29	88.78	99.94	51.11	0.1	0.05	7.25	4.89373	0
6404	SELPLG	mRNA	0.45	2.07	0.13	0.51	0.52	0.73	2.03	0.08	0.08	0	0	4.88347	0
101930294	LINC02317	mRNA	0	0	0	0	0	0.55	0	0	0	0	0	4.88072	0
BGIG9606_68124	BGIG9606_68124	mRNA	0.64	0.04	0.16	0.48	0.15	0.37	0.19	0.48	0.02	0	0	4.87784	0
7955	RNF217-AS1	mRNA	6.74	23.92	0.59	2.5	3.05	5.77	3.38	11.79	0.53	0.33	0.42	4.87473	0
102724491	LOC102724491	mRNA	0.1	0.84	0.34	0.05	0.35	0.07	0.2	0	0.01	0.01	0	4.87407	0
79836	LONRF3	mRNA	2.9	5.15	0.02	1.97	3.89	2.2	3.96	9.44	0	0	0.38	4.87365	0
4058	LTK	mRNA	0.16	1.56	0	0.11	1.19	0.08	0.17	0.34	0	0	0.05	4.87158	0
105372190	LOC105372190	mRNA	1.81	0.55	0	0.11	0.71	0.03	0.13	0.03	0	0.06	0	4.86875	0
6469	SHH	mRNA	0.37	0.26	0	0.15	0.24	0.21	0.21	0	0.01	0	0	4.86875	0
1400	CRMP1	mRNA	0	6.97	0	1.61	6.07	0.32	3.75	4.27	0.25	0	0.05	4.85775	0
107984567	LOC107984567	mRNA	0.1	0.2	0.56	0.15	0.56	0.75	0.47	0	0	0.03	0	4.85543	0
53353	LRP1B	mRNA	1.25	0.23	0.8	0.38	0.03	0.86	0.89	0.51	0	0.15	0.88	4.8504	0
203076	C8orf74	mRNA	0.01	2.89	0.01	0.26	0.58	0.44	0.56	0	0.05	0.01	0	4.8445	0
BGIG9606_55227	BGIG9606_55227	mRNA	0	0.5	0	0	0.24	0.03	0.26	0	0	0	0.01	4.8403	0
BGIG9606_47722	BGIG9606_47722	mRNA	0.15	0.15	0	0	0.07	0.24	0.11	0.2	0	0	0	4.83398	0
50964	SOST	mRNA	0.48	0.06	0	0.05	0.28	0.1	0.05	0.03	0	0	0	4.83398	0
84630	TTBK1	mRNA	0.17	0.03	0	0.06	0.01	0.04	0.02	0	0	0	0	4.83398	0
107986450	LOC107986450	mRNA	0.04	0.12	0.01	0.04	0.17	0.04	0.12	0.03	0	0	0	4.83398	0
BGIG9606_68002	BGIG9606_68002	mRNA	0.83	1.23	0	0	0.09	1.07	2	0.21	0	0	0	4.82763	0
BGIG9606_52676	BGIG9606_52676	mRNA	0.06	0.12	0.08	0	0	0	0	0.23	0	0	0	4.82232	0
2840	GPR17	mRNA	0.04	0.25	0	0.04	0.26	0	0.22	0.12	0	0	0	4.81664	0
5950	RBP4	mRNA	0	0	0	0	0	4.31	0.27	0.9	0	0	0.08	4.81628	0
102724479	LOC102724479	mRNA	0.64	0.48	0.04	0.78	0.55	2.11	1.06	0.36	0.04	0	0.04	4.81335	0
3569	IL6	mRNA	12.11	4.86	0.49	6.11	0.23	3.51	35.92	3.32	0.06	0.22	0.7	4.80682	0
101928499	LOC101928499	mRNA	0.01	0.09	0.03	0.03	0.07	0	0.03	0	0	0	0	4.80088	0
105371453	LOC105371453	mRNA	0.22	0.16	0.93	0.5	0.29	0.15	0.43	0.3	0	0	0	4.79836	0
105372935	LOC105372935	mRNA	0.02	0.2	0	0.11	0.16	0.12	0.16	0.09	0	0	0	4.79257	0
2634	GBP2	mRNA	11.31	6.64	0.1	9.45	4.75	10.98	14.17	3.68	0.73	0.17	0.08	4.78444	0
1244	ABCC2	mRNA	35.3	78.75	1.4	0.85	60.24	22.75	39.13	0.9	0.72	0.57	0.56	4.77706	0
101929628	LOC101929628	mRNA	0.06	0.06	0.01	0.68	0.06	0.27	0.03	0.06	0	0.17	0	4.77292	0
100132708	CYP4F30P	mRNA	0	0.03	0	0	0.01	0.09	0.03	0.02	0	0	0	4.77142	0
101927503	LOC101927503	mRNA	0.2	1.03	0	0.02	0.15	0.18	0.26	0.55	0	0.02	0	4.76183	0
23017	FAIM2	mRNA	0.04	0.57	0	0	0	0.13	0.06	0.24	0.01	0	0	4.76183	0
BGIG9606_47357	BGIG9606_47357	mRNA	0.06	0.18	0	0	0.09	0.04	0.13	0	0	0	0	4.76183	0
189	AGXT	mRNA	0.26	0.41	0	0.18	0.15	0.33	0.15	0	0	0	0	4.76183	0
1010	CDH12	mRNA	0.03	0	0	0.05	0	0	0	2.07	0	0	0.1	4.75255	0
3775	KCNK1	mRNA	55.65	43.66	18.14	22.33	32.41	53.06	30.97	29.98	11.03	7.13	7.64	4.74974	0
60598	KCNK15	mRNA	1.02	0	0	0.02	0	5.93	0.26	32.6	0.31	0	0.27	4.7471	0
400999	FLJ42351	mRNA	0	0	0.19	0	0	0.07	0	0.88	0	0	0	4.74397	0
3641	INSL4	mRNA	0.45	3.83	0	0	0.45	0.11	0.77	3.4	0	0.12	0	4.74322	0
728695	SPANXB1	mRNA	2.71	0.88	0	0.31	8.4	0	0.16	0	0	0.17	0	4.74322	0
645864	MAGEB17	mRNA	0	0.08	0	0.02	0.02	0	0	1.96	0	0.02	0	4.74322	0
BGIG9606_45649	BGIG9606_45649	mRNA	0.05	0.73	0.1	0.05	0.95	1.1	0.7	0.05	0	0	0.05	4.74153	0
83872	HMCN1	mRNA	0.97	0.04	0.06	1.67	0.02	0.21	0.23	0.3	0	0.02	0.36	4.73218	0
9340	GLP2R	mRNA	3.33	6.37	0.03	0.36	2.47	0.55	1.76	7.91	0	0	0.34	4.72866	0
345275	HSD17B13	mRNA	0.06	0.33	0	0.11	0.59	0.06	0.02	0.08	0	0	0	4.72474	0
83597	RTP3	mRNA	0	0	3.19	0	0	0	0	0	0	0	0	4.72436	0
2566	GABRG2	mRNA	0	0	0	0	0	0.34	0.14	0.06	0	0	0	4.72436	0
BGIG9606_49788	BGIG9606_49788	mRNA	0.12	0.16	0	0.06	0	0.33	0.04	0.08	0	0	0	4.72436	0
105374299	LOC105374299	mRNA	0.02	0.38	0	0.07	0.2	0.05	0.18	0	0	0	0	4.72436	0
BGIG9606_42006	BGIG9606_42006	mRNA	0.11	0.09	0	0	0	0	0.21	0	0	0	0	4.71292	0
64757	2019-03-01	mRNA	65.83	31.9	0.13	13.29	26.63	15.12	25.02	152.08	0.09	0.62	4.36	4.71007	0
57624	NYAP2	mRNA	1.12	0.16	0.28	1.87	0.13	0.09	0.21	2.87	0	0	0.08	4.70848	0
84983	FAM222A-AS1	mRNA	0.16	0.2	0	0.33	0.29	0.45	0.29	0.27	0	0	0.03	4.70525	0
105377530	LOC105377530	mRNA	0.12	0.06	0.02	0.05	0.05	0.08	0.02	0.74	0.01	0.01	0.01	4.70312	0
107985746	LOC107985746	mRNA	0.4	1.14	0	0.23	0.33	1.68	0.9	0.12	0	0	0.08	4.70101	0
11309	SLCO2B1	mRNA	0.06	0.64	0	0.02	0.09	0.33	0.11	0.17	0	0.02	0	4.69686	0
56521	DNAJC12	mRNA	7.18	0.72	1.51	5.69	0.62	0.71	14.91	38.91	0.27	0.48	0.55	4.69617	0
BGIG9606_38549	BGIG9606_38549	mRNA	0.04	0.8	0	0.01	0.29	0.25	0.13	0.11	0	0.01	0.01	4.6956	0
107986858	LOC107986858	mRNA	2.6	0.43	0.14	1.52	0.17	0.14	0.45	1.17	0.02	0.05	0.02	4.68837	0
100129654	TCF24	mRNA	0.16	0.03	0.13	0.07	0.09	0.19	0.12	0	0	0	0	4.68588	0
BGIG9606_60657	BGIG9606_60657	mRNA	0	0	0	0	0	0.01	0.01	0	0	0	0	4.68588	0
3604	TNFRSF9	mRNA	0.03	0.32	0.05	0.16	0	0.13	0.06	0.03	0	0.01	0	4.68588	0
103344718	HOTS	mRNA	1.07	4.4	0.02	2.41	7.52	0.45	2.32	0.51	0	0.02	0.26	4.68275	0
100526760	ABHD14A-ACY1	mRNA	0	0	0.38	0	0.22	0	0.57	0	0	0	0	4.67885	0
85004	RERG	mRNA	0.41	0.06	0.03	0.17	0	1.98	0.1	0.81	0	0	0.06	4.6761	0
BGIG9606_68550	BGIG9606_68550	mRNA	3.29	1.3	0	0.46	1.32	1.62	1.32	1.73	0	0	0.17	4.674	0
401478	LOC401478	mRNA	3.12	4.08	0	0.36	1.28	0.81	0.72	54.36	0	0.79	0	4.67315	0
6096	RORB	mRNA	0	0.02	0.03	1.3	0.5	0.57	0.02	0.02	0	0.47	0.02	4.67214	0
1675	CFD	mRNA	17.64	14.87	0.11	7.52	21.54	27.28	12.98	18.47	0.06	0	0.65	4.66944	0
56776	FMN2	mRNA	0.02	0.05	0.05	0.22	0	0	0.06	1.42	0.29	0	0	4.66764	0
107983998	LOC107983998	mRNA	0	0	0.38	0.15	0.41	0.13	0.14	0.27	0	0	0	4.66586	0
105371953	LOC105371953	mRNA	0.01	0.01	0.01	0.01	0.01	0.01	0.14	0.02	0	0	0	4.66388	0
Gene ID	Gene Symbol	Type	CNE_1 Expression	CNE_2 Expression	HK_1 Expression	HNE_1 Expression	HONE_1 Expression	SUNE Expression	X5_8F Expression	X6_10B Expression	N2_Bmi_1 Expression	N5_Tert Expression	NP69 Expression	log2 (Cancer/Normal)	Qvalue (Normal-vs-Cancer)
BGIG9606_68056	BGIG9606_68056	mRNA	0.78	0.29	0.14	0.79	0.01	0.17	2.43	0.28	0	0.07	0	4.65932	0
56126	PCDHB10	mRNA	0.19	0.06	0	0.25	0.02	0.11	0	0	0	0	0	4.65912	0
970	CD70	mRNA	0.65	314.53	0.18	99.3	167.3	98.97	127.34	12.25	2.96	2.97	6.06	4.65835	0
120939	TMEM52B	mRNA	10.53	4.47	0.94	28.33	2.08	10	2.37	1.62	0	0	0.84	4.65777	0
285708	LINC00491	mRNA	0.9	0.94	1.39	0.87	0.86	1.78	1.08	0.02	0.01	0.02	0.03	4.65741	0
89870	TRIM15	mRNA	3.32	2.59	0	0.83	0.27	0.96	6.29	0.14	0.04	0.05	0.12	4.65543	0
26960	NBEA	mRNA	2.24	2.15	0.01	2.65	2.04	3.55	1.19	0.95	0.03	0.01	0.16	4.65447	0
105370092	LOC105370092	mRNA	0.67	0.1	0.01	0.09	0.03	0.01	0.12	0.02	0	0	0.04	4.64635	0
3175	ONECUT1	mRNA	0.05	0.16	0.15	0.12	0.1	0	0	0	0	0	0	4.64355	0
23072	HECW1	mRNA	2.13	1.39	0.04	0.63	2.18	0.47	0.71	0.58	0	0.07	0	4.64301	0
728957	ZNF705D	mRNA	0.34	0.04	0	0.14	0.02	0	0.05	0	0	0	0	4.64274	0
401014	TEX41	mRNA	0.05	0.12	0.01	0.05	0.07	0.15	0.17	0.63	0	0	0	4.63408	0
105372712	WI2-87327B8.2	mRNA	0.03	0.57	0.01	0	0.2	0.67	0.3	0.14	0.01	0.02	0	4.63407	0
105372653	LOC105372653	mRNA	0.62	0.82	4.64	1.45	0.51	1.04	0.43	1.38	0.12	0.09	0.11	4.63259	0
BGIG9606_50708	BGIG9606_50708	mRNA	0	0	0.07	0.1	0	0.05	0.04	0.11	0	0	0	4.63145	0
2302	FOXJ1	mRNA	0.06	0.77	0	0.13	0.17	0.37	0.09	0	0	0	0.02	4.62618	0
641516	KC6	mRNA	0.13	0.1	0.24	0.35	0.2	0.21	0.14	0	0.02	0	0.01	4.62346	0
BGIG9606_45716	BGIG9606_45716	mRNA	0.28	0.76	0.26	0.23	0.36	0.89	0.34	3.45	0	0.05	0.05	4.62127	0
644100	ARL14EPL	mRNA	0.33	0.45	0	0.12	0.13	0.36	0.19	0.25	0	0.03	0	4.61877	0
105376944	LOC105376944	mRNA	0.94	0.81	0	0.52	0.86	0.91	0.23	0.28	0	0	0.07	4.61666	0
3236	HOXD10	mRNA	7.13	1.65	4.22	5.71	4.69	3.86	7.99	0.11	0	0	0.69	4.60753	0
84870	RSPO3	mRNA	0.21	0.05	0	0	0.04	0	0.44	0	0	0	0	4.60571	0
107984754	LOC107984754	mRNA	0.12	0.05	0.13	0.09	0	0	0.08	0	0	0	0	4.60117	0
100128242	LOC100128242	mRNA	0.26	0	0	0	0	0.99	1.09	0.55	0.05	0	0	4.59568	0
BGIG9606_68170	BGIG9606_68170	mRNA	0.35	7.18	2.49	0.24	2.7	1.06	1.76	0.04	0.04	0.04	0.16	4.59547	0
BGIG9606_61613	BGIG9606_61613	mRNA	0.09	0.1	0	0.41	0.15	0.22	0.09	0.01	0	0	0.02	4.59537	0
285696	BASP1-AS1	mRNA	1.14	0.94	0.02	0.12	2.48	0.48	2.95	2.33	0.02	0.04	0.01	4.59099	0
150350	ENTHD1	mRNA	0	0	0.01	0.04	0.04	0.06	0	0.04	0	0	0	4.58913	0
8404	SPARCL1	mRNA	0.38	0.55	0.01	0.36	0.47	0.56	0.18	0.02	0.02	0	0	4.5888	0
8224	SYN3	mRNA	3.19	4.29	0.14	0.9	3.08	2.59	1.38	12.64	0.18	0.1	0.43	4.58063	0
2203	FBP1	mRNA	0.18	0.15	1.13	0.04	0.6	0.08	0.23	0.28	0	0	0.05	4.57593	0
441521	CT45A5	mRNA	0	0	0	0	0	0	0	0.88	0	0	0	4.57488	0
101929071	LINC01182	mRNA	0.1	0.16	0.03	0	0.02	0.18	0.08	0.88	0	0.01	0.01	4.57446	0
7054	TH	mRNA	0	23.23	0.03	0.06	19.87	0.49	4.04	0	0.31	0.01	0	4.57195	0
100505994	LUCAT1	mRNA	6.48	4.32	1.29	0.91	2.8	1.97	7.32	2.48	0.08	0.27	0.07	4.56721	0
283547	LINC00639	mRNA	0.07	0.01	0	0.03	0.02	0.01	0	0.28	0	0	0	4.56389	0
644919	LINC02315	mRNA	0	0	0	0	0	0	0.07	0	0	0	0	4.56389	0
417	ART1	mRNA	0.07	0.02	0	0.59	0.04	0	0.09	0	0	0	0	4.56389	0
7079	TIMP4	mRNA	11.03	8.38	0.81	3.45	7.97	6.23	7.02	7.71	0	0.49	0.33	4.56014	0
BGIG9606_67982	BGIG9606_67982	mRNA	0.1	0	0.27	0.21	0.4	0.09	0.14	0	0	0	0	4.55538	0
10344	CCL26	mRNA	12.77	10.34	0.4	2.54	6.65	0.13	3.95	1.88	0.71	0	0	4.55538	0
100505566	LINC00578	mRNA	0.48	0.86	0.14	0.12	0.19	0.28	0.44	5.38	0.05	0.06	0.06	4.55523	0
5468	PPARG	mRNA	29.56	50.69	0.18	8.36	32.95	29.85	23.43	9.38	0.23	1.16	0.99	4.5524	0
5919	RARRES2	mRNA	10.68	6.2	0.04	0.93	0.52	7.83	1.23	8.76	0.06	0.02	0.04	4.55198	0
2	A2M	mRNA	1.39	3.01	0.01	0.11	0.94	0.76	11.48	3.23	0.05	0.18	0.1	4.54205	0
79838	TMC5	mRNA	4.83	4.21	0.97	1.49	2.94	8.91	2.34	5.15	0.14	0.02	0.03	4.54166	0
10537	UBD	mRNA	0.06	0	0	1.65	0	0	0.17	0.06	0	0	0	4.53821	0
101927543	LOC101927543	mRNA	0	0	0	0	0	0	0.01	0.47	0	0	0	4.53604	0
BGIG9606_64933	BGIG9606_64933	mRNA	0.01	0	0.97	0.07	0	0.16	0.46	0.01	0.01	0.01	0.01	4.53292	0
BGIG9606_66678	BGIG9606_66678	mRNA	0.79	0.28	0.15	1.74	0.9	0.25	0.53	0.11	0	0.08	0	4.53171	0
342897	NCCRP1	mRNA	0.41	2.06	0.06	0	3.33	0.3	1.87	0.06	0	0.12	0	4.53171	0
340784	HMX3	mRNA	0.06	0	0	0	0	0	0	1.87	0	0	0	4.52082	0
BGIG9606_65359	BGIG9606_65359	mRNA	0.1	0.07	0	0.22	0	0	0.06	0.62	0	0	0	4.52082	0
338557	FFAR4	mRNA	0	0.1	0	0.02	0.1	0.05	0.12	0.04	0	0	0	4.52082	0
170690	ADAMTS16	mRNA	0.26	0.56	0	0.89	1.38	0.44	1.17	1.15	0	0.01	0.07	4.51878	0
BGIG9606_48887	BGIG9606_48887	mRNA	0	0	0	0.32	0	0	0	2.4	0	0	0.05	4.51352	0
2020	EN2	mRNA	0.58	0.48	0	0.83	0.83	1.66	2.19	0	0	0	0.11	4.51352	0
85477	SCIN	mRNA	2.14	0.05	0.07	0.2	0.14	0.11	0.24	8.75	0.02	0.03	0.03	4.5128	0
648791	PPP1R3G	mRNA	0.36	0	0.62	0.6	0.76	0.14	0.44	0.12	0.01	0	0.04	4.51228	0
BGIG9606_67710	BGIG9606_67710	mRNA	0	0.38	0	0.09	0.31	0.15	0.72	0	0	0	0	4.50809	0
104355145	NCOA7-AS1	mRNA	0.03	0.06	0	0.04	0.03	0.04	0.03	0.09	0	0	0	4.49346	0
105371620	LOC105371620	mRNA	0.05	0	0.08	0	0	0	0	0	0	0	0	4.48989	0
5125	PCSK5	mRNA	0.53	7.45	0.59	3.67	9.01	5.82	3.7	0.02	0.16	0.3	0.08	4.48892	0
107986389	LINC02163	mRNA	0.05	0.04	0.06	0.04	0.04	0.02	0.04	0	0	0	0	4.47728	0
5047	PAEP	mRNA	0	0.66	0	0.19	0.18	0.16	1.38	0	0	0	0	4.47643	0
100288797	TMEM239	mRNA	0.08	0.33	0.02	0.04	0.07	0.04	0.36	0.06	0	0	0	4.47643	0
102724297	LOC102724297	mRNA	0	1.82	0	0	0	0	0	0.21	0	0	0	4.47643	0
925	CD8A	mRNA	0.04	0	0	0.29	0	3.02	0.8	1.83	0.04	0.06	0.12	4.47273	0
BGIG9606_36518	BGIG9606_36518	mRNA	0.02	0.04	0	0.05	0	0.13	0.03	5.74	0.07	0.03	0	4.47269	0
BGIG9606_68200	BGIG9606_68200	mRNA	0	0.44	0	0.27	0	0	0.31	0.14	0	0	0	4.47146	0
105369448	LOC105369448	mRNA	0.95	2.99	2.01	0	6.58	0.1	0	3.88	0	0	0	4.4701	0
56104	PCDHGB1	mRNA	0.09	0	0.05	0.11	0.08	0.11	0.01	0	0	0	0	4.46557	1e-05
BGIG9606_42965	BGIG9606_42965	mRNA	0.15	0.49	0.1	0.17	0.18	0.07	0.07	0	0.02	0	0	4.46352	0
BGIG9606_51466	BGIG9606_51466	mRNA	0.59	0.56	0.09	0.73	0.82	0.88	0.75	1.72	0.03	0.06	0.02	4.46024	0
13	AADAC	mRNA	0.7	0.54	0.1	0.46	0.35	0.04	0.17	0	0	0.04	0	4.45577	0
BGIG9606_43071	BGIG9606_43071	mRNA	0.63	0.21	0.03	0.16	0.07	0.06	0.07	0.21	0	0	0.02	4.44606	0
4322	MMP13	mRNA	2.03	0.28	8.14	11.78	3.55	2.15	3.76	0.02	0.57	0	0	4.44394	0
165186	TOGARAM2	mRNA	1.22	0.19	0.18	0.03	0.04	0.25	0.08	11.2	0.08	0	0.12	4.44355	0
9002	F2RL3	mRNA	0.01	0.1	0	0.03	0	0.12	0.03	0	0	0	0	4.43759	1e-05
3237	HOXD11	mRNA	6.91	2.74	2.75	7.61	4.08	3.46	4.5	0.3	0	0	1.31	4.43527	0
201651	AADACP1	mRNA	0.81	1.22	0.17	1.13	1.12	0.61	0.78	0	0.07	0.01	0.01	4.43395	0
BGIG9606_56833	BGIG9606_56833	mRNA	0.16	0.12	0	0.36	0.31	0.21	0.05	0.43	0	0	0	4.43063	1e-05
56164	STK31	mRNA	0	0	0.37	0	0	0	0.12	0.06	0	0	0	4.43063	1e-05
54084	TSPEAR	mRNA	0.1	0.24	0	0.09	0.18	0.15	0.08	0.01	0	0.01	0.01	4.43063	0
51676	ASB2	mRNA	0	0	0.68	0	0	0	0	0	0	0	0	4.43063	1e-05
101927209	LOC101927209	mRNA	0.87	1.19	0	0.85	1.1	2.38	0.21	0.22	0	0	0	4.43063	1e-05
11023	VAX1	mRNA	0.03	0.03	0.81	0.08	0	0.01	0.03	0	0	0	0	4.43063	1e-05
646802	CYP4F62P	mRNA	0	0.12	0	0	0	0.15	0.11	0.03	0	0	0	4.43016	1e-05
101929204	LOC101929204	mRNA	0	0	0	0	0	0.2	0	0	0	0	0	4.4269	1e-05
4045	LSAMP	mRNA	25.22	53.32	13.33	8.59	20.6	19.95	15.74	63.04	2.08	2.09	2.54	4.42294	0
11001	SLC27A2	mRNA	12.33	6.56	0	9.27	4.63	3.84	14.87	106.12	0.18	0.58	2.04	4.41939	0
BGIG9606_40278	BGIG9606_40278	mRNA	1.2	2.03	0.39	0.45	1	0.95	0.69	2.58	0.13	0.21	0.2	4.41033	0
284611	FAM102B	mRNA	3.99	6.41	0.68	2.04	3.52	5.89	4.15	36.09	0.28	0.42	0.45	4.40734	0
100506939	PRKG1-AS1	mRNA	0	0.07	0	0.05	0	0.05	0.01	0.03	0	0	0	4.40622	1e-05
105378100	LOC105378100	mRNA	0	0	0	0	0	0	0.18	0	0	0	0	4.40575	1e-05
57484	RNF150	mRNA	0.01	0	0.01	0.02	0.78	0	0.05	2.82	0.01	0.01	0.02	4.40551	0
8038	ADAM12	mRNA	6.38	4.48	1.29	2.03	2.76	5.43	5.3	1.77	0.45	0.12	0.03	4.40505	0
100534612	C1QTNF3-AMACR	mRNA	0.48	1.14	0.02	0.67	0.78	1	0.61	0.1	0.01	0.01	0.02	4.40277	0
107986742	LOC107986742	mRNA	0.06	0.07	0	0	0	0	0.11	0.06	0	0	0	4.40243	1e-05
6286	S100P	mRNA	104.31	446.74	0	4.43	439.25	418.87	304.15	127.79	16.39	0	17.52	4.39176	0
101928548	LOC101928548	mRNA	0.07	0.3	0	0	0.3	0.09	0.06	0.08	0	0	0	4.39112	0
400966	RGPD1	mRNA	0.73	1.18	0.03	0.54	1.58	0.39	1.49	0.08	0.02	0.01	0.06	4.38934	0
107987394	LOC107987394	mRNA	0	0.15	0	0.14	0.05	0.22	0.29	0.17	0	0	0	4.38764	1e-05
5648	MASP1	mRNA	0	0.05	0	0.01	0	0.02	0.01	0.34	0	0	0	4.38332	1e-05
BGIG9606_65817	BGIG9606_65817	mRNA	0	0	0.14	0	0	0.04	0.04	1.09	0	0	0	4.38332	1e-05
140678	MLLT10P1	mRNA	0.07	0.18	0	0.04	0.06	0.11	0.13	0.02	0	0	0.01	4.37806	0
2672	GFI1	mRNA	0.62	1.21	0.04	0.13	0.94	0.59	0.84	0.36	0.01	0.04	0.04	4.37643	0
105369370	LOC105369370	mRNA	0.3	2.57	6.34	0.61	2.33	0.45	0.66	0.12	0.27	0	0.05	4.37141	0
7852	CXCR4	mRNA	0.53	3.92	0	0.03	1.62	1.45	1.77	20.66	0.04	0	0.52	4.36899	0
7035	TFPI	mRNA	33.35	49.71	0.34	36.16	28.54	14.36	22.29	37.52	0.63	0.34	5.01	4.36578	0
BGIG9606_67745	BGIG9606_67745	mRNA	0.21	4.2	1.43	0.11	1.38	0.55	0.85	0.04	0.1	0.02	0.04	4.36575	0
641364	SLC7A11-AS1	mRNA	0	0.06	0.16	0	0	0.02	0	0.02	0	0	0	4.36542	1e-05
117156	SCGB3A2	mRNA	0	0.77	0	0	1.97	0	1.46	0	0	0	0	4.36298	1e-05
22979	EFR3B	mRNA	0.75	0.95	0.39	0.08	0.58	1.48	4.02	2.44	0.07	0.02	0.1	4.35987	0
BGIG9606_41454	BGIG9606_41454	mRNA	0	0	0	0.07	0.09	0	0	0.34	0	0	0	4.35858	1e-05
BGIG9606_61494	BGIG9606_61494	mRNA	0.06	0.24	0	0	0.07	0.16	0	0.15	0	0	0	4.35417	1e-05
3248	HPGD	mRNA	11.34	14.22	0.07	7.15	7.59	14.91	2.7	18.21	0	0.23	1.24	4.35411	0
387914	SHISA2	mRNA	0.71	8.63	0	0.98	0.74	0.63	0.61	0.02	0.04	0.04	0.11	4.34343	0
BGIG9606_54685	BGIG9606_54685	mRNA	0	0.44	0.19	0	0.5	0.73	0	0	0	0	0	4.34185	1e-05
7364	UGT2B7	mRNA	0	0	3.64	0	0	0	0.07	0	0	0.01	0.01	4.3415	0
2852	GPER1	mRNA	6.03	3.42	0.08	2.66	1.86	3.37	2.22	0.26	0.2	0.03	0.11	4.33844	0
102723546	LOC102723546	mRNA	1.14	1.38	1.36	1.39	1.01	0.81	0.57	1.11	0	0.01	0.01	4.33759	0
107985961	LOC107985961	mRNA	0.7	0.96	2.72	1.5	1.11	1.28	0.8	0.27	0.03	0.02	0.08	4.33486	0
100507206	LINC00943	mRNA	0.06	0.01	0	0.03	0.01	0.01	0.04	0	0	0	0	4.33441	2e-05
7222	TRPC3	mRNA	0.12	0.12	0	0.05	0.02	0.09	0.1	0	0	0	0	4.33441	2e-05
5396	PRRX1	mRNA	0.01	0	0	0	0.01	0	0.03	0.6	0	0	0	4.33441	2e-05
2167	FABP4	mRNA	0.15	0.59	0.49	0	0.39	0.69	0	0	0	0	0	4.33441	2e-05
105371688	LOC105371688	mRNA	0.06	0.28	0.02	0.04	0.22	0.23	0.29	0.42	0	0.02	0.01	4.32693	0
105369848	LINC02407	mRNA	0	0	0	0	0.22	0	0	0	0	0	0	4.32292	2e-05
100996425	ARLNC1	mRNA	0.16	0.18	0.01	0.06	0.19	0.34	0.07	2.87	0.03	0	0.05	4.31185	0
4108	MAGEA9	mRNA	0	0.04	0	0	0	0	0	1.85	0	0	0.04	4.30932	0
101929077	LINC02334	mRNA	5.22	20.6	2.99	1.18	5.83	2.63	4	14.16	0.15	0.59	0.27	4.30626	0
684	BST2	mRNA	244.61	191.35	0.2	307	276.69	177.01	206.5	116.68	0.07	0.02	28.3	4.30454	0
1583	CYP11A1	mRNA	1.83	1.83	0.07	1.63	0.39	1.08	0.51	21.01	0.41	0.1	0.04	4.30432	0
7857	SCG2	mRNA	0.09	1.57	0	0.02	0.05	0.9	1.37	0.01	0.04	0.02	0.04	4.30239	0
59285	CACNG6	mRNA	0.19	10.92	0	0.61	1.75	0	1.89	0.14	0	0	0.36	4.2998	0
2277	VEGFD	mRNA	0.4	0	0	0	0.17	0	0.17	0.05	0	0	0	4.29865	2e-05
102723468	LOC102723468	mRNA	0.47	0	0	0	0	0	0	0	0	0	0	4.2961	2e-05
4884	NPTX1	mRNA	0.29	0.44	0.07	3.34	0.53	2.04	1.3	22.6	0.27	0.07	0.11	4.28627	0
1006	CDH8	mRNA	0.08	0.56	1.95	0.35	0.43	0.37	0.53	1	0.78	0	0	4.28456	0
100128239	LOC100128239	mRNA	0.01	0.14	0	0.01	0.14	0	0.04	0	0	0	0	4.28378	2e-05
6614	SIGLEC1	mRNA	0.02	0	0	0	0	0	0	0.22	0	0	0	4.28378	2e-05
BGIG9606_36906	BGIG9606_36906	mRNA	0.12	0.34	0.06	0	0.18	0.86	0.18	0	0	0	0	4.28378	2e-05
339221	ENPP7	mRNA	0.03	0.04	0	0.04	0.04	0.06	0.02	0.01	0	0	0	4.28378	2e-05
1128	CHRM1	mRNA	0.06	0	0.07	0.24	0	0.11	0	0.71	0	0	0.03	4.28378	0
10815	CPLX1	mRNA	4.93	2.43	0	0.34	1.73	2.74	2.86	1.32	0.3	0.01	0.02	4.28289	0
28234	SLCO1B3	mRNA	6.83	13.26	11.96	8.88	9.93	9.49	5.23	3.03	1.16	0	0	4.28056	0
BGIG9606_68894	BGIG9606_68894	mRNA	0	0	0	0	1.34	0	0	0	0	0	0	4.27603	3e-05
91156	IGFN1	mRNA	0.48	0.08	0.61	0.07	0.04	0.1	0.18	0.02	0.01	0.02	0	4.27085	0
BGIG9606_45338	BGIG9606_45338	mRNA	0.1	0	0	0	0	0	0.16	0.06	0	0	0	4.26876	3e-05
105374809	LOC105374809	mRNA	0.46	0.92	3.49	1.12	0.66	2.93	1.3	2.33	0.02	0.01	0.09	4.26722	0
367	AR	mRNA	0.01	0	0.01	0	0	0	1.05	0.01	0.01	0	0.01	4.26651	0
1950	EGF	mRNA	0.53	0.61	0.04	0.11	0.14	0.05	0.09	0.35	0.01	0.01	0.06	4.26651	0
105371403	LOC105371403	mRNA	0	0.09	0.12	0	0	0	0	0.53	0	0	0	4.25989	3e-05
BGIG9606_46619	BGIG9606_46619	mRNA	0.01	0	0.03	0.04	0	0.15	0.08	0.03	0	0	0	4.25936	3e-05
BGIG9606_39242	BGIG9606_39242	mRNA	0	0	0.35	0	0	0	0	0	0	0	0	4.25831	3e-05
144453	BEST3	mRNA	0.27	0.05	0.06	0.32	0.07	0.24	0.03	0.28	0	0.02	0	4.25779	0
644538	SMIM10	mRNA	4.56	1.17	0	2.24	0	0.08	0.12	50.23	0	1.11	0	4.25779	0
128414	NKAIN4	mRNA	0.08	0.46	0	0.37	0.2	0.12	0.22	0.61	0	0.05	0	4.25779	0
101927967	LOC101927967	mRNA	1.12	0.89	1.82	0.03	1.16	0.82	0.81	0.39	0.03	0.03	0.02	4.25539	0
5420	PODXL	mRNA	93.95	278.89	0.42	87.66	137.77	83.7	129.24	48.8	2.51	0.24	13.91	4.2511	0
283755	HERC2P3	mRNA	5.6	4.16	0.35	4.39	4.43	2.35	4.14	3.8	0.1	0.39	0.57	4.24751	0
3226	HOXC10	mRNA	16.57	14.56	0.16	18.79	16.96	14.25	18.68	46.93	0	0	1.08	4.24727	0
641467	TSC22D1-AS1	mRNA	0	0	0	0	0	0	0	0.74	0	0	0	4.24408	3e-05
BGIG9606_42425	BGIG9606_42425	mRNA	3.16	7.43	0.98	0.57	2.12	1.55	1.47	8.18	0.05	0.18	0.26	4.24247	0
113730	KLHDC7B	mRNA	0.37	0.76	0.01	0.2	0.27	4.9	1.49	0	0	0	0.16	4.24127	0
BGIG9606_67926	BGIG9606_67926	mRNA	0	0.3	0	0	0.82	0	0	0	0	0	0	4.2409	3e-05
105376270	LOC105376270	mRNA	0.9	1.86	0	0.3	4.21	2.42	1.86	1.74	0	0.21	0.05	4.2409	0
105377911	LOC105377911	mRNA	0.18	0.13	0.82	0.12	0.12	0.18	0.12	0	0	0	0	4.23612	3e-05
BGIG9606_39828	BGIG9606_39828	mRNA	0.05	0	0.04	0.06	0.05	0	0.09	0.05	0	0	0	4.23239	4e-05
285888	CNPY1	mRNA	0.1	0.14	0	0.07	0.15	0.54	0.22	0	0	0	0	4.23132	4e-05
2267	FGL1	mRNA	0.1	0.05	0.29	1.43	0	0.1	0.19	0	0	0	0.01	4.23132	0
BGIG9606_67212	BGIG9606_67212	mRNA	0.21	0	0	0.1	0.21	0.16	0.05	0.69	0	0	0	4.23132	4e-05
54714	CNGB3	mRNA	0.03	0.01	0.17	0	0.01	0.05	0.09	0	0	0	0	4.23132	4e-05
100129528	MUC8	mRNA	0.03	0.03	0	0.03	0	0.13	0.01	0.03	0	0	0	4.23132	4e-05
BGIG9606_59220	BGIG9606_59220	mRNA	0.44	0.28	0.53	0.06	0.19	0.19	0.06	0	0	0	0	4.23132	4e-05
26080	FAM230C	mRNA	0.13	0.14	0	0.37	0.32	0.44	0.06	0.26	0	0	0	4.23132	4e-05
5141	PDE4A	mRNA	2.3	2.88	0.37	2.27	2.59	3.78	6.28	1.71	0.08	0.11	0.33	4.2312	0
6323	SCN1A	mRNA	0.39	0	0.92	0.71	0	0	0.04	0.33	0	0.01	0	4.22998	0
84171	LOXL4	mRNA	0.8	1.47	0.01	7.28	1.05	1.71	0.28	6.35	0.01	0.03	0.02	4.22689	0
57460	PPM1H	mRNA	7.07	6.87	0.31	3.25	8.33	5.33	6.97	7.39	0.46	1.71	0.66	4.2266	0
105374160	LOC105374160	mRNA	0.69	0.62	0.02	0.75	0.72	0.22	0.34	0	0.02	0.04	0	4.22402	0
63910	SLC17A9	mRNA	0.09	0.24	0	0	0.05	0.03	0.09	0	0	0	0	4.22005	4e-05
55607	PPP1R9A	mRNA	0.32	0.15	0.02	0.35	0.23	0	0.28	3.56	0	0	0.09	4.21487	0
23281	MTUS2	mRNA	4.02	3.98	0.03	0.25	3.4	2.69	1.08	7.18	0	0.01	0.14	4.21417	0
343172	OR2T8	mRNA	0	0	0.46	0	0	0	0	0	0	0	0	4.21033	4e-05
BGIG9606_53824	BGIG9606_53824	mRNA	0	0.01	0	0	0	0.01	0	0	0	0	0	4.20707	4e-05
BGIG9606_40815	BGIG9606_40815	mRNA	0	0	3.83	0	0	0	0	0	0	0	0.08	4.20489	0
105370363	LOC105370363	mRNA	0.68	0.6	0.16	0.95	0.8	2.13	0.82	1.85	0	0.16	0.06	4.20435	0
BGIG9606_49202	BGIG9606_49202	mRNA	0	0	0	0.08	0	0.06	0	0.07	0	0	0	4.20435	4e-05
3777	KCNK3	mRNA	1.17	0.83	0.02	0.45	0.37	1.37	0.41	13.78	0.24	0.09	0.05	4.1949	0
412	STS	mRNA	11.5	44.2	0.71	5.66	9.38	14.62	14.09	36.68	0.6	1.95	0.32	4.19336	0
54072	LINC00158	mRNA	0.08	0	0	0	0	0.2	0	0	0	0	0	4.18682	5e-05
81027	TUBB1	mRNA	0.81	0.11	0.02	0	0	0	0	0.1	0	0.03	0	4.18453	0
105369687	LOC105369687	mRNA	0.01	0	0	0	0.01	0.01	0.01	0.02	0	0	0	4.18158	0
BGIG9606_53550	BGIG9606_53550	mRNA	0.4	0.03	0	0	0	0.01	0.01	0.01	0	0	0.01	4.17757	0
79782	LRRC31	mRNA	0.14	0.02	0.02	0.1	0	0.22	0.02	0	0	0	0	4.17687	5e-05
85285	KRTAP4-1	mRNA	0.27	0.49	0.76	0.35	0.09	0.36	0.09	0	0	0	0	4.17687	5e-05
57643	ZSWIM5	mRNA	0.91	1.08	0.44	1.38	0.86	2.05	1.28	3.26	0	0.19	0.3	4.17545	0
203100	HTRA4	mRNA	0.28	0.22	0	0	0.23	0	0	0	0	0	0	4.17409	5e-05
100287284	MANSC4	mRNA	0.3	0.04	0	0.86	0.13	0.04	0.12	0.18	0.04	0	0	4.1727	0
100292680	LINC00942	mRNA	0.97	0.25	0.04	0.03	0.13	0.03	0.07	0	0.01	0.02	0	4.17179	0
2898	GRIK2	mRNA	1.5	0.36	0	0.24	0.28	0.22	0.56	0.56	0.05	0.03	0	4.16892	0
389602	LOC389602	mRNA	0.08	0.51	0.35	0.32	0.12	0.78	0.28	0.16	0	0.05	0	4.16713	0
8532	CPZ	mRNA	3.98	3.45	0	0.59	0.46	0.88	3.04	0.34	0	0	0.25	4.16359	0
6347	CCL2	mRNA	3.86	3.88	0	0.86	0	0.26	1.99	21.34	0	0	0.7	4.16093	0
27115	PDE7B	mRNA	1.02	0.3	0.11	0.03	0.34	0.31	0.39	2.94	0.02	0.06	0.01	4.15471	0
1289	COL5A1	mRNA	67.07	39.05	4.83	106.63	55.07	28.55	72.28	36.12	0	0.01	8.65	4.15222	0
9120	SLC16A6	mRNA	0.83	2.9	0.11	0.29	1.98	0.63	8.26	23.3	0.08	0.35	0.17	4.14329	0
BGIG9606_49086	BGIG9606_49086	mRNA	0.07	0.05	0	0	0.12	0.07	0	0.03	0	0	0	4.14034	7e-05
27254	CSDC2	mRNA	1.45	0.16	0	0.02	0.38	0	0	6.12	0.1	0.05	0.03	4.13856	0
541465	CT45A6	mRNA	0	0	0	0	0	0	0	1.72	0	0	0	4.13235	7e-05
BGIG9606_56469	BGIG9606_56469	mRNA	0.03	0.14	0.07	0.09	0.13	0.15	0.06	0.13	0	0	0	4.12892	8e-05
8530	CST7	mRNA	0.02	0.06	0.04	0.04	0.02	0.04	0.02	0	0	0	0	4.12604	8e-05
101928386	LOC101928386	mRNA	0.05	0.27	0.04	0.04	0	0.03	0.04	0	0	0	0	4.12086	8e-05
4753	NELL2	mRNA	0.61	0.08	0.77	0.15	0.09	3.12	0.16	0.03	0	0.11	0	4.12033	0
BGIG9606_56607	BGIG9606_56607	mRNA	0.16	0.07	0	0.24	0.06	0.09	0.16	0	0	0	0	4.12029	8e-05
105369690	LOC105369690	mRNA	0	0	0	0.23	0.24	0.24	0	0	0	0	0	4.12029	8e-05
5475	PPEF1	mRNA	0.83	0.81	0	0.1	0.34	1.08	0.33	3.44	0.02	0	0.11	4.12029	0
6708	SPTA1	mRNA	0.01	0	0	0.12	0	0	0.02	0.02	0	0	0	4.12029	8e-05
339778	C2orf70	mRNA	0.02	0	0.03	0.37	0	0.09	0.02	0.1	0	0	0	4.12029	8e-05
2155	F7	mRNA	0.06	0.14	0	0	0.04	0.22	0.03	0	0	0	0	4.12029	8e-05
107105282	LOC107105282	mRNA	0.15	0.05	0	0.02	0.02	0.04	0.15	0.04	0	0	0	4.12029	8e-05
150681	OR6B3	mRNA	0	0.03	0	0.06	0.32	0.54	0	0	0	0	0	4.12029	8e-05
9754	STARD8	mRNA	0.38	0.96	0	0.1	0.55	0.03	0.39	1.14	0	0.06	0.01	4.10579	0
8638	OASL	mRNA	131.01	88.46	13.99	375.23	60.35	38.04	266.96	3.01	1.81	0.17	19.41	4.0976	0
4856	NOV	mRNA	1.92	4.13	0.23	9.27	3.9	5.24	4.57	12.14	0	0.02	0.89	4.09578	0
105375144	LOC105375144	mRNA	0.01	0.01	0.01	0.01	0	0.01	0	0.02	0	0	0	4.09389	0
5139	PDE3A	mRNA	3.45	1.33	0.76	1.13	1.79	0.63	1.1	16.38	0.12	0.86	0.44	4.09376	0
202151	RANBP3L	mRNA	0.41	0.18	0.33	0.27	0.25	0.22	0.27	11.45	0.1	0.22	0.2	4.09277	0
2299	FOXI1	mRNA	0.5	0.42	0	0.32	0.09	0.55	0.62	0	0.03	0	0.03	4.09114	0
4477	MSMB	mRNA	0	0.89	0.16	0	0	0.6	5.72	0	0	0	0.17	4.09114	0
283383	ADGRD1	mRNA	2.05	3.85	1.36	2.98	2.42	6.9	3.59	1.56	0.36	0.04	0.02	4.09096	0
257194	NEGR1	mRNA	0.06	0	0.02	0.1	0.01	0.01	0.01	3.94	0.01	0	0	4.08534	0
23166	STAB1	mRNA	0.27	0.24	0	0	0.14	0.04	0.09	0.01	0.01	0	0	4.08443	0
105372717	LOC105372717	mRNA	1.96	2.07	0.23	0.63	1.22	1.31	0.71	1.04	0	0	0.21	4.07979	0
105377324	LOC105377324	mRNA	0.35	0.08	0	0.33	0.09	0.26	0.04	0.55	0	0	0	4.07386	0
105375760	LOC105375760	mRNA	2.61	3.24	0.29	0.21	0.91	1.97	0.62	9.97	0.23	0.12	0.16	4.0718	0
729857	RGPD2	mRNA	2.48	6.92	0.09	2.38	7.41	2.64	7.28	0.21	0.08	0.08	0.17	4.068	0
BGIG9606_67836	BGIG9606_67836	mRNA	0	0.04	0	0	0.1	0.14	0.21	0	0	0	0.01	4.06777	0.00019
BGIG9606_68759	BGIG9606_68759	mRNA	0.1	0.05	0.04	0.06	0.02	0.06	0.03	0.04	0	0	0	4.06499	0.00012
255275	MYADML2	mRNA	0.04	0.03	0.02	0.11	0	0.1	0.02	1.06	0	0	0.03	4.06139	0
8712	PAGE1	mRNA	0	0	0	0	0	0.29	0.1	2.04	0	0	0	4.06139	0.00012
3484	IGFBP1	mRNA	0.04	0	0	0	0	0	0.04	1.81	0	0	0.04	4.06139	0
105379082	LOC105379082	mRNA	0.02	0.01	0	0.01	0	0.01	0.02	0	0	0	0	4.06139	0
579	NKX3-2	mRNA	0.08	0.17	0	0	0.1	0.03	0.1	0.16	0	0	0	4.06139	0.00012
53832	IL20RA	mRNA	1.07	1.55	0.47	0.43	1.42	15.15	1.75	0.04	0.06	0.14	0.32	4.05062	0
147111	NOTUM	mRNA	1.04	0.72	0	0.27	0.49	0.5	1.1	2.28	0.03	0	0.12	4.04324	0
105374136	LOC105374136	mRNA	0.85	0	0	0	0.1	0	0	0	0	0	0	4.03837	0.00014
BGIG9606_51961	BGIG9606_51961	mRNA	0.13	0.11	0.01	0.02	0.17	0.27	0.23	0.06	0	0.02	0	4.03351	0
83876	MRO	mRNA	0.05	0.03	0	0.01	0.1	0	0.11	0.37	0	0	0.06	4.03102	0
105372802	LOC105372802	mRNA	0.03	0.04	0.02	0	0	0	0	0	0	0	0	4.0304	0
102723752	LOC102723752	mRNA	0	0	0	0	0	0	0.19	0.16	0	0	0	4.02733	0.00015
55714	TENM3	mRNA	26.72	38.55	13.25	8.42	24.86	15.01	17.27	12.14	4.86	1.58	2.19	4.027	0
BGIG9606_67870	BGIG9606_67870	mRNA	0	0	0.18	1.14	0	0	0.51	0.09	0	0	0	4.0261	0.00015
BGIG9606_47758	BGIG9606_47758	mRNA	0	0.2	0	0.32	0.28	0.22	0	0.08	0	0	0	4.0261	0.00015
105374971	LOC105374971	mRNA	0.08	0	0.08	0.01	0	0	0	0	0	0	0	4.02405	0
BGIG9606_66859	BGIG9606_66859	mRNA	0.04	0.06	0.01	0.04	0	0.01	0.01	0.05	0	0	0	4.0224	0.00016
107986041	LINC01967	mRNA	0.07	0.04	0.42	0.03	0.07	0.03	0.17	0	0	0	0	4.01931	0.00016
8370	HIST2H4A	mRNA	0	0	0.27	0	0	0	0	4.49	0	0	0	4.01807	0.00016
554313	HIST2H4B	mRNA	0	0	0.27	0	0	0	0	4.49	0	0	0	4.01807	0.00016
844	CASQ1	mRNA	1.13	0.13	0	0.03	0	0	0	0	0	0.03	0	4.01341	0
503639	DUXAP10	mRNA	26.31	15.83	18.61	23.88	18.28	18.16	16.91	9.34	0.28	0.03	1.95	4.0106	0
55799	CACNA2D3	mRNA	0.94	0.81	0	0.07	0.5	1.92	1.85	5.29	0.36	0.31	0.41	4.00717	0
115361	GBP4	mRNA	0.26	0.01	0.01	3.06	0.02	0	0.57	0.04	0	0.05	0.04	4.00717	0
BGIG9606_37658	BGIG9606_37658	mRNA	0	0	0	0	0	0	0.03	0.27	0	0	0	4.00312	0.00018
1735	DIO3	mRNA	0.03	0	0	0	0	0	0	0.62	0	0	0	3.99999	0.00018
390664	C1QTNF8	mRNA	0.07	0.03	0.02	0.03	0.03	0.08	0	0.2	0	0	0	3.99999	0.00018
389816	LRRC26	mRNA	2.55	2.53	0.01	1.74	3.11	2.3	2.36	7.31	0.34	0	0.35	3.99423	0
5023	P2RX1	mRNA	0.46	0.18	0.01	0.11	0.03	0.04	0.24	0.16	0	0	0.02	3.99405	0
5239	PGM5	mRNA	0	0	0.03	0	0.02	0	0.02	0.34	0	0	0	3.99181	0.00019
105374421	LOC105374421	mRNA	0.04	0	0	0	0	0.03	0.01	0.11	0	0	0	3.99118	0.00019
25805	BAMBI	mRNA	5.9	3.44	0.15	3.82	4.64	3.66	5.83	11.92	0.31	0	0.66	3.98992	0
399948	COLCA1	mRNA	0.01	0.01	0	0.83	0	0.15	0	0.01	0	0	0.02	3.98267	0
127294	MYOM3	mRNA	0.76	0.91	0.01	0.26	0.55	0.27	0.8	0.01	0.05	0.01	0.02	3.98025	0
1775	DNASE1L2	mRNA	0	0	0.31	0.12	0	0	0.07	0.23	0	0	0	3.97978	0.00021
94115	CGB8	mRNA	0	0	10.12	1.76	2.16	0	1.14	0	0.16	0.2	0	3.97083	0
80274	SCUBE1	mRNA	0	0.31	0	0	0.16	0	0.13	0	0	0	0.02	3.96828	0
7368	UGT8	mRNA	2.08	1.15	0.01	1.74	0.08	0	0.16	0	0.15	0	0.03	3.96512	0
171177	RHOV	mRNA	23.42	34.32	0.96	2.69	26.57	12.06	29.37	51.54	3.33	0.33	0.78	3.95456	0
107986228	LOC107986228	mRNA	0	0.41	0.49	0	0.07	0.16	1.03	0.39	0	0	0	3.95281	0.00025
55503	TRPV6	mRNA	0	0.04	0	0.17	0.02	0.04	0.14	0.02	0	0	0	3.94957	0.00025
105375639	LOC105375639	mRNA	0	0.24	0.11	0.3	0.5	0.13	1.22	1.23	0	0.09	0	3.94827	0.00025
BGIG9606_57905	BGIG9606_57905	mRNA	0.09	0	0	0.17	0	0.24	0	0.15	0	0	0	3.9424	0.00026
54659	UGT1A3	mRNA	1.17	0	0.16	0.67	0	0.26	0.33	0	0	0	0.07	3.94202	0
135458	HUS1B	mRNA	0	0.13	0.26	0	0.55	0	0.18	0.25	0	0	0	3.93586	0.00027
346606	MOGAT3	mRNA	0.25	0.06	0	0.16	0	0	0.36	0	0	0	0	3.93586	0.00027
1412	CRYBA2	mRNA	0.48	0.97	0.1	0	0.8	0.19	0.66	0.02	0.01	0.01	0	3.93586	0
1576	CYP3A4	mRNA	0	0	0.02	0.02	0	0.04	0	0.38	0	0	0	3.93586	0.00027
729238	SFTPA2	mRNA	0	0.03	0.03	0	0	0	0	0.53	0	0	0	3.93586	0.00027
143888	KDELC2	mRNA	16.24	14.77	8.13	18.34	19.52	18.03	15.05	15.86	0.22	0.48	2.45	3.93171	0
4586	MUC5AC	mRNA	0.1	0.78	0	0.06	0.31	0.2	0.25	0	0.01	0.07	0	3.93039	0
BGIG9606_68018	BGIG9606_68018	mRNA	26.01	26.79	0	24.2	31.97	27.99	19.99	2.24	3.36	0.18	0.71	3.92833	0
51252	FAM178B	mRNA	0.58	0.08	0	0.14	0.17	0.08	0.49	0	0	0	0	3.92665	0.00029
5743	PTGS2	mRNA	1.37	2.5	158.34	2.23	1.28	1.35	3.01	4.3	2.01	1.38	0.72	3.92617	0
BGIG9606_46539	BGIG9606_46539	mRNA	0.11	0.19	0.02	0.03	0.03	0.03	0.02	0.95	0.01	0.01	0.02	3.92438	0
148398	SAMD11	mRNA	33.86	16.28	0.14	22.68	21.48	5.57	21.3	2.19	0.06	0.07	3.1	3.92174	0
BGIG9606_40443	BGIG9606_40443	mRNA	0.19	0.08	0	0.05	0.04	0.13	0.04	0	0	0.01	0	3.91937	0
57172	CAMK1G	mRNA	0.05	0.09	0	0.03	0	0	0	0.3	0	0	0	3.91605	0.00031
9796	PHYHIP	mRNA	1.16	9.07	0.33	0.86	4.31	2.94	4.35	2.19	0.19	0.21	0.08	3.9158	0
9965	FGF19	mRNA	0.35	2.79	0.03	0	0.14	0.27	0.19	0.03	0.03	0	0.06	3.91383	0
93426	SYCE1	mRNA	0.05	0.03	0	0	0.08	0.12	0.07	0.21	0	0	0	3.91339	0.00032
105375304	LOC105375304	mRNA	1.37	0.06	0.06	1.37	0.59	0	0.26	0.76	0	0.22	0	3.89982	0
112267909	LOC112267909	mRNA	0	0.08	0.11	0.13	0.03	0.11	0.27	0.56	0.03	0	0	3.89974	0
140462	ASB9	mRNA	9.64	3.21	0.61	8.86	6.5	4.63	12.65	16.5	1.92	0.43	0.08	3.88872	0
23043	TNIK	mRNA	4.11	7.95	0.5	3.91	3.4	11.05	15.01	1.25	1.06	0.02	0.14	3.88843	0
105373582	LOC105373582	mRNA	0.05	1.21	0.03	0.29	0.97	0.55	1.11	0.07	0.03	0.07	0.07	3.88778	0
6585	SLIT1	mRNA	0.06	0.03	0.02	0.01	0.04	0.42	0.01	0.01	0	0.02	0	3.88582	0
6348	CCL3	mRNA	0	0	1.58	0	0.08	0	0.13	0	0	0	0	3.88378	0.00038
57016	AKR1B10	mRNA	119.88	8.87	2.71	26.19	4.98	27.06	10.98	0.69	3.69	1.1	0.5	3.87466	0
105373818	LINC01827	mRNA	1.46	1.48	0.39	0	1.91	0.29	2.02	1.24	0.68	0	0.86	3.87451	0
152742	LINC01085	mRNA	0.07	0.22	0.04	0	0.24	0.02	0.02	0.82	0.04	0	0	3.87446	0
5167	ENPP1	mRNA	2.36	3.09	0.02	1.87	1.07	0.87	5.44	2.47	0.04	0.17	0.2	3.86875	0
166614	DCLK2	mRNA	1.59	1.36	0.15	0.94	1.37	0.85	1.46	4.84	0.02	0.02	0.13	3.86709	0
BGIG9606_59869	BGIG9606_59869	mRNA	0.06	0.21	0.04	0.22	0.21	0.06	0.06	12.43	0	0.15	0.09	3.86087	0
105373131	LOC105373131	mRNA	0.23	0	0.53	0.07	1.04	0.29	2.43	0.07	0	0	0	3.85633	0.00045
1299	COL9A3	mRNA	11.99	3.76	4.02	6.29	4.2	5.21	3.63	7.35	0	0.32	0.56	3.85543	0
93986	FOXP2	mRNA	1.08	0.36	0.01	0.4	0.52	0.78	0.24	0.77	0.01	0	0	3.84664	0
BGIG9606_40388	BGIG9606_40388	mRNA	3.24	3.47	0.18	0.36	1.59	1.09	1.14	3.47	0.07	0.11	0.2	3.84416	0
105376972	LOC105376972	mRNA	0	0	0	0	0.03	0	0	0.16	0	0	0	3.8375	0.0005
629	CFB	mRNA	7.16	23.68	0.72	32.6	6.51	11.86	54.29	11.35	2.33	0.65	0.98	3.83632	0
731656	LINC01348	mRNA	0.55	1.15	0.05	0.26	0.55	1.85	1.82	0.34	0.03	0.02	0.13	3.83536	0
8632	DNAH17	mRNA	0.02	0.13	0.08	0.08	0.07	0.01	0.08	1.65	0.02	0	0.02	3.83433	0
128653	C20orf141	mRNA	1.11	1.61	0	0.22	0.11	0.22	1.1	0.11	0.13	0	0	3.83398	0
283422	LINC01559	mRNA	0.05	0.06	0.29	0	0.01	0	0	0.06	0	0	0.01	3.83398	0
2946	GSTM2	mRNA	1.17	0.43	0.15	0.12	0.08	0.14	0.45	0.28	0	0	0.08	3.83162	0
23452	ANGPTL2	mRNA	0.87	1.53	0.02	0.07	0.48	0.76	0.74	0.09	0.09	0	0.05	3.83132	0
1776	DNASE1L3	mRNA	0.45	0.12	0	0	0.3	4.24	0.16	0.08	0.06	0.13	0	3.8222	0
BGIG9606_36152	BGIG9606_36152	mRNA	0.08	0.03	0	0	0.04	0.03	0	0.09	0	0	0	3.81984	0.00055
284649	SMG7-AS1	mRNA	0.01	0.02	0	0.04	0	0	0	0.06	0	0	0	3.81913	0.00056
105378963	LOC105378963	mRNA	0.11	0.04	0.21	0	0.06	0.03	0.03	4.75	0.06	0.03	0.03	3.81852	0
89884	LHX4	mRNA	1.09	0.86	0.14	0.04	0.72	0.34	0.68	4.89	0.18	0	0	3.81224	0
231	AKR1B1	mRNA	1919.72	851.1	49.17	161.9	209.52	581.46	273.46	1506.49	46.28	75.17	25.51	3.8119	0
6991	TCTE3	mRNA	0	0	0.38	0	0.03	0	0	0	0	0	0	3.80914	0.00059
BGIG9606_37275	BGIG9606_37275	mRNA	0.23	0.22	0.1	0.2	0.16	0.08	0.21	0.02	0	0	0.02	3.80806	0
105379623	LOC105379623	mRNA	0	0.26	0	0	0	0	0.16	0.39	0	0	0	3.80555	0.0006
101929314	LOC101929314	mRNA	0.14	0	0	0	0	0	0	0	0	0	0	3.80412	0.00061
7080	NKX2-1	mRNA	0	0	0.11	0	0.03	0.21	0.07	0.11	0	0	0	3.79836	0.00063
5225	PGC	mRNA	0.09	0.58	0	0	0.26	0	0	0	0	0	0	3.79836	0.00063
3889	KRT83	mRNA	0.4	0.17	0	0	0.19	0.13	0.18	0.19	0	0	0.04	3.79836	0
151742	PPM1L	mRNA	2.49	4.51	0.25	1.07	4.42	4.52	5.92	1.08	0.23	0.24	0.34	3.79666	0
83544	DNAL1	mRNA	12.41	30.52	6.15	3.44	10.34	8.91	7.18	32.02	1.38	1.25	3.77	3.79466	0
196410	METTL7B	mRNA	4.66	0.13	0	0.65	0	0.52	0.98	5.72	0.04	0.29	0	3.79384	0
26095	PTPN20	mRNA	0.31	0.05	0	0.09	0.03	0	0	0	0	0	0	3.79113	0.00065
BGIG9606_42966	BGIG9606_42966	mRNA	0.04	0.01	0.05	0	0.02	0.07	0.01	0.01	0	0.01	0	3.78931	0
10750	GRAP	mRNA	0.14	0.07	0.18	0.03	0.09	0.06	0.03	0	0	0	0	3.78895	0.00066
63924	CIDEC	mRNA	0.71	2.88	0	0	0.29	0.12	0.41	0	0	0.06	0.07	3.78877	0
105371958	LOC105371958	mRNA	0.01	0.01	0.12	0.01	0.02	0.03	0.01	0.01	0	0	0	3.78731	0
102725045	LINC02588	mRNA	0.04	0.21	0	0.06	0.47	0.07	0.26	0.7	0	0	0	3.78459	0.00068
126393	HSPB6	mRNA	0	0	0	0	0	0.12	0	0.71	0	0	0	3.78386	0.00068
101928034	LOC101928034	mRNA	0.14	0.05	0.45	0.01	0.06	0.11	0.39	0.92	0.01	0.03	0	3.7831	0
65999	LRRC61	mRNA	126.87	55.77	6.64	44.96	22.72	34	22.68	25.64	3.08	2.86	2.92	3.78287	0
BGIG9606_55194	BGIG9606_55194	mRNA	0.76	0.52	0	0	0.38	0.02	0.12	0.09	0	0	0	3.7824	0.00068
BGIG9606_63396	BGIG9606_63396	mRNA	0.02	2.56	0	0.13	0.24	0.29	0.29	0.07	0	0.09	0	3.77655	0
BGIG9606_66598	BGIG9606_66598	mRNA	0.26	0.14	0.27	0.57	0.49	0.09	0.78	0	0	0	0	3.77582	0.00071
64116	SLC39A8	mRNA	85.11	82.17	10.74	13.28	41.77	44.83	86.66	44.05	4.33	5.58	1.69	3.77512	0
8970	HIST1H2BJ	mRNA	1.35	0.79	0	0	0	0	0.95	0	0	0	0	3.77289	0.00072
5099	PCDH7	mRNA	60.46	17.21	7.6	67.77	23.33	34.6	27.86	1.19	1.46	3.07	0.71	3.77215	0
388815	MIR99AHG	mRNA	0.88	0.73	0.23	0.85	0.88	1.07	1.03	0.76	0.14	0.01	0.06	3.76975	0
100130698	LOC100130698	mRNA	12.99	14.35	1.85	10.81	18.11	17.33	17.68	11.44	0.85	1.19	0.85	3.76909	0
3620	IDO1	mRNA	0	0.03	0.03	0.79	0.08	0.05	0.03	0.12	0	0.03	0	3.76774	0
79974	CPED1	mRNA	0.17	0.03	0.13	0.04	0.05	0.01	0.13	0.33	0	0.04	0	3.7622	0
BGIG9606_52227	BGIG9606_52227	mRNA	2.41	2.67	0.43	2.81	2.94	3.76	1.47	2.53	0.18	0.09	0.26	3.75935	0
1565	CYP2D6	mRNA	0.11	0.11	0	0.17	0.16	0.25	0.27	0.31	0	0.04	0	3.75728	0
250	ALPP	mRNA	468.34	157.14	0.29	34.62	93.8	24.79	83.78	342.63	0.05	0.1	34.46	3.75291	0
947	CD34	mRNA	0.04	0	0	0	0	0	0	0.37	0	0	0	3.74995	0.00082
BGIG9606_68238	BGIG9606_68238	mRNA	0.06	0.04	0.03	0.04	0	0.04	0	0	0	0	0	3.74397	0.00085
BGIG9606_68107	BGIG9606_68107	mRNA	1.16	0	0	0	0	0	0.11	0	0	0	0	3.74322	0.00085
80117	ARL14	mRNA	1.83	7.79	2.5	3.47	21.52	8.66	13.99	2.1	0.32	1.19	0.21	3.73659	0
285498	RNF212	mRNA	0.01	17.07	0	5.37	13.32	0.01	2.42	0.21	0.5	0	0.08	3.73591	0
654	BMP6	mRNA	1.79	2.53	0	0.88	3.1	2.28	11.32	2.41	0.56	0	0.01	3.73462	0
105372753	LOC105372753	mRNA	0.01	0	0	0	0	0.1	0	0	0	0	0	3.73155	0
BGIG9606_68185	BGIG9606_68185	mRNA	0	0	0	0	0	0	0	0.13	0	0	0	3.72914	0
389840	MAP3K15	mRNA	0	0	0	0	0	0.03	0.03	3.13	0.02	0.05	0.03	3.72821	0
5608	MAP2K6	mRNA	9.6	0.44	0.07	4.45	1.74	4.86	11.01	28.92	0.05	1.21	0.09	3.7268	0
326	AIRE	mRNA	0.15	0.02	0	0	0	0.02	0	1.12	0	0	0	3.72436	0.00094
BGIG9606_60885	BGIG9606_60885	mRNA	0.21	0.23	0	0.15	0.21	0	0.1	0.11	0	0	0	3.72436	0.00094
255877	BCL6B	mRNA	0	0	0	0	0	0.02	0.02	0.26	0	0	0	3.72436	0.00094
BGIG9606_38092	BGIG9606_38092	mRNA	0.05	0	0	0.01	0.02	0.15	0.04	0.02	0	0	0	3.72436	0.00094
105379580	LOC105379580	mRNA	0.01	0.01	0	0	0	0.02	0	0	0	0	0	3.71979	0
80310	PDGFD	mRNA	1.2	0.01	0.02	0.28	0.37	0.16	0.63	0.79	0	0	0.02	3.71972	0
56125	PCDHB11	mRNA	0.08	0	0	0.11	0.01	0.1	0.03	0	0	0	0	3.71827	0.00097
BGIG9606_67756	BGIG9606_67756	mRNA	0	0	0	0.15	0	0.07	0.15	0.07	0	0	0	3.71827	0.00097
105378455	LOC105378455	mRNA	1.47	0.92	1.33	0.77	1.38	2.61	1.23	1.16	0.06	0.12	0.13	3.71743	0
2914	GRM4	mRNA	0.02	1.42	0	0	0.22	0.03	0	0.01	0	0	0.07	3.71674	0
785	CACNB4	mRNA	0.6	0.61	0.04	0.57	1.03	2.24	0.71	0.04	0.07	0.06	0.06	3.70714	0
122970	ACOT4	mRNA	0	0.01	2.98	0.01	0	0	0.01	13.27	0	0.04	0.45	3.70595	0
105374657	LOC105374657	mRNA	0.04	0.03	0	0.06	0.01	0.01	0.02	0.14	0	0	0	3.69882	0
118611	C10orf90	mRNA	0.55	0.22	0.02	0.01	0.12	0.2	0.13	0.15	0	0	0	3.69618	0
7450	VWF	mRNA	0.04	0.01	0.02	0.23	0	0.02	0.03	0.35	0.01	0.01	0.03	3.68498	0
105374817	LOC105374817	mRNA	0.04	0.08	0.08	0.01	0.1	0.06	0.06	0	0	0	0	3.68351	0
81697	OR2B2	mRNA	2.13	0.73	0.67	0.59	0.34	1.52	0.54	26.81	0.11	0.37	0.25	3.68301	0
3823	KLRC3	mRNA	3	8.38	0.32	7.35	3.24	8.66	6.68	0	0.58	0.68	0.04	3.68249	0
2138	EYA1	mRNA	4.52	0.73	1.5	1.52	0.15	0.76	0.96	0.47	0	0.26	0.34	3.6803	0
387990	TOMM20L	mRNA	0	1.01	0	0.22	0.32	1.08	0.15	0.21	0	0	0.36	3.66902	0
1650	DDOST	mRNA	23.96	14.8	2.72	25.04	12.21	42.79	25.11	14.24	4.9	0	0	3.66871	0
57088	PLSCR4	mRNA	9.68	5.04	0.09	5.42	0.29	5.86	2.5	6.15	0	0.51	0.35	3.66241	0
6915	TBXA2R	mRNA	0.99	1.39	0	0.24	0.68	0.49	1.49	0.8	0.03	0	0.17	3.66175	0
4232	MEST	mRNA	50.65	26.44	5.84	29.23	70.96	39.17	38.98	0.04	0.15	2.99	1.93	3.66132	0
360	AQP3	mRNA	264.47	364.53	8.21	121.62	162.15	1180.78	340.82	118.04	11.53	28.14	36.61	3.6607	0
3575	IL7R	mRNA	6.1	3.77	5.61	19.34	5.82	1.25	15.45	0.43	0.43	0.71	0.56	3.65965	0
105377616	LOC105377616	mRNA	0.01	0	0.02	0.02	0	0	0	0.41	0.01	0	0	3.65607	0
105374140	LOC105374140	mRNA	0.11	0.03	0.02	0.07	0.09	0.03	0.03	0.03	0.01	0	0.01	3.65258	0
80726	IQCN	mRNA	0.03	0.02	0	0.05	0.04	0.05	0.07	0.11	0	0.01	0	3.65215	0.00016
1646	AKR1C2	mRNA	503.91	52.25	24.92	1.43	46.19	122.03	9.94	0.25	20.04	4.07	0	3.65104	0
799	CALCR	mRNA	0.13	0.13	0.09	0.06	0.05	0.08	0.06	0.4	0.03	0	0	3.64936	0
105375161	LOC105375161	mRNA	0.16	0.05	7.49	0.09	0.04	0.09	0.12	0.07	0.13	0.07	0.06	3.64446	0
4939	OAS2	mRNA	3.51	1.84	4.55	22.7	0.7	3.6	19.1	0.09	0.86	0.55	0.61	3.64133	0
7294	TXK	mRNA	0.08	0.55	0.06	0.36	0.3	0.02	0.05	0.51	0	0	0.03	3.63775	0
BGIG9606_64607	BGIG9606_64607	mRNA	0.17	0.64	0.07	0.02	0.43	0.62	0.38	0.02	0.05	0.02	0	3.63293	0
105377448	LOC105377448	mRNA	0.08	0.11	0.08	0.04	0.05	0.02	0.03	1.84	0.04	0.02	0.02	3.63125	0
9378	NRXN1	mRNA	0.02	0	0	0.04	0	0.01	0.09	0.02	0	0	0	3.62618	1e-05
284612	SYPL2	mRNA	0.1	0.03	0	0.03	0	0.02	0	6.86	0	0	0.24	3.62036	0
101927780	LINC01303	mRNA	0.03	0.01	0.01	0.03	0.02	0.02	0.04	0.08	0	0.01	0	3.61633	0
4868	NPHS1	mRNA	0	0.01	0	0.02	0	0.01	0.01	0.34	0	0	0.01	3.60571	1e-05
10085	EDIL3	mRNA	21.73	17.19	1.24	29.96	5.97	12	25.05	6.59	0.09	0.06	3.87	3.60427	0
3977	LIFR	mRNA	7.11	11.38	0.47	3.63	5.39	6.53	7.7	72.48	0.01	0.5	2.88	3.6041	0
83729	INHBE	mRNA	0.72	2.14	0.27	0.27	0.09	6.57	0.23	1.26	0.1	0.05	0.21	3.59092	0
100505918	LOC100505918	mRNA	0.05	0.05	0.05	0.04	0.07	0.05	0.06	0.02	0	0	0.01	3.59025	0
4915	NTRK2	mRNA	0.05	0.02	0.02	0.03	0.03	0.22	0.08	0.05	0	0.01	0.01	3.58495	0
26034	IPCEF1	mRNA	0.26	0.2	0.02	0.58	0.06	0.65	0.17	0.1	0.02	0.01	0.02	3.58431	0
9379	NRXN2	mRNA	0.25	1.55	1.22	0.03	1.39	6.35	0.24	0	0.03	0	0.53	3.58126	0
392617	ELFN1	mRNA	0.1	0.28	0	0.15	0.24	0.26	0.33	0.78	0.02	0	0.07	3.58077	0
8581	LY6D	mRNA	29.45	47.19	0.2	120.12	109.39	369.34	8.09	0.02	0.19	2.89	14.62	3.58009	0
7434	VIPR2	mRNA	0.5	1.66	0.01	0.3	0.99	0.08	0.65	0.47	0.02	0	0.06	3.57793	0
2792	GNGT1	mRNA	0.27	0.05	0.11	0.39	0.13	0.12	0	0.1	0	0	0.04	3.57446	1e-05
6098	ROS1	mRNA	4.71	0.01	0.05	0.07	0.29	0.13	1.17	0.01	0.1	0.06	0.06	3.57235	0
100532742	PIR-FIGF	mRNA	15.53	2.58	3.05	14.15	5.31	2.49	3.44	10.95	0.16	0.64	1.16	3.57161	0
2053	EPHX2	mRNA	134.39	140.47	9.74	47.1	109.07	43.96	68.24	171.46	2.98	7.55	7.98	3.56871	0
BGIG9606_54312	BGIG9606_54312	mRNA	49.2	68.15	13.22	51.69	65.81	35.39	68.13	37.31	0	3.89	8.52	3.56756	0
222950	NYAP1	mRNA	3	1.44	0.22	0.69	0.62	0.77	0.36	22.17	0.41	0.16	0.69	3.56577	0
84072	HORMAD1	mRNA	0.74	2.49	0.11	0.99	5.47	5.97	6.69	3.42	0.05	0.04	0.09	3.5657	0
6329	SCN4A	mRNA	0.04	0.16	0	0.01	0.01	0.19	0.03	0.07	0	0	0.02	3.56389	0
50487	PLA2G3	mRNA	0.07	0.23	0	0	0.03	0.06	0.28	0.04	0	0	0.02	3.55704	0
100506691	LOC100506691	mRNA	0.23	0.03	0.24	0.11	0.03	0	0.01	0.01	0.02	0	0	3.55566	0
114792	KLHL32	mRNA	0.07	1.29	0	0.15	0.35	0.61	0.36	0.04	0.09	0.02	0	3.55427	0
101927262	LOC101927262	mRNA	0.97	0.24	0.13	0.13	0.28	0.46	0.25	0.43	0	0	0.19	3.55191	0
8022	LHX3	mRNA	0.24	0.18	0	0.64	0.84	1.64	0.75	0.11	0	0.03	0.12	3.54682	0
25925	ZNF521	mRNA	0	0	0.01	0	0	0	0.01	1.87	0	0	0.04	3.54682	0
107986127	LOC107986127	mRNA	0.13	0	0.14	0.09	0.28	0.38	0.24	0.22	0.05	0	0	3.54667	0
BGIG9606_68731	BGIG9606_68731	mRNA	0.35	0.64	0	0.75	0.3	0.23	0	0.69	0	0.13	0	3.54539	0
8340	HIST1H2BL	mRNA	0.17	0.02	0.13	0.15	0.46	0.54	0.42	0.46	0.11	0.01	0.19	3.54185	0
642477	642477	mRNA	8.8	9.02	4.38	12.51	10.73	13.01	9.09	6.04	0.09	0.02	2.46	3.54059	0
5730	PTGDS	mRNA	0.3	1.38	0	0.28	0.41	0.25	0.4	0.16	0.05	0	0.01	3.54047	0
59272	ACE2	mRNA	0.87	0.3	0.45	4.71	0.23	0.85	2.07	0.14	0.06	0.07	0.13	3.53738	0
10451	VAV3	mRNA	37.89	7.4	0.3	28.44	19.8	27.43	26.61	14.31	2.51	0.12	2.66	3.52849	0
25837	RAB26	mRNA	9.57	16.15	0.58	13.52	16.21	50.09	6.51	7.17	2.03	1.43	0.5	3.52482	0
2681	GGTA1P	mRNA	0.13	0.05	0	0.11	0.08	0.08	0.09	0.09	0	0	0.05	3.52126	2e-05
56961	SHD	mRNA	0.59	0.84	0	0.41	0.08	0.08	0.41	0.17	0	0	0.03	3.52082	2e-05
8348	HIST1H2BO	mRNA	2.22	1.01	0.3	0.06	0.04	1.84	0.21	13.45	0	0.7	0	3.51993	0
100874091	TM4SF1-AS1	mRNA	0.04	0.06	0	0.07	0.09	0.05	0.06	2.22	0.05	0	0.03	3.51661	0
107985164	LOC107985164	mRNA	0.07	0.02	0.07	0.22	0.08	0.03	0.14	0.05	0	0	0	3.51405	0
4842	NOS1	mRNA	0.51	0	3.93	0	0	0	0.56	0	0	0	0.05	3.51156	0
1604	CD55	mRNA	217.57	901.45	39.81	109.85	467.34	235.14	679.91	822.41	21.5	4.42	83.08	3.51036	0
89832	CHRFAM7A	mRNA	0	0	0.03	0.01	0	0	0	0.56	0.02	0	0	3.51019	2e-05
BGIG9606_52518	BGIG9606_52518	mRNA	2.94	1.91	0.39	0.74	1.2	2.13	0.96	0.19	0	0	0.36	3.50749	0
221416	C6orf223	mRNA	1.93	6.47	0.24	7.69	4.25	7.97	6.92	7.63	0.06	4.96	0.02	3.50331	0
54579	UGT1A5	mRNA	0.18	0	0.13	0.33	0	0.04	0.07	0	0	0	0.02	3.49524	2e-05
1645	AKR1C1	mRNA	463.66	280	33.63	2.75	42.29	193.54	12.17	9.66	24.4	8.81	0.59	3.4899	0
101928161	LOC101928161	mRNA	0.02	0	0.09	0	0	0	0.11	1.92	0.02	0.05	0	3.4887	0
126326	GIPC3	mRNA	0	0	0	0	0	0	0	4.51	0	0	0.15	3.48664	0
2262	GPC5	mRNA	1.78	1.24	2.59	0.8	2.21	0.89	1.68	32.69	1.29	0.41	0.68	3.48626	0
441094	NR2F1-AS1	mRNA	2.63	7.35	4.05	4.74	2.49	2.93	2.24	4.29	0.07	0.13	0.12	3.48562	0
3373	HYAL1	mRNA	1.05	9.65	5.04	0.82	4.52	0.86	4.83	39.19	0.79	0.24	0.96	3.48511	0
100506036	CNNM3-DT	mRNA	0.15	0.08	0.03	0.23	0.03	0.14	0.16	0.29	0	0.04	0	3.48392	0
102723670	LOC102723670	mRNA	0.04	0.03	0.02	0.01	0.01	0.17	0.07	0.02	0	0	0.01	3.47643	0
166012	CHST13	mRNA	0.03	0.07	0	0.04	0	0.01	0	0.72	0.04	0	0	3.47327	3e-05
107984832	LOC107984832	mRNA	0	0.05	0.01	0.01	0	0.05	0.01	0	0	0	0	3.46874	3e-05
340267	COL28A1	mRNA	0.06	0.67	2.76	0.1	0.59	0.85	0.63	0.39	0.11	0.05	0.07	3.4659	0
7481	WNT11	mRNA	0.6	1.04	0	0	3.1	2.23	2.43	0.64	0.07	0.01	0.12	3.46578	0
6725	SRMS	mRNA	0.16	5.29	0.09	0.6	2.65	2.47	2.23	0.38	0.23	0.1	0.12	3.46369	0
358	AQP1	mRNA	0.46	0.87	0	1.76	2.1	0.47	2.19	2.17	0.12	0	0.26	3.45495	0
132228	LSMEM2	mRNA	0.34	0.28	0.13	0.18	0.39	0.15	0.74	0.5	0.05	0	0.04	3.44531	0
23225	NUP210	mRNA	55.8	84.1	0	69.8	87.67	84.7	86.79	33.29	0.37	0.43	18.35	3.44214	0
100505795	LOC100505795	mRNA	0	6.07	0.01	0.12	6.5	6.72	3.93	1.97	0	0	0.87	3.43896	0
100506305	LINC00958	mRNA	18.9	6.01	13.1	5.65	7.66	9.1	12.09	8.08	0.14	0.44	4.3	3.43827	0
84814	PLPP7	mRNA	0.69	0.06	0	0.03	0.16	0	0.14	0.03	0.07	0	0	3.43063	4e-05
390441	OR11H7	mRNA	0.13	0.07	0.57	0.06	0.07	0.07	0.1	0	0	0.03	0	3.43063	4e-05
23676	SMPX	mRNA	0.34	0.22	0.07	0.79	0.14	0.34	0.2	0	0.08	0	0	3.43063	4e-05
2615	LRRC32	mRNA	0.08	0.01	0	0.06	0	0	0	0.25	0	0.01	0	3.43063	4e-05
163589	TDRD5	mRNA	0	0.36	0.19	0.17	0	0	0.31	0	0.05	0	0	3.42316	4e-05
7127	TNFAIP2	mRNA	41.99	72.75	19.93	60.78	39.41	69.66	41.95	43.31	0.17	1.84	11.81	3.42025	0
57520	HECW2	mRNA	0.95	0.46	1.75	0.34	0.47	0.52	0.96	0.9	0.14	0.07	0.05	3.41582	0
BGIG9606_39440	BGIG9606_39440	mRNA	0.08	0.03	0.49	0.14	0.1	0.39	0.06	0	0	0	0.05	3.41	0
26353	HSPB8	mRNA	75.14	52.06	0.5	24.64	37.31	8.37	27.9	24.3	0.03	0	9.05	3.40983	0
644809	C15orf56	mRNA	0.11	0.24	0	0.08	0.03	0	0.06	0.32	0	0	0.03	3.40622	5e-05
100506495	LIFR-AS1	mRNA	0.28	0.41	0.11	0.2	0.34	0.22	0.17	2	0.31	0.16	0.2	3.40513	0
107984461	LOC107984461	mRNA	7.53	9.33	5.02	10.39	5.58	15.06	9.28	0.05	1.26	0.5	0.15	3.39869	0
94025	MUC16	mRNA	0.17	21.62	0.16	6.32	18.28	11.07	32.65	7.11	1.54	0.07	1.85	3.39845	0
92126	DSEL	mRNA	4.88	1.72	1.12	1.62	3.36	3.29	3.9	7.33	0.01	0.71	0.3	3.39762	0
105378305	LOC105378305	mRNA	1.27	7.34	1.03	2.37	2.87	1.47	2.67	0	0.07	0	0	3.39367	0
107987276	LOC107987276	mRNA	13.61	11.15	0.15	0.51	5.69	4.02	2.79	15.91	1.7	0.21	0.41	3.39126	0
BGIG9606_67853	BGIG9606_67853	mRNA	15.84	4.05	0	7.8	5.13	6.66	11.78	16.91	0.97	0	1.62	3.39067	0
63973	NEUROG2	mRNA	0.08	0	0	0.05	0	0.13	0	0.51	0.03	0	0	3.38332	6e-05
105372833	LOC105372833	mRNA	0.1	0.07	0	0	0.2	0.03	0.06	0.53	0	0.03	0	3.38332	6e-05
100134040	LOC100134040	mRNA	0.08	0.03	0	0.04	0.01	0.03	0	0.01	0	0	0.01	3.38072	0
57615	ZNF492	mRNA	0.16	0.01	0.02	0.06	0.01	1.09	0.08	0.07	0.01	0.02	0	3.37868	0
3207	HOXA11	mRNA	2.84	3.61	1.08	4.43	4.57	4.39	4.74	5.46	0	0.07	1.09	3.37809	0
3235	HOXD9	mRNA	6.29	3.42	1.57	9.05	5.39	4.98	5.74	6.93	0	0	3.65	3.377	0
65055	REEP1	mRNA	1.5	2.49	0.06	0.96	1.71	4.72	2.88	5.12	0.01	0.12	0.49	3.37354	0
102723356	ZFPM2-AS1	mRNA	3.3	5.47	5.74	2.31	3.3	1.82	0.91	1.54	0.21	0.24	0.11	3.37103	0
BGIG9606_67629	BGIG9606_67629	mRNA	7.92	12.35	0	12.04	7.08	12.52	8.59	4.89	0.15	0.85	1.4	3.36971	0
BGIG9606_54433	BGIG9606_54433	mRNA	0.44	11.37	0	0.28	6.11	0.57	3.25	0	0	0	0.81	3.36527	0
84842	HPDL	mRNA	0	0.02	0	0.34	0	0	0	31.7	0.14	0.44	0.58	3.36315	0
65217	PCDH15	mRNA	1.95	1.91	1.54	1.38	1.29	1.66	1.33	0.42	0.7	0.48	0.37	3.36212	0
503637	DUXAP8	mRNA	18.67	14.27	5.86	14.79	16.07	17.92	18.11	14.66	0.2	0.06	3.63	3.36147	0
100873945	HLTF-AS1	mRNA	5.38	8.86	0.67	7.82	6.55	18.7	6.54	8.36	0.54	0	1.84	3.35978	0
642345	MIR4500HG	mRNA	0.01	0	0	0	0.01	0	0.02	0.15	0	0	0	3.35972	0
282618	IFNL1	mRNA	0.3	0.83	1.35	0.66	0.08	0.22	1.11	0	0	0	0.17	3.35907	0
1144	CHRND	mRNA	0.09	0.22	0.1	0	1.17	0.1	0.38	0	0	0.01	0.22	3.35826	0
1852	DUSP9	mRNA	18.87	24.62	1.42	18.72	25.36	10.8	7.85	25.96	3.4	0.32	1.17	3.35668	0
143872	ARHGAP42	mRNA	6.69	5.88	1.08	2.33	5.69	5.67	7.07	6.95	0.43	0.95	0.24	3.35483	0
7504	XK	mRNA	0.93	0.48	0.01	0.51	0.94	0	0.06	8.88	0.39	0.05	0	3.35096	0
6623	SNCG	mRNA	138.69	237.52	48.06	127.94	145.85	159.77	54.08	35.41	3.07	10.14	22.03	3.34236	0
146754	DNAH2	mRNA	0.15	0.67	0.09	0.08	0.4	0.72	0.37	0.08	0.01	0	0.1	3.33794	0
117157	SH2D1B	mRNA	0	0.25	0.1	0.02	0.05	0.05	0.04	0.18	0	0	0.03	3.33441	8e-05
6528	SLC5A5	mRNA	0.09	0.14	0	0.02	0.02	0.02	0.13	0.09	0	0.02	0	3.33441	8e-05
54413	NLGN3	mRNA	0.67	0.33	0.14	0.39	0.13	0.18	0.67	3.69	0.02	0.03	0.19	3.33165	0
105370447	LOC105370447	mRNA	0.24	0.07	0.07	0.08	0.14	0.1	0.29	0.19	0	0.02	0.01	3.32175	0
79674	VEPH1	mRNA	1.87	2.27	0	4.02	1.42	4.84	2.08	4.75	0	0.3	0.6	3.31528	0
5376	PMP22	mRNA	4.17	8.91	2.02	4.17	8.8	1.29	14.09	19.27	0.72	0.21	1.53	3.31515	0
100499483	CCDC180	mRNA	0.27	0.03	0	0.14	0.13	0.07	0	0	0	0.05	0	3.31102	0
54463	RETREG1	mRNA	8.85	7.81	0.6	9.99	6.96	13.3	4.19	7.11	0.22	0.82	0.99	3.30932	0
221756	SERPINB9P1	mRNA	3.79	6.11	0	1.99	1.16	3.53	2.67	1.92	0.12	0.03	0.64	3.30737	0
BGIG9606_68189	BGIG9606_68189	mRNA	0.02	0.02	0.02	0.02	0.04	0.06	0	0.21	0	0.01	0	3.30729	0.0001
10149	ADGRG2	mRNA	0.34	0	0.07	0.18	0.1	0.13	0.62	24.09	0.25	0.19	0.58	3.30384	0
3822	KLRC2	mRNA	3.79	4.29	0.11	6.36	1.02	8.36	3.47	0.13	0.05	0.87	0	3.30356	0
5673	PSG5	mRNA	0.92	9.19	0.28	0.4	1.63	1.29	2.53	4.93	0	0.58	0.18	3.30259	0
BGIG9606_68226	BGIG9606_68226	mRNA	0.07	0.04	0.07	0.05	0.08	0.05	0.08	0.05	0	0.02	0	3.29455	0
55089	SLC38A4	mRNA	0.24	0.08	1.59	0.58	0.02	0.01	0	0.74	0.03	0.05	0.02	3.29053	0
100507747	C13orf46	mRNA	0.1	0.13	0.38	0.09	0.12	0.19	0.48	1.25	0.05	0.03	0.01	3.28826	0
11145	PLA2G16	mRNA	21.33	38.62	3.36	13.09	26.26	15.58	24.57	17.98	1.7	3.15	1.73	3.28381	0
9719	ADAMTSL2	mRNA	0	0	0	0	0	0	0.02	0.88	0	0.03	0	3.28378	0
167681	PRSS35	mRNA	0	0	0	0	0	0	0	0.65	0	0	0.03	3.28378	0.00012
285955	SPDYE1	mRNA	0.37	0.06	0	0.16	0	0.01	0.09	0	0	0.02	0	3.28075	0.00011
101929567	LINC01814	mRNA	0.02	0.09	0	0.01	0.06	0	0.03	0.1	0	0.01	0	3.28012	0
105371839	LOC105371839	mRNA	0.16	0.2	0.08	0.12	0.05	0	0.1	0.18	0	0	0.03	3.27935	0
105374163	LOC105374163	mRNA	0	0.09	0.01	0.14	0.07	0.04	0.11	0.41	0.02	0	0.01	3.277	0
105375022	LOC105375022	mRNA	11.26	10.02	4.34	11.98	5.03	6.79	12.98	4.36	0.82	0	1.86	3.27135	0
1191	CLU	mRNA	14.99	34.34	5.56	13.39	18.16	11.2	7.6	34.49	3.77	0.68	1.33	3.27007	0
441282	AKR1B15	mRNA	6.54	1.68	0	1.46	0.69	0.2	2.72	0.17	0.28	0.14	0.1	3.26975	0
84623	KIRREL3	mRNA	0.31	0.43	0.06	0.04	0.53	0.15	0.26	0.33	0.03	0.03	0.04	3.26913	0
222171	PRR15	mRNA	8.04	31.46	0.27	44.4	12.77	24.82	17.42	2.65	0.25	0.05	5.45	3.26869	0
101927469	LOC101927469	mRNA	3.43	0.67	0	2.51	3.85	1.1	0	6.82	0	0	0.75	3.26846	0
56241	SUSD2	mRNA	15.22	31.82	0.06	1.68	21.89	38.38	8.95	4.05	0.34	0.06	4.45	3.26701	0
255231	MCOLN2	mRNA	1.87	0.2	0.44	1.04	0.02	0	0.4	0.72	0.01	0	0.13	3.26528	0
392636	AGMO	mRNA	1.51	0.04	0	0.25	0	0.26	1.01	2.08	0.59	0.02	0.62	3.26017	0
BGIG9606_45329	BGIG9606_45329	mRNA	0.57	0.84	0.19	0.23	0.55	0.5	0.37	1.42	0.05	0.06	0.08	3.25881	0
100507377	LOC100507377	mRNA	0.15	0.45	0.01	0.01	0.02	0.16	0.11	0.31	0	0.01	0.01	3.25413	0
105370430	LOC105370430	mRNA	0.26	0.26	0.27	0.46	0.22	0.51	0.1	0.05	0.03	0.03	0.03	3.25062	0
7148	TNXB	mRNA	1.06	23.08	0.02	0.74	11.35	0.49	5.77	3.98	0.08	0.06	0.65	3.24808	0
400997	ACOXL-AS1	mRNA	0.1	0.06	0.03	0.18	0.22	0.14	0.2	0	0	0	0.05	3.24675	0
3206	HOXA10	mRNA	10.92	15.15	4.72	18.87	12.52	10.97	11.54	10.96	0	0.03	3.66	3.23902	0
400629	TEX19	mRNA	1.14	2	0.03	0.2	1.54	0.21	0.62	0.12	0.03	0.06	0.14	3.23893	0
107985872	LOC107985872	mRNA	0.04	0.07	0.08	0.05	0	0	0.02	0.32	0	0	0.02	3.23539	1e-05
3216	HOXB6	mRNA	1.82	1.09	0	1.55	0.9	0.75	0.93	3.44	0.04	0	0.42	3.23236	0
BGIG9606_65630	BGIG9606_65630	mRNA	0.22	0.37	0	0	0.06	0.22	0.27	0.4	0.06	0	0	3.23132	0.00018
2214	FCGR3A	mRNA	0.47	0.02	0.03	2.01	0.15	0	0.67	0	0.09	0.01	0.03	3.23035	0
9806	SPOCK2	mRNA	0.49	0.87	0.04	0.57	1.26	0.84	0.69	1.13	0.09	0.06	0.18	3.22846	0
107984504	CPNE8-AS1	mRNA	0.23	0.83	0	0.61	0.62	0.62	0.71	1.4	0.09	0	0.12	3.22572	0
101805492	CASC9	mRNA	0.19	0.11	0.43	0.06	0.17	0.15	0.15	0.04	0.02	0.02	0.01	3.22514	0
55603	TENT5A	mRNA	20.53	39.48	2.46	8.6	27.7	22.19	45.55	35.85	2.01	2.06	4.12	3.22202	0
85376	RIMBP3	mRNA	0.72	0.14	0.12	0.27	0.18	0.34	0.39	0.24	0.02	0	0.08	3.21913	0
BGIG9606_66683	BGIG9606_66683	mRNA	0.21	0.86	0.06	0.13	0.41	0.66	0.15	1.78	0	0.04	0.14	3.21339	0
11098	PRSS23	mRNA	254.1	372.2	61.64	92.32	127.67	118.9	377.27	65.14	25.85	21.47	11.2	3.20824	0
BGIG9606_42915	BGIG9606_42915	mRNA	2.7	6.93	0.65	0.35	1.73	1.76	0.97	3.85	0.1	0.26	0.39	3.20645	0
284751	LINC01270	mRNA	1.24	0.75	0.18	1.06	0.62	0.63	1.24	1	0.08	0.17	0.33	3.20515	0
107984254	LOC107984254	mRNA	0.51	0.29	0	0	0.27	0	0.06	0	0	0.04	0	3.19809	0.00012
102723906	LOC102723906	mRNA	0.31	0.24	0.29	0.31	0.51	0.37	0.17	0.01	0.01	0.02	0.01	3.19512	0
105374344	LOC105374344	mRNA	0.04	0.41	0	0.11	0.35	0.02	0.08	0	0.03	0	0.01	3.19271	0
BGIG9606_37066	BGIG9606_37066	mRNA	1.22	1.08	0.04	1.32	0.94	1.47	1.02	3.03	0.08	0.1	0.25	3.19116	0
10913	EDAR	mRNA	0.09	0.44	0.09	0.66	0.52	0.74	0.04	0.29	0.03	0.06	0.03	3.19067	0
5787	PTPRB	mRNA	0.34	1.2	0.01	0.51	1.43	0.42	0.99	0.77	0.1	0.14	0.06	3.19009	0
4920	ROR2	mRNA	0.2	0.09	0.03	0.08	1.09	0.91	0.99	7.97	0	0	0.5	3.1896	0
8644	AKR1C3	mRNA	330.24	86.5	8.11	8.95	22.93	72.04	12.88	6.49	11.96	10.26	0.08	3.18609	0
104355140	LINC00375	mRNA	0.13	0	0	0.9	0.31	0.26	0.8	0.4	0	0	0.12	3.18351	0.00026
111082992	LINC02156	mRNA	0.08	0.16	0.11	0.2	0.21	0.34	0.17	0	0.01	0	0.05	3.18169	0
BGIG9606_43161	BGIG9606_43161	mRNA	0.02	0.02	0.01	0.01	0.01	0.01	0.01	0.04	0	0	0	3.17875	0
57713	SFMBT2	mRNA	0	3.13	0.29	0	0.95	0.01	2.28	13.75	0.02	0	0.88	3.17744	0
1844	DUSP2	mRNA	9.2	5.16	0	4.1	0.85	3.13	3.5	2.41	0.82	0.26	0.16	3.17668	0
10979	FERMT2	mRNA	36.4	10.94	3.34	4.35	21.25	15.56	23.83	22.07	0.77	0.36	5.5	3.16315	0
7103	TSPAN8	mRNA	2.65	0.12	0.22	4.03	0.19	0.86	0.95	20.87	0.03	0.1	0.04	3.16209	0
23236	PLCB1	mRNA	2.18	2.46	6.71	4.18	1.8	3.22	2.13	2.03	0.37	0.45	0.39	3.15905	0
105372130	LOC105372130	mRNA	0.02	0.02	0.07	0.07	0.05	0.05	0.06	0.07	0.01	0	0	3.1581	0
25780	RASGRP3	mRNA	0.2	0.06	0.39	0.6	0.02	0.01	0.21	0.16	0	0.04	0.02	3.15574	0
BGIG9606_52866	BGIG9606_52866	mRNA	0	0.01	0	0.01	0	0	0.02	0.01	0	0	0	3.14913	0.00027
387763	C11orf96	mRNA	0.05	0.05	0	0.18	0.05	1.55	0.45	0	0.05	0	0.05	3.14885	0
9627	SNCAIP	mRNA	0.26	0.06	0.44	0.25	0.06	0.63	0.36	0.25	0.06	0.01	0.01	3.14585	0
101927934	LINC01843	mRNA	0.94	3.32	0.26	2.57	1.39	0.55	2.33	0.37	0.01	0.06	0.51	3.1456	0
105374235	LOC105374235	mRNA	0.35	0.15	0.07	0.05	0.07	0.22	0.07	0.99	0	0.02	0.07	3.1441	0
84570	COL25A1	mRNA	0.09	0.01	0.03	0.01	0.01	0	0	2.34	0.01	0.05	0.02	3.14409	0
55790	CSGALNACT1	mRNA	1.16	4.96	0.27	0.33	5.11	0.9	7.25	9.32	0.07	0.03	1.05	3.14156	0
100128164	LOC100128164	mRNA	0.02	0.02	0.01	0.02	0.01	0.07	0.06	0.01	0.01	0	0	3.14125	0
105370753	LOC105370753	mRNA	0	0	0	0.01	0	0	0	0.19	0	0	0	3.14125	0
115749	C12orf56	mRNA	0.87	0.58	0	0.89	0.46	0.87	1.78	0.22	0.06	0.07	0.06	3.14118	0
10675	CSPG5	mRNA	1.45	5.13	0.03	1.44	6.54	5.26	6.73	0.7	0.14	0.06	0.95	3.14098	0
552860	SAMD12-AS1	mRNA	0.06	0.14	0.08	0.18	0.15	0.2	0.14	0.45	0.01	0.03	0.02	3.13793	0
BGIG9606_41267	BGIG9606_41267	mRNA	0.19	0.08	0.18	0.06	0.15	0.15	0.09	0.08	0	0	0.04	3.13563	0.00034
2918	GRM8	mRNA	0.26	0.01	0	0.2	0.03	0.21	0.01	0.1	0.27	0	0.02	3.13539	0
BGIG9606_46621	BGIG9606_46621	mRNA	14.22	19.04	0.05	9.99	16.85	16.55	28.32	13.51	0.19	4.32	0.4	3.134	0
105373768	LOC105373768	mRNA	0.01	0.12	0	0.03	0.05	0.08	0.06	0	0	0.01	0	3.13124	0
255027	MPV17L	mRNA	0.04	0.05	0	0	0.02	0.03	0.02	2.31	0.05	0	0.04	3.13006	0
64805	P2RY12	mRNA	0.01	0.12	0	0.27	0	0.01	0.03	0.48	0.03	0.02	0	3.12502	0
101929747	101929747	mRNA	0	0	0	0.05	0	0	0.07	1.01	0	0.05	0	3.12332	1e-05
26153	KIF26A	mRNA	12.58	7.61	0.02	7.36	10.12	3.87	12.49	9.84	0.77	0	2	3.12111	0
220202	ATOH7	mRNA	0.08	0.09	0.04	0.08	0.16	0.12	0.19	0.24	0	0.04	0	3.12029	0.0004
56936	CCDC177	mRNA	0.01	0.01	0	0	0	0.04	0.01	0.18	0	0.01	0	3.12029	0.0004
1577	CYP3A5	mRNA	1.34	2.48	0.11	0.34	0.69	7.42	0.53	7.56	0.16	0.07	0.88	3.11973	0
25893	TRIM58	mRNA	0.16	0.11	7.11	0.05	0.11	0.19	0.09	0.1	0.04	0.07	0.08	3.11631	0
101929340	LOC101929340	mRNA	0.72	0.46	0.04	0.69	1.03	0.76	0.8	1.34	0.07	0.05	0.07	3.11331	0
BGIG9606_42664	BGIG9606_42664	mRNA	0	0	0	0	0	0	0	0	0	0	0	3.11102	0.00043
57101	ANO2	mRNA	0.12	0	0.05	0.14	0.02	0	0.28	16.44	0	0	0.71	3.10841	0
BGIG9606_48609	BGIG9606_48609	mRNA	0.11	0.07	0.06	0.04	0.06	0.06	0.04	0.27	0.02	0.01	0	3.10808	0
22999	RIMS1	mRNA	0.17	0.27	0.63	0.13	0.09	0.08	0.44	0.28	0.01	0.03	0.01	3.1039	0
159963	SLC5A12	mRNA	0.38	0.15	0.25	0.44	0.04	0.6	0.06	0.08	0	0.01	0	3.10218	0
105376504	LOC105376504	mRNA	152.19	186.27	0.64	100.59	168.24	170.8	281.9	142.49	0.35	46.14	3.43	3.09988	0
105370439	LINC02313	mRNA	0.08	0.06	0.03	0.02	0.02	0.03	0.06	0.05	0	0	0	3.09114	0
105372669	LOC105372669	mRNA	0.24	0.16	0.19	0.12	0.17	0.15	0.43	0.19	0.02	0.02	0.01	3.08668	0
101926917	ANKRD18CP	mRNA	3.26	9.21	0.78	0.67	2.11	2.19	1.5	1.65	0.26	0.3	0.21	3.0831	0
80070	ADAMTS20	mRNA	0.16	0.16	0.17	0.14	0	0.27	0.79	0.32	0	0	0.3	3.08085	0
8646	CHRD	mRNA	12.06	14.26	0	0.86	2.1	4.63	7.09	0.93	0	0	2.06	3.07973	0
26050	SLITRK5	mRNA	1.09	0.5	0	0.31	0.96	0.33	0.94	2.15	0	0.16	0.11	3.07658	0
7849	PAX8	mRNA	0.6	2.52	4.36	0.23	2.02	2.21	1.02	2.8	0.11	0.59	0.07	3.07532	0
BGIG9606_40398	BGIG9606_40398	mRNA	13.1	7.59	17.31	7.66	11.84	11.9	21.22	3.73	1.64	1.14	0.8	3.07341	0
1123	CHN1	mRNA	7.27	5.49	0.86	4.3	5.2	2.91	5.67	5.78	0.17	0.2	1.32	3.07317	0
102724714	LINC01857	mRNA	0	0.03	0.21	0.2	0.29	0.07	0.39	0.5	0.05	0.03	0	3.07129	0
56475	RPRM	mRNA	1.13	2.83	0.03	0	3.9	0.01	1.6	0.45	0.01	0	0	3.06641	0
7432	VIP	mRNA	0	0.25	0.4	0	0	0.23	0	0.08	0	0.04	0	3.06139	0.0006
107986982	LOC107986982	mRNA	0.01	0.03	0.01	0.04	0.04	0	0.08	0.1	0	0.01	0	3.06139	0.0006
50489	CD207	mRNA	0.1	0	0	0	0.05	0.56	0.1	0	0	0	0.04	3.06139	0.0006
2917	GRM7	mRNA	0.01	0.02	0	0	0.01	0	0	0.02	0	0	0	3.06139	0.0006
1232	CCR3	mRNA	0.2	0	0	0.04	0.02	0.09	0.03	0.18	0.02	0	0	3.06139	0.0006
100506804	LOC100506804	mRNA	0.24	0.05	0	0.05	0.24	0.29	0.14	0.14	0	0.05	0	3.05537	0.00062
BGIG9606_45427	BGIG9606_45427	mRNA	0.13	0.12	0.04	0.02	0.06	0.04	0.04	0.02	0.02	0	0	3.05356	0.00063
79895	ATP8B4	mRNA	0.14	0.17	0.02	0.11	0.3	0.04	0.36	3.14	0	0.03	0.02	3.05345	0
161753	ODF3L1	mRNA	0.98	1.53	0.27	1.15	0.98	0.42	1.21	1.92	0.29	0.05	0.06	3.04628	0
685	BTC	mRNA	1.44	0.73	0.18	2.35	0.78	1.36	0.34	0.3	0	0.18	0.17	3.04527	0
BGIG9606_37424	BGIG9606_37424	mRNA	0.01	0.01	0	0.01	0	0.01	0	0.06	0	0	0.01	3.02856	0.00074
23762	OSBP2	mRNA	4.84	75	0.01	1.2	26.44	29.63	31.73	22.01	2.57	0.46	5.01	3.02747	0
1303	COL12A1	mRNA	61.15	22.64	1.91	36.39	8.31	41.53	23.02	84.36	9.02	2.32	1.33	3.02618	0
105377622	LOC105377622	mRNA	0.21	0.8	0.04	0.06	1.4	0.11	0.18	1.44	0.07	0.01	0.13	3.02418	0
105370091	LOC105370091	mRNA	0.27	0.08	0	0.01	0.1	0.07	0.04	0.01	0	0.01	0.01	3.02404	0
7036	TFR2	mRNA	0.72	0	1.33	0.25	0	0	0	12.74	0.44	0.28	0.08	3.02332	0
9194	SLC16A7	mRNA	4.65	4.21	0.02	2.28	3.04	3.72	2.38	3.4	0.02	0.55	0.48	3.0229	0
3303	HSPA1A	mRNA	8.62	2.87	45.01	7.93	33.43	4.31	19.71	6.63	0.82	1.45	3.71	3.02081	0
8519	IFITM1	mRNA	121.46	253.29	0.23	259.91	153.05	538.54	1102.78	121.76	9.53	30.07	73.67	3.01393	0
BGIG9606_68269	BGIG9606_68269	mRNA	0	1.25	0	0.88	0.86	0.07	0.59	0.25	0.15	0	0	3.00782	0
164714	TTLL8	mRNA	0.09	0.08	0.03	0.02	0.03	0.07	0	0.03	0	0	0.02	2.99999	0.00089
5024	P2RX3	mRNA	0.01	0	0	0.01	0	0.02	0.02	0.32	0.01	0	0	2.99999	0.00089
101927774	LINC00824	mRNA	3.96	2.55	6.06	1.82	3.35	3.25	5.36	0.73	0	0.52	0.75	2.99196	0
284427	SLC25A41	mRNA	0.27	0.25	0	0.3	0.18	0.28	0.18	0.46	0	0	0.1	2.9896	0
105378690	LOC105378690	mRNA	0.04	0.1	0.01	0.06	0.18	0.21	0.26	0.32	0.01	0.01	0.03	2.98597	0
3561	IL2RG	mRNA	0.88	2.59	0	0.11	0.31	0.87	1.61	4.44	0.48	0.04	0	2.98417	0
27134	TJP3	mRNA	9.84	21.36	0.15	5.9	14.86	16.68	11.58	8.08	1.32	0	2.89	2.98223	0
7037	TFRC	mRNA	139.59	184.34	131.5	147.77	157.79	364.5	118.28	141.06	17.42	17.21	31.66	2.97732	0
8544	PIR	mRNA	48.79	21.62	9.95	39.53	19.81	15.37	14.69	40.55	6.36	1.91	1.93	2.9749	0
BGIG9606_49832	BGIG9606_49832	mRNA	0.16	0.76	0	0.14	0.97	1.07	0.68	1.17	0.13	0	0.12	2.97388	0
9447	AIM2	mRNA	1.35	0.59	1.69	10.38	0.41	1.69	3.92	0.04	0.02	0.13	0.06	2.97247	0
762	CA4	mRNA	0.02	1.69	0.46	0	0.02	1.86	0.04	0.04	0.18	0.03	0	2.97166	0
102724943	LOC102724943	mRNA	0.42	0.4	0.45	1.33	0.57	0.38	0.83	0.8	0.07	0.16	0.02	2.96828	0
53405	CLIC5	mRNA	0.07	0.44	0	0.2	0.92	0.37	0.9	0.05	0	0.04	0.19	2.96536	0
BGIG9606_53980	BGIG9606_53980	mRNA	76.49	93.76	0.09	157.03	75.07	42.83	97.55	80.11	0.06	5.23	26.23	2.96495	0
345895	RSPH4A	mRNA	3.82	3.56	0.15	3.09	0.18	3.94	8.81	0.22	0.1	0.49	0.28	2.96443	0
105377261	LOC105377261	mRNA	0.2	0.07	0.29	0.18	0.18	0.19	0.19	0	0.03	0.12	0.07	2.96298	0
79814	AGMAT	mRNA	2.04	0	1	0.45	0	0.02	0	4.19	0.02	0.1	0.06	2.95897	0
286336	FAM78A	mRNA	13.51	3.22	0.76	2.21	5.81	3.35	6.93	4.03	0.37	0.18	1.45	2.95155	0
105376292	LOC105376292	mRNA	0.04	0.16	0	0.02	0.25	0.16	0.21	0.01	0.01	0.1	0.01	2.94815	0
8336	HIST1H2AM	mRNA	1.12	0.48	0.57	0.99	1.18	1.05	1.49	6.16	0.37	0.27	0	2.94621	0
7066	THPO	mRNA	1.53	1.85	0	0.17	0.43	0.35	0.51	0.35	0	0	0.34	2.9452	0
105372385	LOC105372385	mRNA	0.09	0.22	0	0.38	0.39	0.31	0.23	0.16	0	0	0.06	2.9452	0
100128782	LINC00476	mRNA	0.06	0.36	0.41	0.51	0.61	0.26	0.61	0.26	0.05	0.1	0	2.93768	0
105370578	LINC01629	mRNA	0.09	0.43	0.31	0.93	0.31	0.77	0.28	0.04	0	0.13	0.01	2.93762	0
1536	CYBB	mRNA	0.18	0.03	0	0.09	0.21	0	0.04	1.48	0.06	0	0.04	2.93586	0
23615	PYY2	mRNA	0.09	0	2.07	0.18	0.09	0.05	0.05	0.72	0.11	0.05	0	2.93586	0
107986400	LOC107986400	mRNA	0.95	0.77	2.1	0.16	0.83	0.78	0.99	0.6	0.75	0.51	0.34	2.9352	0
1188	CLCNKB	mRNA	0.04	1.4	0	0.72	0.16	1.44	0.49	0.45	0.03	0.06	0.15	2.93489	0
55068	ENOX1	mRNA	0.88	1	0.1	0.22	0.76	1.13	4.14	2.54	0.25	0.14	0.17	2.9325	0
81794	ADAMTS10	mRNA	0.42	0.5	0	0.2	0.21	0.09	0.21	2.41	0	0	0.21	2.93176	0
10982	MAPRE2	mRNA	10.04	7.85	4.41	13.89	11.28	5.68	8.89	22.26	0.09	3.25	0.71	2.93131	0
55808	ST6GALNAC1	mRNA	4.06	5.84	0.13	10.12	0.73	14.3	2.18	0.01	0.84	1.03	0.05	2.93117	0
10516	FBLN5	mRNA	8.82	0.75	0.04	0.24	0.73	2.37	1.76	6.89	0.15	0.34	0.64	2.92936	0
BGIG9606_36289	BGIG9606_36289	mRNA	0.64	0.51	0	0	0.25	0.2	0.08	1.97	0.02	0.03	0.02	2.92252	0
BGIG9606_68398	BGIG9606_68398	mRNA	0.13	0.03	0.04	0.25	0	0	0	0	0	0	0.03	2.92199	7e-05
285463	CTBP1-AS	mRNA	0.02	0.2	0.04	1.75	2.4	0.07	0.09	4.23	0.05	0.07	0.03	2.91851	0
5596	MAPK4	mRNA	0.05	0.47	0	0.07	0.02	0.05	0.6	6.01	0	0.02	0.35	2.9163	0
55521	TRIM36	mRNA	4.09	2.11	4.24	1.41	2.1	2.01	2.38	1.62	0.1	0.69	0.12	2.91348	0
5157	PDGFRL	mRNA	2.39	2	0.03	1.28	1.13	0.61	1.62	1.47	0.14	0.14	0.24	2.91229	0
BGIG9606_54689	BGIG9606_54689	mRNA	0	0.04	0.22	0.13	0	0	0.12	0.26	0	0	0.04	2.91168	2e-05
107987251	LOC107987251	mRNA	0.44	0.53	0.01	0.1	0.06	0.97	0.7	1.14	0.05	0	0.15	2.9115	0
9480	ONECUT2	mRNA	0.24	0.68	1.05	0.37	0.61	1.48	1.27	1.3	0.1	0.03	0.18	2.91137	0
79152	FA2H	mRNA	4.66	8.28	0.18	3.06	8.51	4.1	8.32	12.74	0.61	0.66	1.25	2.91134	0
4929	NR4A2	mRNA	1.42	2.49	0.32	0.39	0.95	0.65	2.4	9.56	0.49	0.11	0.5	2.91025	0
9636	ISG15	mRNA	164.55	171.72	55.8	517.26	113.74	60.87	738.25	17.36	12.28	14.16	69.37	2.9091	0
5806	PTX3	mRNA	5.38	1.29	0.17	1.08	0.1	2.97	0.99	1.12	0.08	0.18	0.41	2.90861	0
2027	ENO3	mRNA	3.74	4.09	1.26	1.43	1.5	0.85	2.73	222.76	0.73	1.26	2.88	2.90771	0
2877	GPX2	mRNA	67.43	18.76	55.44	21.65	21.42	3.8	2.62	0.07	6.21	0.41	0.38	2.90672	0
222487	ADGRG3	mRNA	0.03	0.32	0	0.08	0.12	0.03	0.57	0.1	0	0.09	0	2.90297	0
387496	RASL11A	mRNA	11.82	9.48	0.79	4.75	8.04	4.45	11.68	8.43	0.26	1.47	0.97	2.89849	0
1601	DAB2	mRNA	3.87	8.92	2.04	1.27	2.16	3.56	4.73	116.05	5.21	1.74	0.06	2.89805	0
24	ABCA4	mRNA	0.96	0.01	0	0.03	0.02	0.12	0.09	0.05	0.04	0	0.02	2.89789	0
105369344	LOC105369344	mRNA	0	0.04	0	0.03	0	0.04	0	2.07	0.11	0	0	2.89733	0
27141	CIDEB	mRNA	0.37	0.35	0.1	0.05	0	0	0.19	0	0	0.09	0	2.89443	0
105376527	LOC105376527	mRNA	0.09	0.22	0.11	0.33	0.33	0.28	0	0.33	0	0.08	0	2.89278	0
219285	SAMD9L	mRNA	2.58	0.96	1.82	8.03	0.37	1.01	3.83	3.66	0.02	0.81	0.27	2.89159	0
10633	RASL10A	mRNA	0.23	0.21	0.15	0.15	0.2	0.25	0.7	0.15	0.03	0	0.13	2.88839	0
100534589	HOXA10-HOXA9	mRNA	0.72	1.08	0.93	1.61	1.53	0.63	1.41	0.69	0	0	0.45	2.88431	0
100128386	LOC100128386	mRNA	0.3	0.36	0.22	0.21	0.12	0.34	0.11	0.61	0.08	0.03	0	2.88406	0
23554	TSPAN12	mRNA	2.97	2.67	0	1.24	3.77	1.18	3.29	1.13	0	0.26	0.54	2.87944	0
105369876	LOC105369876	mRNA	0.01	0.01	0.02	0.01	0.01	0.01	0.01	0	0	0	0	2.87885	0
100129716	ARRDC3-AS1	mRNA	0.32	0.05	0.09	0.21	0.08	0.05	0.13	0.29	0	0	0.05	2.8782	0
503542	SPRN	mRNA	0.25	0.14	0.05	0.27	0.1	0.14	0.35	0.35	0.03	0	0.02	2.87561	0
93166	PRDM6	mRNA	0.41	0.16	0	0.16	0.02	0.1	0.25	0.53	0	0.01	0.14	2.87498	0
100132891	MSC-AS1	mRNA	0.55	0.02	0.49	0.07	0.01	0.02	0.09	0.03	0	0.01	0	2.87447	0
50507	NOX4	mRNA	0.06	0.04	0.01	0.02	0.01	0.01	0.01	0.07	0	0	0.01	2.87082	0
79015	LINC01260	mRNA	0.58	0.21	0.05	0.14	0.08	0.11	0.18	1.31	0	0.07	0.07	2.86904	0
2822	GPLD1	mRNA	3.68	0.24	0.02	0.21	0.36	0.62	0.57	3.64	0.18	0.12	0.27	2.86884	0
727897	MUC5B	mRNA	0.23	1.03	0.12	0.37	0.39	0.71	0.35	0.23	0.35	0	0	2.86875	0
4629	MYH11	mRNA	0.11	0	0.5	0	0.01	0	0.03	0.04	0.05	0.06	0	2.86497	0
221527	ZBTB12	mRNA	2.44	5.43	0.15	2.64	2.11	4.14	2.64	3.06	0.32	0.84	0	2.86479	0
107986433	LOC107986433	mRNA	0.04	0.03	0.01	0.01	0.02	0.01	0.04	0.01	0	0	0	2.86048	0
107985416	LOC107985416	mRNA	0.22	0.27	0.09	0.29	0.37	0.79	0.28	0.26	0	0	0.08	2.8592	0
BGIG9606_47711	BGIG9606_47711	mRNA	0.07	0.17	0.25	0.17	0.09	0.12	0.14	0.07	0.03	0	0.03	2.85889	0
79168	LILRA6	mRNA	0.53	0.37	0.12	0.02	0.1	0.07	0.07	0.1	0	0.03	0.06	2.85799	0
9899	SV2B	mRNA	0.01	0.02	0.02	0	0	0	0.03	0.31	0.01	0	0	2.85691	0
26212	OR2B6	mRNA	0.67	0.76	0.08	0.63	0.27	0.91	0.68	13.02	0.43	0.2	0.34	2.85668	0
3434	IFIT1	mRNA	27.68	23.16	8.22	63.87	18.78	10.8	74.42	3.45	2.18	0.7	8.16	2.85327	0
9241	NOG	mRNA	1.7	5.41	0.2	0.3	3.58	1.55	4.09	25.15	0.73	0	1.5	2.85255	0
85474	LBX2	mRNA	0.18	0	0.24	0	0	0	0	0.85	0	0	0.08	2.85076	0.00063
105375980	LOC105375980	mRNA	2	0.16	0.15	1.45	0.65	0.46	0.15	0.07	0.03	0.28	0.03	2.84876	0
BGIG9606_43771	BGIG9606_43771	mRNA	0.07	0.2	8	0.5	0.07	0	0.12	0.29	0.04	0.11	0.27	2.84704	0
54979	HRASLS2	mRNA	2.28	4.08	0.51	3.03	2.14	1.61	5.96	0.92	0.05	0.62	0.35	2.84663	0
105377509	LOC105377509	mRNA	0.99	0.44	0.01	0.19	0.22	0.88	0.39	0.02	0.16	0.15	0.03	2.84518	0
10439	OLFM1	mRNA	0.43	1.17	0.26	1.1	0.63	0	2.37	24.73	0	0.02	1.64	2.8415	0
83604	TMEM47	mRNA	0.54	0.15	0	0.04	0.01	0	0.04	0.66	0	0.01	0.06	2.841	0
5549	PRELP	mRNA	0.14	0.19	0.01	0.07	0.08	0.15	0.09	0.25	0	0.05	0	2.83876	0
102724550	LINC02015	mRNA	0.04	0.06	0.03	0.02	0	0.08	0.04	0.01	0.01	0	0	2.83872	0
286467	FIRRE	mRNA	0.7	0.98	0.05	0.07	3.13	1.31	0.89	4.55	0.06	0.7	0	2.83597	0
91584	PLXNA4	mRNA	0	0.02	0.03	0.13	0.08	0	0.27	0.03	0.01	0	0.03	2.83426	0
23493	HEY2	mRNA	0.02	0.13	0.05	0.11	0.15	0.67	0.19	0.47	0	0.07	0.01	2.83398	0
155051	CRYGN	mRNA	0	0.18	0	0.09	0.24	0.16	0.09	0.19	0	0	0.07	2.83398	1e-05
2170	FABP3	mRNA	0.45	0.06	0.12	0.27	0.15	2.6	0.17	14.55	0.15	0.11	0.15	2.83324	0
107984429	LOC107984429	mRNA	0.27	0.12	0.03	0.15	0.09	0.11	0.12	0.1	0.03	0	0	2.83068	1e-05
85409	NKD2	mRNA	1.73	5.15	0.01	5.59	3.84	1.97	3.91	0.51	1.07	0.09	0	2.82883	0
9022	CLIC3	mRNA	82.93	18.38	0.85	22.89	10.79	10.98	14.96	6.42	0.43	1.74	6.84	2.82857	0
2200	FBN1	mRNA	0.9	0.24	0.18	0.92	0.55	0.97	1.66	11.44	0.41	0.16	0.26	2.82816	0
100996758	NPY4R2	mRNA	0.1	0.48	0.22	0.16	0.14	0.23	0.22	5.37	0.13	0.08	0.09	2.82458	0
BGIG9606_36781	BGIG9606_36781	mRNA	0.02	0.06	3.43	0.03	0.06	0.04	0.16	0.13	0.04	0.01	0.04	2.82315	0
400793	C1orf226	mRNA	2.18	3.57	0.35	2.34	2.97	2.64	3.97	5.92	0.03	0.35	0.9	2.82269	0
84628	NTNG2	mRNA	0.27	0.2	0.02	0.16	0.09	0.08	0.27	0.02	0.08	0.01	0	2.8222	0
BGIG9606_54159	BGIG9606_54159	mRNA	47.09	7.46	7.61	20.02	38.32	7.64	28.59	16.61	1.18	1.73	6.54	2.82174	0
3547	IGSF1	mRNA	0.06	0.23	0.02	0.18	0.06	0.06	0.22	0.34	0.05	0	0.08	2.81882	0
5321	PLA2G4A	mRNA	6.47	2.4	17.7	3.95	3.29	1.84	3.88	7.25	1.1	1.14	0.43	2.81659	0
BGIG9606_68059	BGIG9606_68059	mRNA	3.42	2.4	3.96	0	0	4.93	8.63	1.44	1.36	0	0	2.81513	0
721	C4B	mRNA	0.21	0.48	0	2.28	0.38	0.2	3.24	0.22	0	0.31	0.06	2.81474	0
84968	PNMA6A	mRNA	0	1.15	0	0.42	1.04	0	0.5	0.03	0	0	0.14	2.81033	0
107987397	LOC107987397	mRNA	0.04	0.17	0.04	0.11	0.16	0.06	0.08	0.14	0.02	0.02	0	2.80842	2e-05
8358	HIST1H3B	mRNA	2.57	2.23	0.5	0.56	0.17	1	0.71	5.48	0	0.42	0.47	2.80291	0
83988	NCALD	mRNA	0.36	0.05	0.09	0.11	0.08	0	0.21	0.02	0.02	0.03	0	2.79836	0
613227	HIGD1C	mRNA	3.82	2.79	0.18	2.19	0.89	0.63	0	0.27	0	0	0.64	2.797	0
53616	ADAM22	mRNA	1.32	0.6	0.05	0.75	0.56	0.5	1.44	5.25	0.24	0.77	0.04	2.7958	0
6755	SSTR5	mRNA	0.75	0.9	0.02	2.27	1.11	1.32	0.6	0.76	0.07	0	0.36	2.79434	0
105373989	LOC105373989	mRNA	0.05	0.85	0	0.28	0.71	0.06	0.46	0.09	0.02	0.03	0.07	2.79113	0
51384	WNT16	mRNA	0.19	0.24	0	0.21	0.15	0.1	0.32	0.02	0.02	0.02	0.06	2.79055	0
1291	COL6A1	mRNA	19.68	42.54	0.04	19.61	21.54	23.11	39.84	2.32	0.4	0.66	8.29	2.78797	0
102724851	LOC102724851	mRNA	1.07	1.36	0.12	1.45	0.6	0.8	0.27	1.06	0.03	0.27	0.1	2.7864	0
4938	OAS1	mRNA	18.17	30.95	2.78	32.03	11.54	24.13	37.12	27.81	2.98	2.77	4.58	2.78622	0
54504	CPVL	mRNA	45.35	10.19	0	32.13	7.1	25.9	22.76	35.94	0.19	0.81	10.02	2.78611	0
200810	ALG1L	mRNA	2.24	3.43	4.35	2.66	4.46	12.7	3.74	0.1	0	0	1.91	2.78299	0
102724168	LINC02542	mRNA	0.26	0.71	0.2	0.61	0.85	1.04	0.67	0.02	0.02	0.02	0.05	2.78042	0
105375355	UPK3B	mRNA	60.85	12.54	2.91	12.66	6.33	68.27	9.07	25.46	1.09	1.3	1.84	2.77973	0
8345	HIST1H2BH	mRNA	0.04	0.02	2.3	1.8	0.19	1.61	1.24	21.12	0.92	0.09	0.46	2.77638	0
5287	PIK3C2B	mRNA	10.51	7.4	1.9	3.95	8.46	9.89	8.19	49.5	2.01	1.41	1.94	2.77544	0
57482	KIAA1211	mRNA	2.3	1.63	0.04	0.62	2.02	1.38	0.8	0.59	0.02	0.04	0.39	2.77466	0
66002	CYP4F12	mRNA	3.36	5.91	0.05	1.19	7.34	6.04	2.6	1.39	0.34	0.22	1.2	2.77359	0
5166	PDK4	mRNA	1.2	1.05	0.02	1.32	1.29	0	0.71	38.32	0.02	0.02	2.44	2.77242	0
105374591	LOC105374591	mRNA	0.08	0.41	0.04	0.04	0.45	0.32	0.2	0.12	0	0.09	0	2.7653	0
4883	NPR3	mRNA	2.71	0.29	5.38	2.26	0.04	0.78	0.39	17.77	0.86	0.02	0.57	2.76451	0
114800	CCDC85A	mRNA	0.96	0.02	0.02	0.76	0.02	0.13	0.66	0.18	0	0.06	0.01	2.76278	0
BGIG9606_56322	BGIG9606_56322	mRNA	0.13	0.09	0.02	0.11	0.05	0.07	0.08	0.1	0.02	0	0.02	2.7622	3e-05
107986790	LOC107986790	mRNA	0.35	0.09	0.09	0.07	0.56	0.23	0.41	0.46	0	0.33	0.89	2.75694	0
4168	MCF2	mRNA	0.27	0.53	0.35	0.09	0	0.75	0.25	0.26	0	0.45	0	2.75234	0.00012
204801	NLRP11	mRNA	0.18	0.44	0	0.05	0.29	0.59	0.02	0.21	0	0	0.27	2.74796	0.00074
148229	ATP8B3	mRNA	1.97	4.82	0.11	1.11	4.31	1.91	3.87	4.33	0.98	0.19	0.19	2.74364	0
102724775	LOC102724775	mRNA	0.05	0.05	0.17	0.02	0.01	0.03	0.05	0.21	0.02	0	0.01	2.74245	0
92840	REEP6	mRNA	9.5	21.6	3.67	3.87	17.75	50.83	9.01	5.39	2.6	1.1	3.24	2.7361	0
101928004	LOC101928004	mRNA	0.05	0.18	0	0.08	0.09	0.3	0.32	0.61	0.03	0.04	0	2.7358	0
105372109	LOC105372109	mRNA	1	0.85	0.68	1.32	0.74	1.74	1.01	1.71	0.1	0.02	0.41	2.73467	0
266553	OFCC1	mRNA	1.26	0.4	1.29	0	0.68	1.41	0.08	0.22	0	0.78	0	2.72913	0
7134	TNNC1	mRNA	52.07	5.62	0	2.33	0.58	13.43	2.74	47.62	0.32	0.29	6.74	2.72535	0
79366	HMGN5	mRNA	14.42	0.66	2.36	11.34	3.52	7.67	5.47	13.11	1.05	1.04	0.01	2.72478	0
117531	TMC1	mRNA	0.07	0.03	0.06	0.05	0.05	0.06	0.01	0	0	0	0	2.72398	4e-05
160492	LMNTD1	mRNA	0.09	0.28	0.21	0.32	0.45	0.14	0.94	0.66	0.07	0.11	0	2.72354	8e-05
5587	PRKD1	mRNA	3.19	0.85	0	1.05	0.52	0.3	1.08	0.19	0.02	0	0.4	2.72119	0
204962	SLC44A5	mRNA	1.97	4.51	7.34	1.57	3.77	5.06	1.58	1.51	0.89	0.46	0.77	2.71987	0
105374355	LOC105374355	mRNA	1.55	2.27	0.22	2.37	1.37	5.18	1.5	6.48	0.26	0.37	0.5	2.71959	0
BGIG9606_48770	BGIG9606_48770	mRNA	0	0.02	0.06	0.03	0.1	0	0.06	0	0	0	0	2.71827	4e-05
284293	HMSD	mRNA	2.01	0.98	0.27	3.25	0.26	1.76	0.73	10.05	0.28	1.02	0.12	2.71803	0
BGIG9606_48200	BGIG9606_48200	mRNA	0.14	0.15	0.21	0.12	0	0.58	0.27	0.17	0.03	0	0	2.71647	0
BGIG9606_39155	BGIG9606_39155	mRNA	68.92	74.72	32.28	95.21	223.22	85.35	104.42	74.01	20.14	14.41	8.71	2.71617	0
10060	ABCC9	mRNA	0.09	0.02	1.34	0.12	0.08	0.05	0.06	0.05	0.04	0.04	0.01	2.71552	0
BGIG9606_67891	BGIG9606_67891	mRNA	0.11	0.24	0.1	0.43	0.3	0.43	0.14	0.22	0.07	0	0.05	2.71335	0
100287944	LOC100287944	mRNA	1.01	0.31	1.47	0.53	0.7	0.15	0.17	1.66	0	0.11	0.2	2.71201	0
116211	TM4SF19	mRNA	1.48	9.69	18.31	1.38	10.12	8.65	4.16	0	2.57	0.43	0	2.71158	0
221883	HOXA11-AS	mRNA	0.72	1.67	0.2	1.42	0.94	1.7	1.09	6.64	0	0	0.85	2.71128	0
3202	HOXA5	mRNA	1.41	4.29	1.15	1.2	3.59	1.44	3.49	2.21	0.04	0.26	0.94	2.7112	0
51176	LEF1	mRNA	2.02	2.68	1.66	0.97	2.87	3.46	3.1	0.14	0.01	0.82	0.08	2.71078	0
105379057	LOC105379057	mRNA	0.57	1.18	0.06	1.41	0.49	0.97	0.56	0.22	0	0.01	0.31	2.70737	0
54922	RASIP1	mRNA	7.53	0.04	23.84	0.09	0.03	0.14	0.13	12.25	0.15	0.55	0.89	2.70505	0
286	ANK1	mRNA	3.39	2.04	0.36	0.76	2.71	4.44	1.65	0.85	0.06	0.64	0.53	2.70366	0
203074	PRSS55	mRNA	0.07	0.09	0.13	0.02	0.08	0.09	0.03	0.02	0	0.03	0	2.70049	0
3075	CFH	mRNA	5.54	0.29	12.02	2.77	0.03	2.26	0.53	2.45	1.59	0.3	0	2.7004	0
653082	ZDHHC11B	mRNA	3.96	8.18	1.25	1.12	2.88	2.52	3.71	12.23	0.48	0.67	1.4	2.70023	0
105379854	LOC105379854	mRNA	0.52	0.38	0.02	0.46	0.61	0.85	0.64	1.53	0.16	0.1	0.03	2.69745	0
151827	LRRC34	mRNA	7.13	0.51	0.04	6.48	0.29	8.99	0.34	0.27	0.54	0.32	0.46	2.69482	0
54578	UGT1A6	mRNA	108.11	13.78	17.91	138.31	8.73	37.01	28.58	0.1	0.88	0.47	19.93	2.69384	0
1755	DMBT1	mRNA	0.37	5.14	0.02	0.17	1.3	1.26	0.54	0.05	0.36	0.12	0.02	2.69366	0
107987435	LOC107987435	mRNA	0.42	0.88	0.35	0.27	0.16	0.15	0.37	0.69	0.13	0.04	0	2.69352	2e-05
440689	HIST2H2BF	mRNA	0.68	0.43	0.79	0.36	0.21	1.3	0.44	13.3	0.38	0.3	0.91	2.69347	0
2644	GCHFR	mRNA	35.11	35.27	0	37.23	31.11	35.48	26.19	47.34	3.09	2.44	9.03	2.68985	0
72	ACTG2	mRNA	0.2	0.4	0	0.05	0.27	0.1	0.69	0.05	0	0.1	0	2.68588	6e-05
93664	CADPS2	mRNA	2.24	0	0	2.27	0	0	0	0	0.01	0.1	0.21	2.68402	0
100129195	ZSCAN16-AS1	mRNA	2.48	0.64	0.3	1.22	1.32	0.84	1.85	0	0.24	0.22	0.12	2.68335	0
3851	KRT4	mRNA	0.19	0.9	0	0.1	0.13	19.19	0	0.44	1.09	0.03	0.12	2.68216	0
25823	TPSG1	mRNA	0.03	0.64	0	0.01	0.02	0	0.15	0.03	0.06	0	0.01	2.68089	0
163782	KANK4	mRNA	3.6	0.05	0	1.22	2.19	0.25	0.14	0.16	0.48	0	0.07	2.67937	0
285943	HOXA-AS2	mRNA	1.06	8.5	1.54	3.74	6.1	2.09	3.84	2.03	0	0.67	1.18	2.67929	0
BGIG9606_47857	BGIG9606_47857	mRNA	0.04	0.01	0.04	0.01	0.01	0.03	0.05	0.05	0	0	0.01	2.6773	0
2556	GABRA3	mRNA	0.83	0.64	0.42	0.61	0.87	0.94	3.56	0.83	0.5	1.78	0.18	2.67447	0
101928991	CCDC92B	mRNA	0.01	0	0.02	0	0	0	0	1.48	0.05	0	0.01	2.67283	0
BGIG9606_67634	BGIG9606_67634	mRNA	0.35	1.26	0	0.21	1.15	0.92	0.66	0	0	0	0.27	2.67126	0
9060	PAPSS2	mRNA	49.82	30.26	0.13	21.43	25	16.52	19.39	10.83	9.24	2.19	0.12	2.66659	0
3009	HIST1H1B	mRNA	0.08	0.09	0.44	0	0.08	0	0.09	3.08	0.09	0.14	0.09	2.66458	0
BGIG9606_67795	BGIG9606_67795	mRNA	0.98	0.53	0.7	1.41	2.88	0	1.7	0.74	0.19	0	0.36	2.66311	0
BGIG9606_54230	BGIG9606_54230	mRNA	1.14	0.95	0.26	1.23	0.59	1.34	0.6	1.02	0.56	0	0.59	2.66139	0
26579	MYEOV	mRNA	1.03	11.2	0.6	3.99	11.01	2.58	4.79	0.12	1.92	0.11	0.09	2.6612	0
285220	EPHA6	mRNA	1	0.19	1	0.22	0.37	0.67	0.03	0.74	0.01	0	0.01	2.65801	0
100271715	ARHGEF33	mRNA	0.14	0.12	0.01	0.96	0.02	1.14	0.72	2.8	0.05	0.08	0.11	2.6558	0
105375213	LOC105375213	mRNA	2.1	1.08	0.22	1.92	0.81	1.35	0.98	1.43	0	0.1	0.5	2.65566	0
7915	ALDH5A1	mRNA	16.33	0.84	0	2.01	2.18	6.24	4.63	16.55	0.1	1.31	1.53	2.64981	0
105371425	LOC105371425	mRNA	0.17	0.21	0.01	0.13	0.06	0.04	0.08	0.34	0	0	0.06	2.64908	0
6474	SHOX2	mRNA	0.86	0.33	0.2	0.88	0.16	0.96	0.62	0.33	0	0.23	0.08	2.64635	0
115584	SLC5A11	mRNA	0.34	0.12	0	0.05	0.06	0.01	0.04	0.01	0.05	0.03	0	2.64635	9e-05
240	ALOX5	mRNA	1.35	9.48	0	1.39	8.13	9.44	4.82	1.72	0	0.54	1.57	2.64428	0
57057	TBX20	mRNA	2.78	1.09	0.02	1.21	1.13	0.37	1.66	0.65	0	0	0.65	2.64308	0
101929448	LINC02428	mRNA	0.01	0.06	0	0	0	0.46	0.24	0.01	0.01	0	0.01	2.64019	0
22795	NID2	mRNA	1.69	0.08	0.16	0.19	0.11	0.09	0.16	8.3	0.17	0.14	0.24	2.63807	0
1031	CDKN2C	mRNA	43.86	22.48	2.66	42.15	27.03	29	23.97	38.63	3.31	2.94	6.83	2.63195	0
4145	MATK	mRNA	0.05	0	0.03	0.08	0	0	0.12	13.04	0	0	0.84	2.63143	0
105371027	PCSK6-AS1	mRNA	0.66	0.35	0.17	1.33	0.88	0.33	1.45	1.96	0.3	0.02	0.12	2.63026	0
107986700	LOC107986700	mRNA	1.73	5.96	0.18	4.21	3.77	3.15	2.25	2.26	0.19	0.07	1.11	2.62956	0
BGIG9606_55074	BGIG9606_55074	mRNA	4.22	3.92	0.06	2.13	6.54	3.62	5.27	3.55	0.04	1.2	0.5	2.62956	0
105379575	105379575	mRNA	0.02	0.29	0.03	0.06	0.1	0	0.1	0.32	0.04	0	0.01	2.62618	0
10242	KCNMB2	mRNA	0.63	0.02	0.05	0.15	0.11	0.45	0.16	0.02	0	0.02	0.08	2.62618	0
55	ACPP	mRNA	3.82	1.24	0.52	3.72	0.06	5.19	1.53	0.72	0.18	0.13	0.53	2.62305	0
101927344	LOC101927344	mRNA	0.12	0.06	0.02	0.08	0	0.07	0.1	0.02	0.03	0	0	2.61939	0
101929634	LINC02280	mRNA	1.34	0.95	2.59	1.18	0.94	1.16	0.73	0.76	0.1	0.47	0	2.61301	0
105379507	LOC105379507	mRNA	2.69	2.41	1.87	4.9	11.96	17.09	5.85	0.96	0.18	0.65	1.14	2.61164	0
414194	CCNYL2	mRNA	0.52	0.21	0.01	0.71	0.39	1.07	0.28	0.12	0.21	0.24	0.07	2.61146	0
127495	LRRC39	mRNA	0.38	0.05	0.11	0.92	0.07	0	0.11	0.56	0.07	0.07	0.07	2.60791	0
285423	IQCM	mRNA	0.3	0.05	0.27	0.21	0.04	0.46	0.49	0.02	0.52	0	0.39	2.60637	0
104355152	LINC01090	mRNA	0.05	0.06	0	0.19	0	0.02	0.04	0.14	0	0.02	0.01	2.60457	0
9844	ELMO1	mRNA	0.08	0	0.07	0.16	0.06	0	0.04	0.01	0	0	0	2.60406	0.00013
26577	PCOLCE2	mRNA	8.53	8.69	0.21	5.23	6.54	3.19	3.73	10.08	2.92	0	0.03	2.60339	0
107986169	LOC107986169	mRNA	0	0	0.01	0	0	0.01	0	0.01	0	0	0	2.60241	0.00013
794	CALB2	mRNA	0	4.82	0	0	0	0	0.12	0.41	0.23	0.05	0.05	2.59981	0
120376	COLCA2	mRNA	0	0	0	1.79	0	1.06	0	0.64	0	0	0.28	2.59744	0
22871	NLGN1	mRNA	0.33	0	0.02	0.46	0	1.01	0.11	0.01	0	0.06	0	2.59623	0
23129	PLXND1	mRNA	19.85	21.42	0.2	6	16.25	26.73	15.78	24.03	4.51	0.23	2.92	2.59539	0
644660	RAD21-AS1	mRNA	4.09	5.04	5.51	3.62	5.19	4.07	3.59	12.99	0.3	1.54	0.61	2.59208	0
53630	BCO1	mRNA	0.24	0.11	0	0.57	0	0.07	0.2	0	0	0	0.07	2.59149	1e-05
107984282	LOC107984282	mRNA	0.08	0.09	0.02	0.15	0.05	0.05	0.14	0.2	0	0	0.05	2.58495	0
BGIG9606_68714	BGIG9606_68714	mRNA	0.11	0.2	0.02	0.2	0.13	0.35	0.15	0.01	0.01	0	0.05	2.57991	0
100131814	LINC00271	mRNA	0.11	0.06	0.07	0.1	0.17	0.18	0.22	0.35	0.02	0.02	0.04	2.57979	0
10382	TUBB4A	mRNA	0.02	0	0.03	0.18	0	0.58	3.5	0.48	0.05	0	0.26	2.57797	0
BGIG9606_41511	BGIG9606_41511	mRNA	0.08	0.3	0.05	0.17	0.09	0	0.23	0.2	0.01	0.03	0.07	2.57694	0
100506737	LINC01589	mRNA	0.18	0.47	0.11	0.09	0.28	0.55	0.39	0.74	0.01	0.01	0.16	2.57548	0
112268131	LOC112268131	mRNA	0	0.97	0	0.28	0.07	1.65	0.15	0	0	0.14	0.07	2.57293	0
114815	SORCS1	mRNA	0	0	0	0	0.27	0	0.02	0	0	0	0	2.57112	0.00018
2812	GP1BB	mRNA	1.81	0.34	0	0.12	0.11	0.41	0.24	4.84	0.07	0	0.45	2.56927	0
107986201	LOC107986201	mRNA	0.6	0.75	0.05	0.07	0.33	0.58	0.19	2.3	0.02	0.07	0.03	2.56816	0
842	CASP9	mRNA	15.95	33.78	2.9	5.14	13.86	20.9	15.14	22.51	2.96	2.42	2.21	2.56516	0
101928737	LOC101928737	mRNA	0.19	1.03	0.12	0.76	1.31	1.61	0.52	0.91	0.04	0.12	0.25	2.56389	0
64150	DIO3OS	mRNA	0	0	0	0	0	0	0	1.32	0.06	0	0.03	2.56389	0
59352	LGR6	mRNA	0.41	0.2	0.12	1.24	1.13	1.16	2.31	0.21	0.12	0.05	0.04	2.56367	0
101927167	GATA2-AS1	mRNA	29.88	17.19	0.02	10.11	12.09	16.77	17.46	7.05	0	0.01	6.01	2.56298	0
4137	MAPT	mRNA	4.27	3.18	0.15	1.54	1.67	0.92	1.95	1.51	0.59	0.05	0.37	2.55629	0
9532	BAG2	mRNA	36	23.99	10.21	27.18	31.38	24.13	28.44	21.35	5.3	5.26	2.25	2.55162	0
BGIG9606_49043	BGIG9606_49043	mRNA	0.06	0.05	0	0.04	0.03	0.03	0.03	0.08	0	0	0.02	2.54778	0
107984315	LOC107984315	mRNA	1.17	0.38	2.05	1.2	1.69	0.56	0.6	0.9	0.37	0	0.2	2.54686	0
136259	KLF14	mRNA	0.24	0.98	0	0.08	0.44	1.58	0.16	0	0	0	0.23	2.54682	0
105371967	LOC105371967	mRNA	0.19	0.23	0.23	0.04	0.06	0.44	0.17	1.06	0.01	0.01	0.13	2.5467	0
10584	COLEC10	mRNA	0.01	0.2	0.03	0.06	0.06	0.09	0.03	0.09	0	0.04	0.45	2.5451	0
BGIG9606_55237	BGIG9606_55237	mRNA	0.67	0.54	0.36	0.3	0.29	0	0.28	0.38	0	0.17	0	2.54363	0
100873065	PTCHD1-AS	mRNA	7.01	11.39	8.49	17.71	10.32	4.87	11.05	19.1	4.23	3.72	4.96	2.54323	0
400892	BCRP2	mRNA	0.05	0.07	0.13	0	0.09	0.17	0.15	0.08	0.05	0	0	2.54304	0.00086
100133077	LOC100133077	mRNA	0.15	0.04	0.04	0.04	0.05	0.07	0.05	0.03	0	0	0.03	2.54252	0
10964	IFI44L	mRNA	25.51	0.56	2.38	20.07	0.56	0.58	11.5	0.2	0.63	0	4.27	2.54075	0
55281	TMEM140	mRNA	1.04	0.38	0.01	0.54	0.05	0.04	0.55	0.01	0.02	0.01	0.01	2.53986	0
5649	RELN	mRNA	0.01	0.03	0.05	0.32	0.09	0	0	0.06	0.01	0.01	0.02	2.53944	0
493861	EID3	mRNA	2.42	1.12	0.39	0.39	1.26	0.45	0.72	2.88	0.18	0.38	0.05	2.53944	0
107984638	LOC107984638	mRNA	0.82	0.38	0.46	0.39	0.01	0.78	0.38	1.11	0	0.11	0.17	2.53826	0
3437	IFIT3	mRNA	36.58	23.35	12.22	168.3	15.74	13.08	69.84	6.67	2.97	2.48	18.14	2.5369	0
1152	CKB	mRNA	118.16	32.21	2.75	134.31	92.86	250.95	109.22	126.73	31.11	12.09	12.74	2.53654	0
23415	KCNH4	mRNA	0.43	0	0	0.39	0	0.04	0.06	0.19	0	0.03	0.03	2.53532	1e-05
107986167	LOC107986167	mRNA	0.17	0.23	0.16	0.3	0.32	0.23	0.32	0.1	0.03	0.05	0.04	2.53333	0
575	ADGRB1	mRNA	0.34	0.37	0.01	0.67	1.09	0	0.44	0.08	0.08	0	0.02	2.53171	0
BGIG9606_55230	BGIG9606_55230	mRNA	0.23	0.14	0	0.15	0.07	0.42	0.07	0.09	0.01	0.24	0	2.53088	0
105374445	LOC105374445	mRNA	0.18	0.31	0.63	0.1	0.29	0.56	0.2	0.68	0	0.08	0.1	2.52889	0
219654	ZCCHC24	mRNA	6.37	2.6	0.62	1.42	2.07	3.76	3.92	10.52	1.04	0.2	0.85	2.52327	0
9201	DCLK1	mRNA	0.15	0.58	0.23	0.53	1.08	1.38	0.31	0.1	0.13	0.03	0.12	2.52245	0
100874194	CLDN10-AS1	mRNA	0.02	0.03	0.02	0.01	0.17	0.01	0.03	0.02	0.01	0	0.01	2.52141	1e-05
100873949	IPO9-AS1	mRNA	0.38	0.03	0	0.05	0.05	0.02	0.05	0.08	0	0	0.02	2.51799	0
105377095	LOC105377095	mRNA	0.11	0.03	0.01	0.25	0.06	0.2	0.01	0.3	0	0	0.11	2.51623	0
158326	FREM1	mRNA	0.23	0.01	0	0.36	0.1	0.02	0.01	0.01	0.01	0.01	0.02	2.51191	0
BGIG9606_49166	BGIG9606_49166	mRNA	0.03	0.04	0	0.05	0.01	0.02	0.03	0.3	0.01	0	0.02	2.50805	0.00014
BGIG9606_55036	BGIG9606_55036	mRNA	0.5	0.06	2.19	4.03	0	0.39	15.67	0.25	0.06	0	1.18	2.50665	0
113263	GLCCI1	mRNA	14.15	13.77	3.41	9.27	4.67	7.68	10.35	16.79	1.14	1.2	2.76	2.50552	0
135112	NCOA7	mRNA	87.92	120.15	9.01	45.72	36.08	98.46	78.4	23.37	8.33	3.22	20.91	2.50537	0
84059	ADGRV1	mRNA	3.23	1.6	3.28	2.74	2.58	2.65	3.91	1.36	1.21	0.73	0.68	2.50489	0
363	AQP6	mRNA	0.17	0.24	0.06	0.07	0.11	0.24	0.02	0.19	0.03	0.02	0.01	2.50202	0
9052	GPRC5A	mRNA	55.82	161.62	83.3	103.42	88.76	73.14	111.22	41.86	17.51	7.13	18.25	2.50179	0
54873	PALMD	mRNA	4.73	2.08	1.19	7.04	4.6	5.64	7.17	0.76	1.94	0.24	0.06	2.50116	0
79574	EPS8L3	mRNA	30.07	24.84	0	6.35	8.39	1.04	16.44	17.79	1.99	1.34	2.95	2.49751	0
220136	CFAP53	mRNA	0.18	0.06	0.17	0.14	0	0	0.18	1.51	0.15	0.05	0	2.49744	0
120224	TMEM45B	mRNA	0.1	0.41	0.11	0.07	0.18	0.14	0.23	7.31	0.05	0.07	0.08	2.49738	0
105373110	LOC105373110	mRNA	0.25	0.43	0.02	0.08	0.22	0.31	0.26	0.27	0	0.11	0	2.49627	0
23040	MYT1L	mRNA	0.15	0.04	0	0.02	0.04	0.02	0.08	0.61	0	0	0.01	2.49601	0
107984426	LOC107984426	mRNA	0	0.04	0	0.03	0.1	0.1	0.1	0.18	0.04	0	0	2.49518	0.0009
22798	LAMB4	mRNA	0.01	0.08	0.23	0.12	0.07	0.1	0.07	0	0.02	0.02	0.02	2.49359	0
23553	HYAL4	mRNA	0.93	0.47	0.09	0.29	0.07	0.44	0.16	0	0.14	0	0.03	2.49138	0
102724927	LOC102724927	mRNA	0.33	0.22	0.01	0.05	0.08	0.12	0.11	1.02	0.01	0.02	0.1	2.48392	0
56100	PCDHGB6	mRNA	0.04	1.43	0	0.04	1.4	1.08	1.63	0	0	0.33	0.03	2.48339	0
4582	MUC1	mRNA	124.53	117.25	0.63	84.61	15.94	94.47	109.43	80.37	1.65	1.49	31.95	2.48272	0
105377548	LOC105377548	mRNA	0.09	0.12	0	0.2	0.05	0.08	0	0.12	0	0	0.04	2.48269	0
105369689	LOC105369689	mRNA	0	0.01	0.03	0.01	0	0	0.01	0.04	0	0	0	2.48214	0
101929152	P3H2-AS1	mRNA	0	0.17	0.23	0.06	0.1	0.16	0.2	0.29	0	0.11	0.05	2.48124	0
284600	LOC284600	mRNA	3.91	1.92	0.62	2.65	2.31	1.23	3.85	0.44	1.28	0	0.24	2.47926	0
9381	OTOF	mRNA	0.29	0.04	0	0.01	0.06	0.01	0.09	0.06	0	0.01	0.03	2.47643	1e-05
BGIG9606_57999	BGIG9606_57999	mRNA	0.44	0.2	0.03	0.12	0.15	0.21	0.26	0.03	0	0	0.1	2.47643	1e-05
400798	C1orf220	mRNA	0.29	0.37	0.05	0.02	0.29	0.21	0.33	0.55	0.04	0.07	0.04	2.47643	0
105369201	LOC105369201	mRNA	1.59	5.22	3.04	5.5	4.31	2	2.77	6.55	0.04	0.19	0.95	2.47583	0
BGIG9606_51173	BGIG9606_51173	mRNA	0.07	0.06	0.01	0.04	0.06	0.11	0.05	0.11	0.01	0.01	0.02	2.47493	0
107986258	LOC107986258	mRNA	0.01	0.01	0	0	0.01	0.02	0	0.02	0	0	0.01	2.47462	0.00039
3012	HIST1H2AE	mRNA	0.7	0.55	0.76	0.11	0.4	0.3	1.13	95.53	1.53	1.15	0.9	2.47113	0
105370177	LINC02341	mRNA	0.07	0.29	0.1	0.89	0.25	1.02	0.11	0.55	0.01	0.01	0.03	2.46938	0
2153	F5	mRNA	0.01	0.02	2.52	0.03	0.01	0.01	0.01	0.09	0	0.06	0.04	2.46692	0
BGIG9606_67858	BGIG9606_67858	mRNA	2.05	0	0.66	1.49	0	0.88	0.71	1.77	0.53	0	0	2.46683	0
4773	NFATC2	mRNA	0.07	0.11	0.3	0.37	0.14	0.01	0.29	4.38	0.03	0.05	0.41	2.4647	0
170393	C10orf91	mRNA	0.85	0.34	1.97	0.67	0.93	1.12	1.1	7.33	0.43	0.49	0.04	2.46462	0
11005	SPINK5	mRNA	6.65	15.65	0.63	1.71	8.28	12.33	3.31	2.88	1.96	0.31	1.02	2.46403	0
5330	PLCB2	mRNA	1.35	2.34	1.11	0.27	0.19	0.13	0.54	0.68	0.03	0.33	0.07	2.46267	0
140686	WFDC3	mRNA	0.63	0.21	3.02	1.16	0.97	0.35	1.44	0.06	0.06	0.37	0.07	2.46091	0
2948	GSTM4	mRNA	8.24	29	1.91	11.42	10.64	8.52	14.99	22.94	4.42	1.74	0.88	2.46025	0
BGIG9606_67702	BGIG9606_67702	mRNA	8.24	3.85	1.57	7.34	21.92	3.12	9.35	1.66	0.2	0.53	3.31	2.45617	0
105374339	LOC105374339	mRNA	0.14	0.28	0	0.01	0.09	0.2	0.12	0.06	0.01	0.02	0.01	2.45539	0
8784	TNFRSF18	mRNA	0.49	1.21	0	0.12	1.45	1.48	6.8	0.02	0.73	0.02	0	2.45506	0
BGIG9606_45276	BGIG9606_45276	mRNA	0.01	0.54	0.08	0.05	0.02	0.86	0.04	0.05	0	0	0.02	2.45224	1e-05
BGIG9606_54988	BGIG9606_54988	mRNA	12.01	14.07	6.88	3.81	6.26	3.41	10.07	8.26	0.98	0.89	2.5	2.45195	0
388719	LINC00272	mRNA	0	0	0.1	0	0	0	0	0.9	0	0	0.07	2.45177	0
2257	FGF12	mRNA	0.6	0.09	0.13	0.06	0.05	0.11	0.11	0.48	0.08	0	0.03	2.44572	0
105374264	LOC105374264	mRNA	0.16	0.11	1.03	0.22	0.15	0.78	0.73	0.16	0.09	0.09	0.06	2.44374	0
4008	LMO7	mRNA	15.14	79.31	10.14	13.46	67.28	66.84	46.19	53.51	10.28	2.71	11.28	2.44068	0
102725035	LOC102725035	mRNA	0.09	0.11	0.02	0.1	0.06	0.04	0.15	0	0	0.02	0.02	2.44037	0.00051
3625	INHBB	mRNA	0.19	4.18	0.04	1.22	7.91	3.54	8.11	0	0.04	0	1.76	2.43867	0
BGIG9606_37251	BGIG9606_37251	mRNA	0.38	0.18	0.24	0.31	0.06	0.13	0.12	0.1	0.07	0.03	0	2.43836	2e-05
3209	HOXA13	mRNA	1.32	0.96	0.07	1.55	1.8	1.01	1.4	0.77	0	0	0.64	2.42876	0
266812	NAP1L5	mRNA	0	0	5.03	0.02	0	0	0	6.12	0.08	0	0.7	2.42726	0
57569	ARHGAP20	mRNA	0.33	0	0.63	0.26	0	0.13	0.04	1.38	0.08	0.16	0.57	2.42687	0
6688	SPI1	mRNA	0.06	0.02	0.14	0.02	0.01	0.01	0.04	0.07	0.02	0	0.01	2.42222	0.00059
2775	GNAO1	mRNA	0.55	2.71	0.68	1.74	1.66	0.87	3.53	4.69	0.06	0.06	0.97	2.42177	0
3708	ITPR1	mRNA	5.12	2.76	0.7	1.14	1.08	3.54	5.04	11.86	0.98	0.44	0.62	2.41647	0
221178	SPATA13	mRNA	4.2	2.79	1.55	4.18	8.16	5.14	5.4	2	0.84	0.49	1.11	2.41248	0
10437	IFI30	mRNA	181.06	129.64	11.37	151.82	218.26	114.58	172.14	148.29	34.94	17.7	28.47	2.4116	0
3162	HMOX1	mRNA	42.24	4.25	1.23	1.38	6.56	5.83	11.55	3.79	1.88	0.67	3.07	2.40734	0
158248	TTC16	mRNA	0.08	0.63	0.05	0.59	0.05	1.23	0.73	0.08	0.01	0.04	0	2.4072	0
102724156	LOC102724156	mRNA	0.38	0.74	0.2	1.02	1.53	0.29	0.75	0.96	0	0.3	0.11	2.40717	0
339988	LINC002481	mRNA	0.06	0.1	0	0	0.1	0.19	0.08	0.15	0.02	0	0.04	2.40688	1e-05
105371833	LOC105371833	mRNA	1.08	0.8	1.95	1.64	1.06	0.94	1.71	0.59	0.17	0.26	0.26	2.40521	0
7006	TEC	mRNA	0.76	2.08	0.16	1.02	1.19	0.95	0.69	1.65	0.04	0.46	0.19	2.4026	0
BGIG9606_45056	BGIG9606_45056	mRNA	0.21	0.06	0.04	0.22	0.15	0.23	0.07	0.46	0.02	0.04	0.04	2.40243	0
BGIG9606_46052	BGIG9606_46052	mRNA	0.08	0.18	0.12	0.02	0.09	0.46	0.03	0.8	0.03	0.04	0.07	2.40161	0
105377862	LOC105377862	mRNA	0.3	0.31	0.42	0.32	0.39	0.17	0.61	0.09	0.04	0.06	0.06	2.39961	0
84856	LINC00839	mRNA	0.15	0.08	0.01	0.3	0.19	0.26	0.23	0.01	0.05	0	0.04	2.39476	0
54857	GDPD2	mRNA	0.49	0.19	0.08	0.69	0.15	0.06	0.09	0.09	0.11	0.03	0	2.39214	0
5795	PTPRJ	mRNA	10.54	5.37	2.14	3.36	6.09	2.17	10.02	5.02	1.74	0.96	0.79	2.39129	0
8349	HIST2H2BE	mRNA	0.33	0.1	1.39	0.14	0	1.68	2.27	60.35	3.31	0	1.54	2.39077	0
255743	NPNT	mRNA	2.46	0.56	0.06	5.4	2.83	5.28	5.96	46.97	0.21	1.89	2.04	2.38454	0
142913	CFL1P1	mRNA	0.06	0.59	0.07	0.11	0.05	0.09	0	0.55	0	0.05	0.06	2.38424	0.00059
440799	P2RX6P	mRNA	0.09	0.42	0	0.09	0.38	0.38	0.56	0.95	0.21	0	0	2.38332	0.00079
2028	ENPEP	mRNA	0.14	0.42	0	0.02	0.3	0.61	0.16	0.03	0.05	0.03	0.02	2.38332	0
107986217	LOC107986217	mRNA	0.18	0.37	0.31	0.26	0.08	0.08	0.08	0.07	0.01	0.04	0.05	2.38332	0
80741	LY6G5C	mRNA	0.64	0.1	0.58	0.44	0.27	0.73	0.63	0.74	0	0.1	0.21	2.38332	3e-05
101928708	LOC101928708	mRNA	0.01	0.04	0	0	0.04	0	0.01	0.05	0.02	0	0	2.38139	4e-05
10319	LAMC3	mRNA	1.18	0.62	0	0.31	0.47	0.02	0.21	4.36	0.25	0.02	0.28	2.38136	0
2624	GATA2	mRNA	27.52	32.39	0.07	11.59	22.65	14.6	24.54	8.04	0.02	0.02	9.22	2.37937	0
7296	TXNRD1	mRNA	500.67	339	134.6	166.88	290.25	188.31	254.96	190.02	29.89	72.33	58.64	2.37497	0
105375523	LOC105375523	mRNA	0.62	0.23	0.4	0.31	0.73	0.28	0.53	1.09	0.07	0.13	0	2.37401	1e-05
8495	PPFIBP2	mRNA	4.92	12.24	0.69	1.25	4.92	10.51	3.04	3.41	0.54	0.17	1.19	2.37267	0
93556	EGFEM1P	mRNA	2.14	3.45	3.54	2.12	2.71	3.01	3.89	2.56	0.44	0.88	1.84	2.37065	0
5087	PBX1	mRNA	10.51	24.98	0.13	6.93	21.88	11.68	19.23	10.99	0.72	1.15	6.01	2.37008	0
BGIG9606_54196	BGIG9606_54196	mRNA	3.68	0.99	0.04	4.41	1.62	2.04	3.22	2.01	0	0	1.38	2.36472	0
BGIG9606_39591	BGIG9606_39591	mRNA	0	0.02	0	0.01	0.03	0.05	0.02	0	0	0.01	0.01	2.36148	0
BGIG9606_52101	BGIG9606_52101	mRNA	0.34	0.61	0.26	0.64	0.66	0.89	0.78	0.63	0.12	0.01	0.22	2.36005	0
483	ATP1B3	mRNA	270.24	273.21	128.94	116.45	195.82	652.05	150.79	222.64	55.01	56.92	35.16	2.35908	0
100505678	STARD4-AS1	mRNA	1.16	0.28	0.05	0.36	0.14	0.25	0.36	0.67	0.08	0.02	0.02	2.35731	0
BGIG9606_67799	BGIG9606_67799	mRNA	0	1.99	0	0	0.64	0.3	0.34	0.21	0	0	0.25	2.35299	0
25806	VAX2	mRNA	2.15	1.4	0.01	1.72	0.82	6.39	0.98	0.36	0	0	0.57	2.34799	0
119385	AGAP11	mRNA	0.7	2.7	3.49	0.81	2.4	5.97	0.42	0.2	1.04	0.35	0.19	2.34649	0
105377369	LOC105377369	mRNA	0.95	1.47	0.58	0.71	0.66	0.35	0.42	0.39	0	0.26	0.32	2.3459	0.00011
220108	FAM124A	mRNA	0.32	0.26	0	0.24	0.08	0.29	0.51	0.16	0.04	0	0.07	2.34585	0
26507	CNNM1	mRNA	0.01	0.01	0	0	0	0	0	9.08	0	0	0.62	2.3456	0
8322	FZD4	mRNA	4.22	2.78	0.81	6.67	2.77	3.21	5.14	1.97	0.9	0.26	0.94	2.34245	0
57159	TRIM54	mRNA	0.48	0.31	0	0.04	0.18	0.01	0.82	0.16	0	0.02	0.1	2.34175	0
BGIG9606_61596	BGIG9606_61596	mRNA	0.03	0.05	0	0.07	0.02	0.02	0.09	0.05	0	0.01	0.01	2.3415	0
3164	NR4A1	mRNA	13.51	41.74	1.02	1.09	12.68	24.13	35.17	30.62	2.09	0.86	7.94	2.34042	0
439990	LINC00857	mRNA	2.51	6.37	2.49	3.38	3.91	8.98	2.53	16.52	0.4	0.44	1.24	2.34021	0
101928760	LOC101928760	mRNA	0.28	0.14	0.09	0.13	0.13	0.18	0.13	0.39	0.04	0.04	0.03	2.33984	0
23284	ADGRL3	mRNA	0	0.01	0.38	0.03	0.02	0.02	0.03	0	0.01	0	0.02	2.33938	0
BGIG9606_65177	BGIG9606_65177	mRNA	0.04	0.15	0.12	0.17	0.18	0.15	0.17	0.04	0	0.02	0.01	2.33934	0
101928306	LOC101928306	mRNA	0.31	0.55	0.55	0.89	0.66	0.3	0.18	0	0	0	0.26	2.33622	0.00028
6776	STAT5A	mRNA	0.2	0.17	0.61	0.4	0.54	1.3	5.53	11.91	0.02	0.76	0.3	2.33573	0
105372902	LOC105372902	mRNA	0.05	0.01	0.01	0.03	0.02	0.02	0.06	0.13	0.01	0.01	0	2.33513	0.00012
388633	LDLRAD1	mRNA	0.45	0.86	0	0.44	0.4	0.43	0.53	0.03	0	0	0.3	2.33441	0
9249	DHRS3	mRNA	6.53	45.81	14.24	30.07	35.39	32.49	16.88	8.45	8.7	3.95	2.1	2.33419	0
100506599	PPP1R26-AS1	mRNA	1.25	1.23	0.62	1.05	1.61	0.67	1.48	0.61	0.25	0.09	0.23	2.33372	0
BGIG9606_68549	BGIG9606_68549	mRNA	3.88	2.78	0.09	2.12	0.86	1.7	3.71	2.5	0.65	0	0.79	2.32876	0
27314	RAB30	mRNA	5.47	1.83	1.35	3.94	3.1	3.73	3.75	10.19	1.35	0.42	0.78	2.32806	0
101929028	LOC101929028	mRNA	0.09	0.16	0.45	0.08	0.11	0.03	0.08	0.04	0	0.05	0.01	2.32682	0
100852410	ZRANB2-AS2	mRNA	0.48	0.7	1.22	1.98	0.2	1.14	0.22	2.56	0.08	0.35	0	2.32674	0
4091	SMAD6	mRNA	13.23	9.12	0.17	12.11	9.23	3.45	6.24	7.91	0.39	0	5.7	2.32534	0
723790	HIST2H2AA4	mRNA	3.09	10.66	7.88	0	0.58	13.37	5.51	100.94	5.93	0	5.07	2.32491	0
728026	PTMAP12	mRNA	0.11	0.21	0	0.41	0.17	0.04	0.03	0.13	0.02	0.2	0	2.324	3e-05
3563	IL3RA	mRNA	0.42	0.11	0.06	0.12	0.11	0.44	0.5	0.38	0	0.33	0	2.32342	7e-05
101927825	LOC101927825	mRNA	2.42	1.3	0.06	0.6	0.99	0.93	0.56	3.35	0.04	0.05	0.17	2.3218	0
399975	LOC399975	mRNA	0.04	0.08	0	0.12	0.04	0.1	0.08	0.11	0	0.04	0	2.32053	0
129807	NEU4	mRNA	0.21	0.03	0	0.07	0.03	0.01	0.12	0.11	0	0	0.04	2.31974	7e-05
401232	LINC01011	mRNA	0.44	0.31	0	0.36	0.1	0.31	0.91	0.15	0.11	0.12	0.04	2.31938	0
5144	PDE4D	mRNA	7.79	8.84	1.14	2.48	5.38	5.46	15.58	17.97	1.56	1.1	1.29	2.31801	0
402573	C7orf61	mRNA	0.68	0.21	0.2	0.36	0.23	0	0.31	0.32	0.05	0.07	0.07	2.31773	7e-05
BGIG9606_68147	BGIG9606_68147	mRNA	0.13	0.09	0.03	0.01	0.16	0.07	0.05	0.04	0.03	0	0.01	2.31773	7e-05
170850	KCNG3	mRNA	0.1	0.3	0	0.05	0.08	0.13	0.11	0.16	0	0.02	0.04	2.31657	0
3613	IMPA2	mRNA	62.02	43.57	4.33	23.1	37.72	57.85	30.63	115.5	10.72	6.46	11.79	2.3158	0
8357	HIST1H3H	mRNA	3.4	1.15	1.29	2.12	0.45	2.81	1.38	17.44	0.85	0.58	0.75	2.31106	0
79962	DNAJC22	mRNA	7.09	2.71	0.21	2.5	1.34	1.4	1.51	1.69	0.23	0	0.7	2.30587	0
4807	NHLH1	mRNA	0.4	0.17	0.07	0.07	0.45	0.13	0.38	0.57	0.03	0.02	0.13	2.29843	0
102724877	LOC102724877	mRNA	0.26	0.27	0.2	0.19	0.89	1.03	0.75	0.03	0.21	0	0.07	2.29661	0
5337	PLD1	mRNA	13.9	7.15	1.39	13.06	6.1	18.44	18.07	2.51	2.15	1.32	2.81	2.2965	0
56603	CYP26B1	mRNA	2.14	9.52	4.19	1.76	4.16	4.8	5.16	6.42	0.31	0.49	2.16	2.29446	0
105369957	LOC105369957	mRNA	0.04	0.05	0	0.06	0.06	0.02	0.11	0	0	0.01	0.01	2.29409	0
101929099	LOC101929099	mRNA	0.52	0.04	0.77	0.36	0.72	0.11	0.19	0.05	0.11	0.05	0	2.29337	0
84166	NLRC5	mRNA	8.47	4.66	0.98	7.02	3.76	3.63	4.75	8.49	1.15	0.48	1.7	2.29289	0
9945	GFPT2	mRNA	2.26	9.95	0.15	2	4.37	4.86	8.92	1.93	0.02	0.05	2.57	2.29169	0
105378153	LOC105378153	mRNA	0.28	0.1	0.03	0.13	0.22	0.11	0.14	0.01	0	0.05	0.02	2.29113	0
2519	FUCA2	mRNA	79.99	113.68	43.22	96.53	88.09	77.94	124.45	54.45	17.52	22.07	17.07	2.28841	0
101929524	LOC101929524	mRNA	5.29	1.49	0.18	8.24	2.54	4.26	1.19	4.46	0.02	0.11	1.8	2.28815	0
105376714	LOC105376714	mRNA	0.16	0.13	0.04	0.13	0.08	0.03	0.63	1.03	0.25	0	0.01	2.28786	0
4071	TM4SF1	mRNA	55.05	57.08	33.39	23.91	50.18	25.54	97.47	749.52	52.31	19.35	12.61	2.2876	0
102546294	LOC102546294	mRNA	0.39	0.39	0.06	0.48	0.83	0.24	0.89	12.8	0.31	0.16	0.1	2.28715	0
105375914	LOC105375914	mRNA	0.34	0.06	0.07	0.15	0.01	0.06	0.04	0.02	0	0.02	0	2.28672	0
101926887	LOC101926887	mRNA	0.27	0.46	0.25	1.08	0.11	0.03	0.54	0.37	0.05	0.05	0.11	2.28629	0
731220	RFX8	mRNA	0.04	0.56	0.07	0.1	0.24	0.11	0.87	0.07	0.07	0.04	0.05	2.28378	0
653857	ACTR3C	mRNA	5.3	6.15	1.92	7.67	3.25	3.53	3.66	6.36	0.6	0.8	0.5	2.28303	0
5064	PALM	mRNA	20.7	20.72	0	14.46	14.08	27.52	13.85	4.27	0.51	0.02	8.85	2.27758	0
152573	SHISA3	mRNA	0	0	0.02	0	0	1.02	0	0.12	0	0.02	0.08	2.27604	0
129607	CMPK2	mRNA	1.58	0.43	0.01	10.38	0.05	0.06	7.34	0.01	0.18	0	1.53	2.27451	0
573	BAG1	mRNA	134.84	106.97	13.61	53.21	119.75	220.46	143.41	95.28	11.86	11.86	51.36	2.27348	0
57554	LRRC7	mRNA	1.32	0.64	0.74	2.22	0.32	0.67	1.19	0.76	0.14	0.47	1.18	2.2733	0
3397	ID1	mRNA	344.89	453.97	79.94	303.45	319.91	262.42	275.68	34.41	63.44	16.87	85.21	2.27172	0
105377872	LOC105377872	mRNA	0.07	0.23	0	0.08	0.08	0.07	0.15	0.12	0.07	0.01	0.06	2.27019	0
101929200	LOC101929200	mRNA	0.02	0.03	0.06	0.08	0.02	0.14	0.35	0.03	0.02	0	0.03	2.26859	0.00012
4151	MB	mRNA	1.49	1.52	0	4.82	2.7	2.14	3.83	3.08	0	0	1.66	2.26784	0
10404	CPQ	mRNA	1.47	2.82	0.88	0.63	0.6	0.82	1.41	1.51	0.42	3.96	1.98	2.26714	0
103908605	LOC103908605	mRNA	3.18	2.5	0	0.77	3.81	2.21	2.39	0.1	0.17	0.36	0.7	2.26369	0
1728	NQO1	mRNA	331.64	296.11	254.87	118.4	310.76	100.31	186.04	181.5	55.67	80.25	12.31	2.26267	0
100288181	LNCOC1	mRNA	0.7	1.21	2.2	0.92	1.27	1.03	0.69	3.06	0.11	0.45	0.29	2.26181	0
BGIG9606_46904	BGIG9606_46904	mRNA	0	0.28	0.14	0.44	0.39	0.2	0	0.66	0.17	0	0	2.26114	0
9324	HMGN3	mRNA	110.84	58.02	28.49	114.13	100.57	97.82	126.5	94.47	2.72	30.49	13.63	2.25892	0
27033	ZBTB32	mRNA	0.24	0.29	0.03	0.41	0.22	0.2	1.14	0.2	0.03	0	0.13	2.25783	0
112268431	LOC112268431	mRNA	0	0.09	0	0.33	0	0	0.13	0	0	0	0.04	2.25773	0
1608	DGKG	mRNA	0	0.9	0.81	0.06	0.67	0.04	0.39	0	0.02	0.18	0.02	2.25606	0
BGIG9606_67646	BGIG9606_67646	mRNA	16.63	0	2.51	5.79	9.75	0.79	9.94	8.67	0.61	3.54	0	2.25473	0
5101	PCDH9	mRNA	0.29	0.21	0.12	0.02	0.28	0.47	0.45	0.24	0.01	0.2	0.03	2.25156	0
151393	RMDN2	mRNA	1.22	5.65	3.05	0.69	0.96	0.9	1.76	3.4	0.75	1.68	0.98	2.25017	0
644168	DRGX	mRNA	0	0.16	0.02	0.06	0.04	0.04	0.19	0.35	0.04	0	0.02	2.24902	0.00014
BGIG9606_49089	BGIG9606_49089	mRNA	0.14	0.11	0	0.09	0.13	0	0.09	0.16	0.05	0.01	0	2.24902	0
BGIG9606_54313	BGIG9606_54313	mRNA	5.59	7.45	1.13	5.68	4.2	5.76	4.28	4.91	0.63	1.23	1.09	2.24621	0
63827	BCAN	mRNA	0.34	0.79	1.38	1	1.26	0.36	0.77	0.72	0.15	0.22	0.11	2.2462	0
101928450	LOC101928450	mRNA	0.59	0.42	0.09	0.18	0.36	0.34	0.33	0.9	0.05	0.04	0.17	2.24582	0
BGIG9606_68419	BGIG9606_68419	mRNA	0.82	1.47	1.3	0.33	0	3.1	2.41	1.83	0	0	0.95	2.24566	0.0007
256710	GLIPR1L1	mRNA	0.35	0.22	0.17	0.26	0.29	0.33	0.18	0.1	0.02	0.07	0.06	2.24461	0
1356	CP	mRNA	0.45	0.59	0.47	5.47	0.78	3.3	0.55	0.32	0.19	0.2	0.23	2.24267	0
BGIG9606_67674	BGIG9606_67674	mRNA	0.44	0.46	0.24	0.28	0.23	0.66	0.42	0.21	0.08	0.09	0.07	2.24016	0
107985258	LOC107985258	mRNA	0	0.04	0	0.06	0.03	0.08	0.03	0.29	0.02	0.02	0	2.23858	0
BGIG9606_64895	BGIG9606_64895	mRNA	0.06	0.06	0.03	0.12	0.2	0.09	0.38	0.39	0	0.07	0.03	2.23835	0
107984237	LOC107984237	mRNA	0.59	0.36	0.06	0.06	0.33	0.07	0.13	0.12	0	0.07	0.07	2.23654	0
7869	SEMA3B	mRNA	47.88	58.93	8.19	40.71	55.01	41.5	85.6	66.57	0.94	24.73	5.05	2.23629	0
154092	LINC01010	mRNA	0.03	0.08	0.01	0.03	0.02	0.16	0.08	0.11	0.04	0	0	2.23132	1e-05
2905	GRIN2C	mRNA	1.05	0.19	0.67	0.3	0.13	0.51	0.23	0.7	0.14	0.06	0.09	2.23111	0
154661	RUNDC3B	mRNA	0.58	0.09	0	0.22	0.01	0.21	0.04	1.49	0.01	0.17	0.03	2.2265	0
BGIG9606_40276	BGIG9606_40276	mRNA	22.65	23.77	3.47	18.19	30.48	18.78	26.85	5.59	3.76	4.35	3.99	2.22452	0
85442	KNDC1	mRNA	1.42	4.58	0.12	2.2	1.97	8.65	2.83	0.5	0.28	0.04	1.63	2.22415	0
26508	HEYL	mRNA	0	0	0	0	0.01	0.08	0.12	1	0.03	0	0.06	2.22331	0
BGIG9606_67825	BGIG9606_67825	mRNA	0	0	0.68	1.28	0	0.88	1.12	0.59	0	0	0.37	2.22269	0.00095
79370	BCL2L14	mRNA	0.09	0.09	0	0.34	0.03	0.21	0.15	0	0.08	0	0	2.22219	0.0001
4602	MYB	mRNA	2.25	1.38	0.23	3.24	3.37	2.32	3.35	0.27	0.13	0.87	0.43	2.22213	0
1896	EDA	mRNA	0.77	0.19	0.17	1	0.37	0.54	0.57	0.04	0.63	0.01	0.4	2.22181	0
BGIG9606_54548	BGIG9606_54548	mRNA	0.05	0.08	0.05	0	0	0	0.01	0.03	0	0	0.02	2.22071	4e-05
6263	RYR3	mRNA	0.06	0.36	0.22	0.31	0.01	0.41	0.11	0.32	0.01	0.22	0	2.22064	1e-05
3119	HLA-DQB1	mRNA	0.1	0.04	1.53	2.86	0	0.03	0	0.05	0.04	0.02	0.16	2.21823	0
23145	SSPO	mRNA	0.35	0.87	0	0.44	0.46	0.39	0.59	0.31	0.02	0.08	0.2	2.21603	0
387640	SKIDA1	mRNA	0.9	0.39	0.16	0.41	0.32	0.3	0.31	0.72	0.17	0.05	0.07	2.21572	0
6935	ZEB1	mRNA	1.53	1.33	0.11	0.38	0.84	2.56	1.42	4.44	0.46	0.16	0.02	2.21545	0
BGIG9606_68120	BGIG9606_68120	mRNA	0.03	0.06	0	0.09	0	0.03	0.08	0.04	0	0.05	0	2.21483	0.00069
BGIG9606_43878	BGIG9606_43878	mRNA	0.29	0.18	0.05	0.06	0.22	0.06	0.23	0.18	0.02	0.04	0.03	2.21475	0
105377814	LOC105377814	mRNA	0.03	0.01	0.06	0.04	0.02	0.03	0.03	0.02	0	0.01	0	2.2146	0
BGIG9606_51361	BGIG9606_51361	mRNA	0.01	0.02	0	0.01	0.02	0.02	0.02	0.03	0	0	0.01	2.2139	0
BGIG9606_44840	BGIG9606_44840	mRNA	0.38	0.18	0.09	0.16	0.08	0.16	0	0.02	0	0	0.09	2.21232	0
101929191	LINCR-0001	mRNA	0.11	0.17	0.02	0.16	0.23	0.19	0.06	0.04	0.05	0	0.02	2.21203	0
2651	GCNT2	mRNA	3.42	7.98	0.1	0.64	1.93	5.53	10.67	11.3	2.91	0.35	0.11	2.20945	0
56666	PANX2	mRNA	7.87	6.66	5.54	3.64	7.42	2.09	9.63	0.61	1.68	0.45	1.08	2.20935	0
84327	ZBED3	mRNA	4.01	4.61	0.07	4.35	3.04	6.79	2.84	8.34	0.55	0.63	1.65	2.20929	0
144501	KRT80	mRNA	27.03	65.21	1.35	57.25	70.27	49.42	63.97	62.55	0.58	1.12	31.57	2.20922	0
54742	LY6K	mRNA	26.57	43.86	101.36	26.28	67.56	30.54	31.86	80.95	7.76	16.31	8.16	2.20859	0
54809	SAMD9	mRNA	13.68	6.37	11.28	46.88	7.26	7.95	23.58	14.53	2.06	5.51	3.17	2.20859	0
85236	HIST1H2BK	mRNA	189.37	85.21	81.32	62.87	43.89	136.74	91.95	169.64	27.47	19.37	20.17	2.20683	0
105369140	LOC105369140	mRNA	0.43	0.23	0.21	0.53	0.28	0.28	0.14	0.22	0	0.07	0.07	2.20592	0
2984	GUCY2C	mRNA	0.13	0	0.33	0.18	0	0.06	0.1	0	0	0.06	0	2.20495	5e-05
8912	CACNA1H	mRNA	0.27	0.96	0.01	0.32	0.06	0.03	0.42	1.71	0.06	0	0.31	2.20109	0
2051	EPHB6	mRNA	0	0.06	0.13	0.02	0	0.39	0.14	0	0	0	0.08	2.19963	1e-05
BGIG9606_41676	BGIG9606_41676	mRNA	0	0.05	0	0.04	0	0	0.1	0	0.01	0.01	0	2.19924	0.00014
84517	ACTRT3	mRNA	5.3	0.71	2.32	1.74	1.13	3.14	2.11	3.68	0.16	1.24	0.2	2.19707	0
10449	ACAA2	mRNA	35.48	56.3	0.34	32.1	69.42	89.75	46.37	127.64	14.53	13.87	7.96	2.19686	0
23336	SYNM	mRNA	8.51	5.42	0.12	6.08	5.48	0.75	5.17	10.09	0.14	0.24	1.8	2.19217	0
51560	RAB6B	mRNA	0.9	3.41	0.11	1.26	1.12	2.72	5.23	1.84	0.33	0.61	0.74	2.19173	0
107986449	LOC107986449	mRNA	0.24	0.04	0.36	0.52	0.25	0.32	0.11	0.16	0.21	0.19	0	2.18995	0
100134317	LOC100134317	mRNA	0.63	0.82	0.13	0.17	0.42	0.44	0.29	1.08	0.21	0.19	0.2	2.18947	0
101928978	LOC101928978	mRNA	0.37	0.2	1.19	0.52	0.95	0.07	0.97	1.03	0.24	0.5	0.16	2.18944	0
8343	HIST1H2BF	mRNA	0.26	0.13	0.05	0.09	0.03	0.38	0.06	0.88	0.08	0.07	0.01	2.18792	0
112268318	LOC112268318	mRNA	0.16	0.04	0.17	0.16	0.1	0.28	0.12	0.49	0.11	0	0.02	2.18698	0
100874034	UBXN7-AS1	mRNA	0.19	0.18	0.09	0.21	0.1	0.2	0	0.17	0.03	0	0.07	2.18676	0
9235	IL32	mRNA	19.22	33.95	14.45	31.96	7.73	20.27	119.95	1.78	11.33	7.8	0.89	2.18626	0
55349	CHDH	mRNA	1.28	1.24	0	0.77	1.37	0.82	0.23	3.45	0.21	0	0.6	2.18504	0
84102	SLC41A2	mRNA	11.61	8.19	1.18	5.77	4.38	5.31	6.59	3.11	0.98	1.92	1.01	2.18212	0
158521	FMR1NB	mRNA	1.41	0.18	0.08	0.91	0.49	1.09	1.08	0.33	0.09	0.26	0.09	2.18159	0
107987372	LOC107987372	mRNA	0.48	0.39	1.24	1.56	0.81	1.92	0.39	0.49	0.09	0.17	0.46	2.17687	0.00028
80258	EFHC2	mRNA	0.08	0.1	0.03	0.05	0.02	0.19	0.08	0.54	0.05	0.04	0.03	2.17687	0
103695435	BBOX1-AS1	mRNA	0.07	0.06	0.25	0.08	0.06	0.11	0.06	0.02	0.04	0.17	0.06	2.17615	0
149773	APCDD1L-DT	mRNA	1.9	0.53	0.23	0.45	0.66	0.32	0.59	1.78	0.23	0.3	0	2.17591	0
BGIG9606_63886	BGIG9606_63886	mRNA	0	0	0.01	0	0	0	0.01	0.01	0	0	0	2.17539	0.00028
100874074	DLEU7-AS1	mRNA	0.03	0.02	0.02	0.08	0.01	0.07	0	0.02	0.01	0	0	2.1733	0
2596	GAP43	mRNA	0.1	0	0.02	0.04	0.07	0.64	0	0	0.06	0.02	0	2.17009	0.0005
55897	MESP1	mRNA	0.11	0.29	0	0.56	0.11	0	0.31	7.34	0.06	0.11	0.6	2.16831	0
3398	ID2	mRNA	31.69	17.42	1.88	15.04	25.72	12.38	39.55	0.99	1.93	0.14	10.52	2.16498	0
10561	IFI44	mRNA	76.23	17.43	42	131.46	30.25	9.1	132.79	0.75	7.15	1.65	24.02	2.16493	0
110806273	SLC5A4-AS1	mRNA	0.1	0.13	0.01	0.1	0.01	0.1	0.26	0.03	0	0.01	0.08	2.16464	0
105373648	LOC105373648	mRNA	0.02	0	0	0.01	0.01	0	0	0.01	0	0	0	2.16379	0
101928736	MIR762HG	mRNA	0.18	0.1	1.05	0	0	1.15	0.09	1.34	0	0.09	0.33	2.16372	0
4914	NTRK1	mRNA	0	0.28	0	0.01	0	0.04	0.42	0.02	0.02	0.09	0.03	2.16145	0
8330	HIST1H2AK	mRNA	0.43	0.5	0.04	0.24	0.41	0.98	0.67	0.67	0.11	0.04	0.09	2.15939	0
3200	HOXA3	mRNA	1.02	3.01	0.9	2.45	2.81	1.09	2.42	0.84	0.04	0.94	0.42	2.15867	0
100507171	BOLA3-AS1	mRNA	0.05	0	0	0.03	0.07	0.04	0.05	0.19	0	0	0.04	2.15673	0
51083	GAL	mRNA	42.52	66.9	0	32.46	128.76	24.84	81.3	100.02	37.91	0	3.4	2.15595	0
107986838	LOC107986838	mRNA	0.4	0.48	0.89	1.17	0.25	0.44	0.05	0.31	0.48	0.24	0.99	2.15524	0
6533	SLC6A6	mRNA	24.49	30.61	4.25	12.51	24.16	21.05	18.39	11.26	5.42	3.2	4.36	2.15388	0
23026	MYO16	mRNA	0.19	0.16	2.67	0.11	0.35	0.46	0.23	3.71	0.46	0.07	0.21	2.15387	0
101929805	LOC101929805	mRNA	0.43	0.31	0.13	0.46	0.18	0.2	0.08	0.17	0.09	0.05	0.04	2.15362	0
404665	CACTIN-AS1	mRNA	0.13	0.72	0.03	0.12	0.68	0.2	0.37	0.29	0.06	0.13	0	2.15262	0
102725191	LOC102725191	mRNA	0.82	0.24	0.89	1.04	0.32	0.96	0.37	0.61	0	0.02	0.44	2.15088	0
8995	TNFSF18	mRNA	0.07	0.17	5.76	0.22	0	0.08	0	0.08	0.06	0.08	0.38	2.15	0
101927202	LOC101927202	mRNA	0	0.92	0.88	0.09	0.22	0.18	0.09	0	0.2	0	0	2.14885	3e-05
BGIG9606_54129	BGIG9606_54129	mRNA	4.71	3.74	0.21	5.55	4.41	2.9	5.03	2.53	0.3	0.07	2.19	2.14754	0
90625	ERVH48-1	mRNA	1.44	1.33	0.11	0	0.53	0.66	0.53	0	0.12	0.14	0.3	2.1446	0
105376322	LOC105376322	mRNA	0.3	0.14	0.01	0.15	0.1	0.07	0.08	0.38	0.04	0.03	0.04	2.14244	0
339983	NAT8L	mRNA	3.31	2.1	0.28	3.37	2.79	2.79	4.05	3.81	0.59	0.04	1.38	2.14226	0
56033	BARX1	mRNA	0	0	0	0.01	0.01	0.04	0.05	9.05	0.14	0	0.68	2.14139	0
8639	AOC3	mRNA	0.12	0.16	0	0	0.21	0.09	0.17	0.51	0	0.05	0.05	2.14018	0
338321	NLRP9	mRNA	0	0.04	0.16	0.04	0.08	0.16	0.16	0.87	0	0.04	0.09	2.13939	0.00039
5657	PRTN3	mRNA	0.06	1.59	0	0.06	0	0.5	2.65	0	0.2	0.07	0.21	2.13939	0
283659	PRTG	mRNA	0.86	0.72	0	0.95	0.6	0.34	2.74	2.53	0	0	0.57	2.13742	0
105375401	LOC105375401	mRNA	0.28	0.19	0.87	0.47	0.2	0.11	0.11	0	0.08	0.13	0.01	2.13665	0
23581	CASP14	mRNA	0	0.02	0.67	0	0.02	4.67	1.52	0	0.3	0.04	0.29	2.13559	0
107987053	LOC107987053	mRNA	0.05	0.08	0.17	0.03	0.04	0.05	0.02	0.02	0	0	0.04	2.13474	1e-05
729252	KRT16P1	mRNA	0.34	1.99	0.56	0.7	0.86	0.24	2.05	0.1	0.11	0.4	0.05	2.13448	0
2494	NR5A2	mRNA	0.04	0.22	0.35	0.07	0.59	0.06	0.39	0	0.01	0.01	0.08	2.1341	0
55084	SOBP	mRNA	0.5	0.34	0.09	0.58	0.21	0.19	0.41	0.13	0	0	0.21	2.13269	0
BGIG9606_67837	BGIG9606_67837	mRNA	3.26	7.37	1.74	5.32	7.54	6.86	6.35	1.23	0.61	1.36	1.45	2.13188	0
113763	ZBED6CL	mRNA	0	0.99	0.71	4.22	2.13	0.97	1.6	4.37	0.48	0.61	0.19	2.13177	0
643866	CBLN3	mRNA	0.06	0	0.5	0.19	0	0	0.37	2.64	0	0.31	0	2.13025	0
400706	LOC400706	mRNA	0.28	0.42	0.06	0.32	0.21	0.39	0.27	0.58	0.09	0.03	0.11	2.12884	0
26150	RIBC2	mRNA	0	0	0	0.41	0	0	0	3.18	0.19	0	0.1	2.12851	0
130132	RFTN2	mRNA	0.42	0.27	8.3	0.17	0.37	0.41	0.76	0.3	0.03	0.02	0.55	2.12523	0
159371	SLC35G1	mRNA	11.58	5.92	2.58	5.75	6.18	7.74	7.74	1.75	1.76	1.33	1.22	2.12415	0
BGIG9606_43315	BGIG9606_43315	mRNA	1.51	0.53	0.79	1.75	1.11	0.87	1.01	0.8	0.18	0.02	0.55	2.12279	0
160518	DENND5B	mRNA	5.02	9.99	0.64	2.25	5.86	8.28	8.71	4.59	1.35	0.91	1.85	2.12222	0
165082	ADGRF3	mRNA	1	0.07	0.12	0.44	0.05	0.25	0.24	3.05	0.23	0.21	0.19	2.12211	0
3859	KRT12	mRNA	0.09	0.19	0	0	0.15	0.59	0.09	0.39	0.07	0	0.07	2.12029	5e-05
105378593	LOC105378593	mRNA	0.02	0.03	0.02	0.03	0.01	0.11	0.09	0.09	0.03	0.01	0	2.11821	1e-05
83887	TTLL2	mRNA	0.87	0.73	1.5	1.32	0.6	0.43	1.94	0.84	0.03	0.26	0.42	2.11703	0
80350	LPAL2	mRNA	0.55	0.08	0.22	0.2	0	0.15	0.01	0.55	0.06	0.13	0.02	2.11643	0
1804	DPP6	mRNA	0.72	0.03	0.02	2.31	1.22	0.65	0.39	0.02	0.01	0.02	0.01	2.11559	0
84803	GPAT3	mRNA	8.5	12.12	11.05	3.94	13.06	4.3	9.36	1.91	3.34	1.6	0.53	2.11549	0
5046	PCSK6	mRNA	8.64	11.12	4.28	6.94	11.34	9.21	11.85	12.57	2.5	0.11	3.28	2.11323	0
105374748	LOC105374748	mRNA	0.17	0.24	3.65	0.27	0.16	0.31	0.15	0.79	0.11	0.07	0.33	2.11044	0
BGIG9606_43799	BGIG9606_43799	mRNA	1.73	1.63	1.99	1.95	1.69	1.34	2.4	2	0.24	0.36	0.7	2.10859	0
10232	MSLN	mRNA	67.75	106.89	19.73	30.24	77.02	130.68	42.05	63.68	3.73	0.37	43.4	2.1085	0
79722	ANKRD55	mRNA	0.11	0.11	0.66	0.03	0.05	0.08	0.08	0.11	0.02	0	0.04	2.10804	0
102723824	LOC102723824	mRNA	0.04	0.07	0.15	0.11	0.02	0.22	0.13	0.44	0.04	0.02	0.04	2.10786	0
101927586	LINC01271	mRNA	1.05	0.82	0.16	1.28	1.02	0.66	1.06	1.21	0.16	0.25	0.23	2.10764	0
80737	VWA7	mRNA	4.12	5.14	0.34	3.81	3.11	3.1	6.04	6.72	1.54	1.43	1.4	2.10714	0
BGIG9606_53154	BGIG9606_53154	mRNA	0.09	0.02	0.03	0.02	0.01	0.04	0.02	0.19	0.02	0.02	0.01	2.10511	0
1545	CYP1B1	mRNA	4.51	9.96	2.72	15.14	8.05	7.99	16.7	2.43	0.99	0.12	4.92	2.10142	0
100506314	GPRC5D-AS1	mRNA	1.33	3.27	1.56	2.3	1.98	1.44	2.58	0.88	0.49	0.13	0.75	2.10124	0
51655	RASD1	mRNA	0	4.16	0	0.07	0.22	0.2	2.51	0.1	0.07	0.28	0.28	2.10083	0
101669767	SCHLAP1	mRNA	1.24	0.7	0.65	1.55	0.23	0.33	0.46	0.92	0	0.24	0.86	2.10082	6e-05
9355	LHX2	mRNA	1.26	5.34	0	1.51	3	0.84	3.16	2.24	0.05	0	1.67	2.09792	0
25840	METTL7A	mRNA	21.62	10.99	0	17.21	7.35	11.03	5.36	5.41	0.67	0.87	5.58	2.09749	0
596	BCL2	mRNA	1.28	1.36	0.22	0.21	0.72	1.2	0.65	1.62	0.03	0.25	0.28	2.09727	0
116933	CLRN1-AS1	mRNA	0	0.01	0.02	0	0.05	0.01	0.01	0	0	0	0	2.09646	6e-05
7373	COL14A1	mRNA	0.57	0.21	1.48	1.14	0.84	1.07	2.36	2.34	0.23	0.1	0.12	2.0949	0
5159	PDGFRB	mRNA	0.6	0.41	0.01	0.09	0.22	0.07	0.16	0.54	0.01	0.08	0.09	2.09441	0
525	ATP6V1B1	mRNA	3.65	1.88	0	7.03	0.74	19.77	0.79	1.06	1.18	0	1.44	2.09369	0
26108	PYGO1	mRNA	1.5	1.42	0	1.16	1.22	1.37	1.9	2.4	0	0.11	0.9	2.09048	0
1285	COL4A3	mRNA	0.32	0.26	0.09	0.2	0.17	0.1	0.06	4.69	0	0.1	0.33	2.09021	0
BGIG9606_53247	BGIG9606_53247	mRNA	1.2	0.95	2.27	1.43	1.02	0.9	1.71	1.81	0	0.28	1.2	2.08242	0
342035	GLDN	mRNA	0.48	0.35	0.03	0.36	0.17	0.17	0.14	0.15	0.07	0.06	0	2.08231	0
3142	HLX	mRNA	0	0	0.07	0.26	0.17	0	0.33	2.87	0	0	0.31	2.08129	0
11141	IL1RAPL1	mRNA	0.04	1.05	0.65	0.05	0.07	1.79	1.33	0.69	0.02	0.91	0.16	2.08083	0
158046	NXNL2	mRNA	1.52	1.22	0.17	0.99	1.62	2.13	0.84	1.57	0.01	0.57	0.31	2.07882	0
6318	SERPINB4	mRNA	0.27	0.29	0	0.64	0	3.59	8.25	0.14	0.85	0	0.37	2.07589	0
BGIG9606_42342	BGIG9606_42342	mRNA	1.25	2.32	2.48	1.97	1.97	1.79	3.91	0.53	0.57	0.55	0.74	2.07577	0
105376326	LOC105376326	mRNA	0.1	0.19	0.1	0.14	0.12	0.24	0.19	0.61	0	0	0.14	2.07471	0
55843	ARHGAP15	mRNA	0.07	0.03	0	0.03	0.06	0.02	0.02	0.03	0	0.01	0.01	2.07193	9e-05
10333	TLR6	mRNA	0.98	2.88	1.04	0.86	3.06	0.84	1.27	1.67	0.79	0.31	0.02	2.07171	0
51554	ACKR4	mRNA	0.06	0.35	0.16	0.18	0.14	0.62	0.25	0.23	0.05	0.05	0.08	2.06859	0
BGIG9606_63307	BGIG9606_63307	mRNA	0.35	0.64	0.26	0.49	0.4	0.38	0.41	0.87	0.77	0.29	0.28	2.06805	0
56121	PCDHB15	mRNA	0.06	0.13	0	0.13	0	0.77	0.04	0.04	0.09	0	0	2.06788	5e-05
105374488	LOC105374488	mRNA	0.94	0.42	0.68	0.92	0.58	0.6	1.15	0.38	0.4	0.62	0.33	2.06661	0
441208	ZNRF2P1	mRNA	0.31	0.06	0.02	0.27	0.04	0.39	0.07	0.06	0.02	0.01	0.09	2.06615	0
BGIG9606_43311	BGIG9606_43311	mRNA	0.7	0.13	1.03	0.31	0.2	0.61	0.2	0.57	0	0.2	0.12	2.06434	0
11274	USP18	mRNA	17.13	9.65	1.79	14.05	10.35	6.09	19.22	4.74	1.04	2.89	3.61	2.06295	0
BGIG9606_53438	BGIG9606_53438	mRNA	0.04	0.08	0.07	0.03	0	0	0.04	0.08	0	0	0.03	2.06254	0
BGIG9606_45931	BGIG9606_45931	mRNA	0.08	0.11	0.04	0.04	0.09	0.18	0.29	0.32	0.04	0	0.07	2.06238	0
9398	CD101	mRNA	0.41	0.32	0.3	0.51	0.4	0.25	0.48	0.35	0.19	0.09	0.09	2.06221	0
BGIG9606_67849	BGIG9606_67849	mRNA	0.61	0	0.04	2.2	0	0	0	0.72	0	0.12	0.21	2.06221	4e-05
105372185	LOC105372185	mRNA	9.5	4.88	15.92	8.37	10.5	6.74	13.05	1.12	1.51	2.87	1.22	2.06154	0
246176	GAS2L2	mRNA	0.04	0.04	0.1	0.02	0	0.27	0.02	0.21	0.06	0	0	2.06139	0.00077
BGIG9606_37204	BGIG9606_37204	mRNA	0.4	0.37	0.31	0.24	0.25	0.09	0.29	0.25	0.05	0.09	0.05	2.06139	0
6345	SRL	mRNA	0.01	0.01	0	0	0.01	0	0	0.4	0	0.01	0.03	2.06139	0.00077
347454	SOWAHD	mRNA	0.26	0.58	0.04	0	0.15	0.04	0.29	0.04	0.08	0	0.04	2.06139	0.00077
101927322	LOC101927322	mRNA	0.1	0.35	0.17	0.1	0.37	0.47	0.26	4.49	0.12	0.28	0.17	2.05833	0
9886	RHOBTB1	mRNA	1.45	0.57	0.96	0.93	1.15	0.35	2.05	4.88	0.13	0.52	0.45	2.05552	0
80863	PRRT1	mRNA	2.07	2.9	0.3	2.43	3.65	1.67	2.9	4.71	0.59	0.5	0.81	2.05267	0
143244	EIF5AL1	mRNA	0.19	0.34	0.07	0.27	0.3	0.3	0.24	0.66	0.07	0.11	0.03	2.05156	0
154043	CNKSR3	mRNA	6.3	3.05	1.41	11.69	2.7	2.88	4.44	2.98	1.37	0.5	1.7	2.05095	0
344875	COL6A4P1	mRNA	0.08	0.06	0.15	0.07	0.01	0.08	0.03	0.05	0.02	0.02	0.01	2.05016	0
146802	SLC47A2	mRNA	0.53	0.28	2.29	1.19	0.86	3.28	0.19	0.05	0.26	0.35	0.29	2.04986	0
10417	SPON2	mRNA	0.83	1.46	0	0.09	0.62	0.44	1.92	0.16	0.11	0.07	0.18	2.04892	0
127343	DMBX1	mRNA	0.63	0.77	0.02	1.44	2.23	0.44	2.84	1.98	0	0	1	2.04826	0
9510	ADAMTS1	mRNA	3.92	0.47	22.05	0.63	1.07	0.6	1.13	5.35	1.7	1.13	0.29	2.0482	0
101927418	LOC101927418	mRNA	0.36	0.14	0.65	0.69	0.06	0.27	0	0	0	0.19	0	2.04792	1e-05
199221	DZIP1L	mRNA	4.43	2.56	0.96	3.17	3.75	1.9	2.95	2.91	0.29	0.67	1.34	2.04612	0
105379829	LOC105379829	mRNA	0	0.02	0.28	0.1	0.02	0.07	0.02	0	0	0.05	0.02	2.04568	0.00088
346653	FAM71F2	mRNA	0.84	0.39	0.03	0.41	0.13	0.19	0.13	0.94	0.05	0.06	0.17	2.04505	0
200407	CREG2	mRNA	2.19	9.14	0.33	3.92	7.81	4.31	15.93	14.93	1.29	0.03	3.58	2.04266	0
4110	MAGEA11	mRNA	0.06	0.02	0	0.02	0.03	0	0.03	7.44	0	0.15	0	2.04212	0
3433	IFIT2	mRNA	22.73	5.32	17.03	70.55	10.16	12.82	54.19	0	2.75	0.42	15.28	2.03998	0
BGIG9606_67840	BGIG9606_67840	mRNA	2.37	4.99	1.54	5.6	6.4	4.83	5.66	0.76	1.04	0.77	1.16	2.03923	0
BGIG9606_53023	BGIG9606_53023	mRNA	0.09	0.04	0.02	0.04	0.03	0.06	0.03	0.08	0.01	0.01	0.01	2.03691	0
102724001	LOC102724001	mRNA	0.63	0.38	0.35	0.11	0.1	0.67	0.63	0.04	0.31	0.03	0.01	2.03668	0
147525	LINC00526	mRNA	0.56	0.02	0.32	0.88	0	1.33	0.77	1.07	0.14	0	0.33	2.03463	0
55179	FAIM	mRNA	46.75	32.12	21.7	37.3	47.8	53.14	37.5	37.53	4.13	9.68	4.18	2.03452	0
57167	SALL4	mRNA	0.78	0.23	0.62	0.27	0.09	0.21	0.24	6.38	0.18	0.03	0.6	2.03023	0
63976	PRDM16	mRNA	0.67	0.62	0	0.42	0.67	0.05	0.41	0	0.01	0	0.13	2.02692	0
2906	GRIN2D	mRNA	4.72	4.01	0.81	0.58	5.9	3.23	3.01	0.33	0.29	0.16	0.38	2.02612	0
BGIG9606_53734	BGIG9606_53734	mRNA	2.92	1.55	3.77	1.87	2.8	0.72	5.09	1.92	1.15	0.48	0.29	2.02594	0
105374985	LOC105374985	mRNA	1.83	1.45	0.77	0.33	0.2	1.99	0.91	4.05	0.16	0.56	0.38	2.02517	0
79844	ZDHHC11	mRNA	3.26	0.79	0.74	1.03	1.62	1.83	8.29	7.07	0.08	1.15	1.36	2.02398	0
728635	DHRS4L1	mRNA	0.11	0.21	0.06	0.01	0.04	0.08	0.1	0.39	0.13	0.07	0.09	2.02289	0
BGIG9606_48754	BGIG9606_48754	mRNA	0.08	0.06	0.02	0.07	0.11	0.09	0.09	0.05	0.02	0.02	0.02	2.02205	0
84690	SPATA22	mRNA	0.04	0.04	0.08	0.04	0.12	0.06	0.04	0.04	0.01	0.01	0.02	2.01964	0.00026
BGIG9606_68022	BGIG9606_68022	mRNA	0.85	2.15	1.74	1.61	1.76	3.17	3.6	2.35	0.26	0.6	0.74	2.01921	0
3965	LGALS9	mRNA	1.96	3.33	0.09	12.99	1.99	2.5	6.4	0.23	1.18	1.16	0.41	2.01833	0
160364	CLEC12A	mRNA	0.22	0.47	0.82	0.23	0.45	0.5	0.3	0.38	0.59	0.31	0.03	2.01832	0
100874146	LINC00365	mRNA	0.01	0.03	0	0.01	0.02	0.14	0.04	0	0.01	0	0.02	2.01337	0
103021164	CASC21	mRNA	0.12	0.79	0.78	0.31	0.11	0.09	0.18	1.25	0.26	0.43	0.18	2.01225	0
29993	PACSIN1	mRNA	6.43	0.07	0.14	9.22	2	0.45	1.16	0.08	0.16	2.28	0.47	2.01119	0
103625681	LLPH-DT	mRNA	0.16	0.16	1.27	0.16	0.09	0.1	0.2	1.27	0.11	0.05	0.17	2.00822	0
9358	ITGBL1	mRNA	0.26	2.5	0.08	0.15	0.65	1.13	3.21	0.15	0.2	0.09	0.6	2.00508	0
105374158	LINC02066	mRNA	0.05	0.02	0.01	0.05	0.03	0	0.01	0.01	0.01	0.01	0	2.00468	0
11330	CTRC	mRNA	0.09	0.06	0.05	0.06	0.05	0.03	0.06	0.05	0.01	0.02	0.03	2.00364	0
195814	SDR16C5	mRNA	0.59	15.34	2.01	0.57	5.26	5.87	3.66	4.46	1.67	0.07	1.64	2.0031	0
26548	ITGB1BP2	mRNA	0.32	0.19	0.26	0.37	0.26	0.08	0.59	0.19	0	0.06	0.16	2.00281	0.00018
22901	ARSG	mRNA	2.36	5.46	0.11	2.29	4.45	3.24	4.56	14.27	0.13	0.77	0.99	2.00273	0
105378763	LINC01748	mRNA	0.01	0.01	0.02	0.01	0.01	0.12	0.15	0.03	0.01	0.01	0.01	2.00134	0
105370348	LOC105370348	mRNA	0.02	0.01	0	0.02	0.01	0.01	0.01	0	0	0	0	2.00062	0
2893	GRIA4	mRNA	0.1	0.09	0.09	0.07	0.21	0.11	0.06	0.09	0.02	0.07	0	2.00058	0.00091
64098	PARVG	mRNA	1.27	0.87	0.07	0.35	1.66	0.67	0.65	0.82	0.3	0.11	0.26	1.99907	0
105373347	LOC105373347	mRNA	0.03	0.01	0.02	0.02	0.04	0	0	0.02	0	0	0.01	1.99696	0.00022
101928351	LOC101928351	mRNA	8.02	2.9	5.42	8.4	7.09	7.07	4.28	1.97	1.45	0.53	2.38	1.99686	0
5764	PTN	mRNA	4.17	0.49	0.31	0.31	0.46	0.66	0.57	3.16	1.03	0.05	0.28	1.99605	0
2736	GLI2	mRNA	1.79	0.88	0.48	1.4	1.48	0.26	1.4	2.1	0.07	0	1.02	1.99548	0
BGIG9606_45987	BGIG9606_45987	mRNA	0.26	0.65	2.32	0.3	0.2	0.57	0.69	0.25	0	0.47	0	1.99243	0.00015
BGIG9606_41702	BGIG9606_41702	mRNA	0	0	0.02	0	0	0	0	0	0	0	0	1.98837	1e-05
201161	CENPV	mRNA	14.4	15.89	2.34	11.31	21.15	6.59	14.49	8.42	3.04	0.56	2.94	1.98758	0
101928021	LOC101928021	mRNA	0.07	0.04	0	0.08	0	0.07	0.03	0.02	0	0.01	0.01	1.98583	1e-05
2843	GPR20	mRNA	0.58	0.76	0	0.18	0.5	0.16	1.18	0.33	0.06	0.11	0	1.98339	0
25938	HEATR5A	mRNA	30.51	9.45	2.82	6.32	6.7	13.46	11.24	23.22	3.55	2.81	3.52	1.98245	0
1999	ELF3	mRNA	24.83	19.97	1.25	18.19	24.13	23.46	18.32	31.2	2.99	1.33	12.92	1.98199	0
107986755	LOC107986755	mRNA	0.32	0.18	3.34	0.15	0.25	0.07	0.12	0.12	0	0.11	0.05	1.98174	0
105375728	LOC105375728	mRNA	0.72	0.99	2.37	0.98	1.47	0.6	0.22	0.66	0	0.56	0.17	1.97845	0
105375563	LOC105375563	mRNA	0.21	0.06	0.02	0.26	0.14	0.24	0.05	0.28	0	0.02	0.1	1.97821	0
1875	E2F5	mRNA	22.8	16	0.11	14.16	15.12	19.5	10.87	7.57	0.42	3.59	2.9	1.9772	0
107986136	IL20RB-AS1	mRNA	0.6	1.04	0.78	0.52	0	0.4	0.84	0.26	0	0.16	0.26	1.97636	0
102723591	LOC102723591	mRNA	3.13	1.11	0.18	2.42	1.06	0.36	0.49	0.37	0.13	0.03	0.22	1.97244	0
9172	MYOM2	mRNA	0.18	0.02	0.33	0.48	0.04	0.02	0.03	0	0	0	0.13	1.96956	0
105378720	LOC105378720	mRNA	0.04	0.05	0.07	0.08	0.11	0.12	0.18	0.17	0.03	0	0.02	1.96764	0
100049716	LOC100049716	mRNA	0.34	0.33	0.13	0.23	0.24	0.3	0.09	0.67	0	0	0.22	1.9657	0
4121	MAN1A1	mRNA	7.72	7.88	0.12	3.55	1.39	5.57	11.34	4.77	0	3.83	0.12	1.96541	0
100129128	KHDC1L	mRNA	13.74	12.11	2.85	2.4	8.42	1.48	7.21	0	1.94	2.61	0	1.96423	0
138162	C9orf116	mRNA	7.17	3.38	2.98	10.9	7.62	12.04	6.86	9.42	1.24	2.12	2.5	1.96307	0
BGIG9606_67835	BGIG9606_67835	mRNA	0	2.79	0	0.47	1.5	1.15	0.76	0.35	0.37	0	0.31	1.96064	0
107984427	LOC107984427	mRNA	0.05	0.06	0.03	0.07	0.03	0	0.07	0.37	0	0	0.08	1.95995	6e-05
5334	PLCL1	mRNA	0.01	0.04	0.16	0.03	0	0.32	0.01	0.03	0	0	0.04	1.9594	0
55286	C4orf19	mRNA	0.23	0.59	0.04	0.86	0.34	1.77	0.95	3.03	0.17	0.34	0.19	1.95908	0
54509	RHOF	mRNA	64.26	99.21	0.05	27.63	44.14	103.26	41.41	114.88	5.37	14.87	27.65	1.95898	0
10148	EBI3	mRNA	1.24	1.73	0.63	0.42	0.27	0.05	1.01	4.84	0.06	0.59	0.18	1.95882	0
105375795	LOC105375795	mRNA	0.88	0.22	0.12	1.23	0.24	0.74	0.31	0.59	0.17	0.06	0	1.95847	0
BGIG9606_51654	BGIG9606_51654	mRNA	0.08	0	0	0.08	0.24	0.17	0.24	0.08	0	0.08	0	1.95712	0.00013
5288	PIK3C2G	mRNA	0	0	5.29	0.03	0.02	0	0.04	0	0.31	0.03	0.48	1.95678	0
50511	SYCP3	mRNA	0.27	0.15	0	0.05	0.09	0.02	0.11	0.26	0.02	0.08	0.03	1.95525	0
285154	CYP1B1-AS1	mRNA	0.53	0.92	0.21	0.23	0.64	0.57	0.42	0.59	0.02	0.03	0.41	1.95522	0
2925	GRPR	mRNA	0.01	0.02	0.08	0.09	0.04	0.09	0.01	0.17	0.02	0.01	0.02	1.95448	0
135932	TMEM139	mRNA	13.5	14.96	0	10.01	11.2	19.2	9.45	9.68	0.06	7.75	0.48	1.95136	0
5435	POLR2F	mRNA	8.88	6.23	8.49	8.81	10.57	8.38	17.81	9.68	2.49	1.86	3.79	1.95114	0
84733	CBX2	mRNA	10.26	7.61	4.17	8.97	12.96	8.36	13.64	9.64	2.25	0.86	4.39	1.95095	0
1018	CDK3	mRNA	0	0.92	0.63	1.75	0.93	0.63	1.56	1.33	0.35	0.4	0	1.95085	0
106144586	LINC01394	mRNA	0.26	0.11	0.02	0.1	0.15	0.24	0.04	0.06	0	0	0.1	1.95036	0
BGIG9606_62493	BGIG9606_62493	mRNA	2.16	0.88	0.72	1.55	0.91	3.07	1.45	0.69	0.77	0	0.39	1.95036	0
152578	LINC01618	mRNA	0.2	0.28	0.56	0.29	0.21	0.1	0.33	0.07	0.05	0.04	0.11	1.94832	2e-05
1506	CTRL	mRNA	0.04	0	0	0.16	0.41	0.49	0.83	0	0	0	0.2	1.94735	0.0009
8612	PLPP2	mRNA	34.79	86.38	5.81	16.16	74.96	69.68	67.03	32.9	22.55	2.86	12.9	1.94726	0
9882	TBC1D4	mRNA	17.27	11.18	4.73	15.52	16.88	30.52	13.18	10.09	5.71	4.87	1.12	1.94684	0
BGIG9606_48589	BGIG9606_48589	mRNA	0.29	0.12	1.58	1.66	0.22	0.44	2.05	1.21	0.08	0.04	0.66	1.94631	0
BGIG9606_54941	BGIG9606_54941	mRNA	7.17	15.93	14.31	4.29	6.67	2.85	13.82	0.55	0.29	4.6	0.06	1.94391	0
2444	FRK	mRNA	0.71	0.58	1.08	0.88	1.02	1.1	0.64	1.34	0.46	0.52	0.01	1.9408	0
9189	ZBED1	mRNA	21.82	22.96	1.63	12.3	14.41	13.08	22.32	16.77	1.55	7.21	3.34	1.93947	0
107985971	107985971	mRNA	1.88	2.5	1.73	2.36	1.65	2.4	4.26	7.08	1.23	0.31	0.83	1.93938	0
BGIG9606_54468	BGIG9606_54468	mRNA	0.31	0.09	0.01	0.12	0.08	0.02	0.07	0.01	0.05	0	0.03	1.93886	0
3960	LGALS4	mRNA	0.03	0.02	1.39	0.01	0.08	0.31	0.22	0.29	0.07	0.07	0.41	1.93834	0
105375726	MAL2-AS1	mRNA	1.57	3.14	2.79	2.56	3.12	2.38	2.86	1.71	0.73	0.79	0.45	1.9364	0
BGIG9606_62963	BGIG9606_62963	mRNA	0.07	0.02	0.02	0.06	0.04	0.08	0.04	0.01	0	0	0.03	1.93586	0.00035
340273	ABCB5	mRNA	0.05	0.31	0.08	0.33	0.4	0.3	0.84	0.15	0.4	0	0	1.93524	0.00023
83592	AKR1E2	mRNA	5.15	1.55	0.42	0.05	0.49	2.05	0.24	0.16	1.3	0.21	0.08	1.93366	0
BGIG9606_44070	BGIG9606_44070	mRNA	0.13	0.52	2.15	0.27	0.51	0.43	0.89	0.28	0	0.12	0.39	1.92959	0.00038
388743	CAPN8	mRNA	0.04	3.11	0.08	0.01	0.51	1.35	0.06	0.08	0.11	0.28	0.51	1.92937	0
284739	C20orf204	mRNA	0.16	0.14	0.1	0.2	0.08	0.43	0.24	0.07	0.08	0.05	0	1.92682	7e-05
101928422	LOC101928422	mRNA	0.08	0.06	0.82	0.14	0.14	0.06	0.18	0.18	0	0.14	0.02	1.92493	0
643853	TMPPE	mRNA	0.21	0.08	0.08	0.25	0.13	0.18	0	0.15	0	0.1	0	1.92212	1e-05
91614	DEPDC7	mRNA	9.07	2.27	1.92	15.7	8.03	4.15	12.3	24.85	2.06	3.72	2.1	1.92202	0
83539	CHST9	mRNA	0.05	0.32	0.01	0.08	0.18	0.26	0.26	0.02	0.02	0.17	0.03	1.92178	0
6870	TACR3	mRNA	0.1	0.19	0.24	0.41	0.07	0.38	0.06	0.57	0.01	0.03	0.03	1.92174	0
8364	HIST1H4C	mRNA	1.87	1.14	0.88	2.44	1.89	3.94	2.04	6.25	0.24	1.1	0.71	1.92121	0
652	BMP4	mRNA	1.26	0.41	0.47	1.79	0.31	0.45	1.31	4.57	0.25	0	0.9	1.91918	0
5003	SLC22A18AS	mRNA	1.07	1.73	0.48	0.49	0.41	2.64	0.46	0.63	0.37	0.1	0.06	1.91884	0
101929693	RARA-AS1	mRNA	0	0.28	0	0.02	0.26	0.1	0.13	0.07	0	0	0.08	1.9181	0
107986913	LOC107986913	mRNA	0.03	0.02	0.23	0.06	0.08	0.07	0.11	0.04	0.02	0.02	0.03	1.91562	0.00055
388722	C1orf53	mRNA	3.61	2.86	2.75	3.33	2.75	3.56	1.95	2.81	0.22	0.91	1	1.91287	0
10301	DLEU1	mRNA	0.43	1.15	0.65	1.08	0.53	0.94	1.28	0.59	0.25	1.01	0.14	1.91156	0
8718	TNFRSF25	mRNA	0.11	0.38	0.35	0.1	0.54	0.34	0.54	0	0.13	0	0.11	1.9115	2e-05
388199	PRR25	mRNA	0.17	0.44	0.08	0.16	0.27	0.62	0.18	0.84	0.14	0.03	0.1	1.91137	0
56648	EIF5A2	mRNA	15.1	4.4	13.07	9.43	5.79	17.42	13.85	2.44	3.55	2.26	3.39	1.91125	0
162968	ZNF497	mRNA	0.15	0.11	0.21	0.08	0.28	0.5	0.22	0.65	0.04	0.04	0.15	1.91044	0
1571	CYP2E1	mRNA	3.14	0.2	0.09	0.12	0.25	0.23	0	0.04	0.1	0.14	0.04	1.90968	0
23498	HAAO	mRNA	0.05	0.02	0.02	0.03	0.04	0.06	0.09	0.06	0	0	0.1	1.90705	0.00046
50512	PODXL2	mRNA	3.87	15.15	0.03	19.43	20.36	14.96	25.62	33.55	7.57	2.14	3.88	1.90616	0
128553	TSHZ2	mRNA	0.02	3.3	0.27	0.07	2.45	2.89	4.26	5.38	1.87	0.18	0.17	1.90609	0
50940	PDE11A	mRNA	0.27	0.68	1.97	0.15	0.11	0.51	0.38	0.21	0.16	0.14	0.23	1.90582	0
6926	TBX3	mRNA	2.92	6.46	0.12	2.84	1.55	0.33	3.12	27.85	1.48	1.01	2.15	1.90388	0
5325	PLAGL1	mRNA	12.16	1.55	0.02	16.07	1.6	0	2.34	7.74	0.3	1.62	2.48	1.90369	0
100287837	LOC100287837	mRNA	0.03	0.11	0	0.05	0.06	0.04	0.05	2.11	0.14	0.04	0.07	1.9032	0
103689911	CATIP-AS2	mRNA	0	0.15	0	0.07	0.26	0	0	0.28	0.08	0	0	1.90218	0.00018
23586	DDX58	mRNA	25.71	11.04	8.36	41.42	15.67	15.02	38.95	4.29	6.9	5.58	9.35	1.90171	0
9215	LARGE1	mRNA	0.94	2.29	0	1.55	2.44	0.87	1.86	0.05	0.54	0.02	0.5	1.90093	0
100506258	LOC100506258	mRNA	0.07	0.06	0.01	0.12	0.01	0	0	1.67	0.01	0.04	0.07	1.89791	0
10581	IFITM2	mRNA	39.03	48.93	0	20.38	41.09	36.83	47.85	41.11	3.26	8.27	6.51	1.8971	0
758	MPPED1	mRNA	0.14	0.63	0	0.09	0.37	0.87	0.09	0	0	0.09	0.1	1.89597	0
9229	DLGAP1	mRNA	0.12	0.1	0.06	0.13	0.17	0.47	0.25	0.58	0	0	0.2	1.89116	0
3227	HOXC11	mRNA	1.91	1.84	0.18	1.68	2.87	2.06	4.29	9.17	0	0	2.55	1.89092	0
1992	SERPINB1	mRNA	54.61	162.98	5.13	71.07	58.36	123.64	96.59	23.29	19.27	29.14	10.89	1.88914	0
5918	RARRES1	mRNA	0.22	0.14	0.03	0.22	0.27	0.15	0.25	1.99	0.05	0.02	0.34	1.88856	0
9846	GAB2	mRNA	1.22	1.39	0	0.05	0.81	2.52	1.05	11.14	0.61	0.81	0.3	1.88827	0
84913	ATOH8	mRNA	2.61	3.41	0.14	1.64	0.59	0.6	1.42	1.44	0.05	0	1.05	1.88786	0
BGIG9606_47624	BGIG9606_47624	mRNA	0.01	0.03	0.03	0.02	0.09	0.08	0.05	0.01	0.02	0.01	0	1.88748	0
145957	NRG4	mRNA	12.94	11.62	2.59	14.01	12.4	5.1	5.02	6.81	0.59	1.97	1.2	1.88664	0
1258	CNGB1	mRNA	0.12	0.37	0.32	0.03	0.94	0.04	0.21	0.18	0.09	0.12	0.01	1.88501	0
408	ARRB1	mRNA	2.45	11.48	0.14	0.57	3.01	3.92	4.52	18.71	3.22	3.1	0.95	1.88305	0
100129461	LYRM4-AS1	mRNA	0.29	0.55	0.14	0.71	0.97	0.84	0.25	0.68	0.32	0	0.24	1.88013	0
8741	TNFSF13	mRNA	6.1	5.12	0.85	6.44	5.85	7.92	5.49	4.85	0.51	2.29	1.43	1.88002	0
10813	UTP14A	mRNA	1.65	1.35	5.61	10.62	3.4	7.68	5.64	5.04	0.95	0.78	2.47	1.87638	0
107985305	LOC107985305	mRNA	0.06	0.48	0.18	0.01	0.25	0.18	0.63	0.44	0.19	0	0.26	1.87603	0
1310	COL19A1	mRNA	1.92	1.42	3.7	1.97	2.31	1.84	4.06	0.52	0.74	0.78	0.29	1.8745	0
11012	KLK11	mRNA	2.38	0.92	0	5.96	1.41	20.98	0.27	0	1.85	1.24	0.12	1.87419	0
BGIG9606_36135	BGIG9606_36135	mRNA	0.28	0.14	0.11	0.07	0.13	0.29	0.32	0.27	0.03	0.03	0.11	1.874	2e-05
1124	CHN2	mRNA	3.07	1.8	0.06	3.28	1.54	2.66	1.85	1.4	0.06	0.03	1.56	1.87295	0
117854	TRIM6	mRNA	6.13	2.64	11.24	5.4	2.18	1.56	2.81	5.05	0.68	2.79	0.12	1.87171	0
3623	INHA	mRNA	0.75	1.42	0.17	0.21	0.46	1.15	3.21	1.28	0.18	0.21	0.51	1.86988	0
83716	CRISPLD2	mRNA	0.5	4.38	0.13	0.22	1.65	0.67	2.22	0.24	0.23	0.35	0.31	1.86922	0
54658	UGT1A1	mRNA	0.48	0.07	0.13	0.51	0	0.63	0	0	0	0	0.2	1.86855	0
313	AOAH	mRNA	1.78	0.14	0.17	0.22	0.42	0.33	0.68	0.13	0.24	0.1	0.2	1.86854	0
10745	PHTF1	mRNA	14.72	16.72	4.21	7.13	16.84	6.35	11.09	8.22	3.98	2.29	1.97	1.86763	0
221	ALDH3B1	mRNA	15.87	25.09	11.1	13.67	21.6	15.45	18.88	50.19	1.3	2.56	7.98	1.86753	0
215	ABCD1	mRNA	1.49	9.04	1.01	10.55	8.96	7.35	11.23	19.5	1.28	0.94	4.47	1.8662	0
5988	RFPL1	mRNA	0.21	0.11	0.09	0.08	0.15	0.09	0.07	0	0	0.07	0.01	1.86567	1e-05
23783	ANKRD62P1-PARP4P3	mRNA	12.55	17.73	0.2	0.52	1.99	2.13	1.62	34.3	6.4	0.04	0.13	1.86511	0
BGIG9606_54695	BGIG9606_54695	mRNA	0.31	0.28	0.12	0.17	0.93	0.17	0.55	0.17	0.06	0.17	0.06	1.86344	0
221060	C10orf111	mRNA	0.17	0.11	0.04	0.08	0.11	0.17	0.07	0.26	0	0.07	0.08	1.86216	0.00052
83481	EPPK1	mRNA	19.39	17.13	0.7	18.78	14.75	20.75	17.14	11.9	0.33	7.51	5.11	1.85872	0
8418	CMAHP	mRNA	0.84	10.71	0.01	0.17	0.68	0.73	1.84	0.58	1.25	0.18	0.01	1.85668	0
10409	BASP1	mRNA	270.14	209.29	78.52	162.94	153.8	138.31	301.2	382.99	70.29	89.26	16.68	1.8549	0
BGIG9606_46680	BGIG9606_46680	mRNA	1.49	0.63	2.97	1.12	1.36	0.62	0.86	9.99	0.52	0.73	0.73	1.85002	0
3784	KCNQ1	mRNA	4.82	1.69	0	1.68	3.26	3.38	1.77	5.97	0.14	0	1.71	1.84872	0
115273	RAB42	mRNA	0.06	0.07	0	0.08	0.04	0.06	0	5.58	0.33	0.04	0.28	1.84858	0
1491	CTH	mRNA	31.32	51.08	2.85	4.58	10.53	39.44	7.2	13.17	5.48	1.96	7.68	1.8479	0
1636	ACE	mRNA	0	0.07	0	0.04	0.17	0.04	0.36	0.1	0.04	0.01	0.05	1.84566	4e-05
BGIG9606_53963	BGIG9606_53963	mRNA	58.15	22.97	70.49	58.96	21.33	15.64	31.87	58.09	5.27	19.21	10.48	1.84505	0
BGIG9606_50422	BGIG9606_50422	mRNA	0.06	0.26	0.05	0.06	0.18	0.12	0.07	0.25	0	0.05	0.06	1.84417	0
2295	FOXF2	mRNA	11	8.66	4.33	10.24	18.29	9.91	10.09	3.06	2.17	0.04	6.26	1.84384	0
112817	HOGA1	mRNA	3.72	3.1	0.52	1.33	1.57	0.65	0.96	3.08	0.2	0.24	1.16	1.84346	0
143471	PSMA8	mRNA	4.97	4.35	1.47	6.65	4.7	3.7	4.84	3.47	0.63	1.37	1.65	1.84107	0
9143	SYNGR3	mRNA	2.06	2.62	0.23	1.65	4.22	4.71	4.79	4.16	0.75	0.26	1.84	1.84082	0
101928489	LOC101928489	mRNA	0.4	0.34	0.19	1.76	0.66	1.09	1.21	0.68	0.22	0.17	0.33	1.84051	0
100507091	PITPNM2-AS1	mRNA	0.44	0.99	0.73	0.17	0.94	0.56	0.47	1.35	0.69	0.4	0.5	1.83709	0
221833	SP8	mRNA	0.81	0.77	0.23	3.23	0.58	0.16	1.43	0.08	0	0	0.8	1.83669	0
83660	TLN2	mRNA	9.93	4.11	0.32	2.61	4.65	4.86	2.3	2.42	0.62	0.14	2.65	1.83623	0
26973	CHORDC1	mRNA	69.63	20.96	20.76	19.58	41.95	23.91	35.26	31.42	7.62	7.2	10.44	1.83435	0
284297	SSC5D	mRNA	0.1	0.09	0.02	0.15	0.05	0.07	0.31	0.09	0.04	0.02	0.06	1.83398	0
3223	HOXC6	mRNA	2.74	2.03	1.99	2.55	2.69	1.79	4.22	6	0	0	2.89	1.83165	0
377007	KLHL30	mRNA	0.57	1.34	0.75	0.68	0.93	1.15	0.97	0.1	0.05	0.25	0.39	1.83127	0
BGIG9606_54176	BGIG9606_54176	mRNA	0.52	1.09	0.18	0.48	0.75	0.4	0.86	0.55	0.1	0.13	0.28	1.82839	0
5031	P2RY6	mRNA	1.3	1.58	0.09	0.89	1.26	0.01	1.21	36.42	5.07	0.13	0	1.82836	0
55540	IL17RB	mRNA	3.44	2.15	0.05	0.89	3.06	2.68	0.68	6.65	0.38	0.06	1.29	1.82766	0
BGIG9606_45007	BGIG9606_45007	mRNA	0.51	0.56	0.77	0.56	0.73	0.36	0.63	0.32	0.16	0.24	0.06	1.82763	0
BGIG9606_53180	BGIG9606_53180	mRNA	0.05	0.07	0.05	0.04	0.05	0.04	0.05	0.03	0.01	0.01	0.02	1.82726	0
100130172	LOC100130172	mRNA	0.04	0.09	0.01	0.08	0.02	0.06	0.05	0.08	0.01	0.02	0.01	1.82701	0
BGIG9606_68553	BGIG9606_68553	mRNA	0.42	0.47	0.18	0.17	0.21	0.04	0.29	0.43	0.05	0	0.19	1.82693	0.00021
80031	SEMA6D	mRNA	3.25	1.06	0.46	0.4	0.82	0.51	1.97	4.9	0.42	0.27	0.85	1.82655	0
109504726	ERV3-1-ZNF117	mRNA	0.35	0.13	0.77	0	0.04	0.19	0	0	0	0	0.16	1.82546	0
7111	TMOD1	mRNA	5.2	4.74	0.29	1.37	1.56	8.12	3.38	7.41	0.2	0.19	0.4	1.82487	0
BGIG9606_44992	BGIG9606_44992	mRNA	0.01	0.01	0.03	0	0	0.01	0.01	0.01	0	0	0	1.82174	0.00094
55466	DNAJA4	mRNA	0.03	0.03	10	0.06	0.04	0.04	0.02	16.38	0	0.1	2.77	1.82166	0
51703	ACSL5	mRNA	6.16	10.35	0.57	11.23	7.12	13.16	8.86	0.67	2.05	0.74	1.71	1.82001	0
BGIG9606_54357	BGIG9606_54357	mRNA	14.04	12.35	1.07	18.17	14.39	12.58	12.45	5.41	2.73	0.68	1.85	1.81816	0
9657	IQCB1	mRNA	18.28	23.28	18.85	29.45	24.92	36.66	26.54	13.95	5.06	8	7.74	1.81814	0
8324	FZD7	mRNA	6.34	3.44	2.45	3.52	3.38	3.49	3.83	2.8	1.53	0.24	1.41	1.81764	0
6907	TBL1X	mRNA	7.91	21.03	1.43	1.98	14.85	39.67	11.09	34.47	7.16	0.89	5.75	1.81757	0
387646	LRRC37A6P	mRNA	0	0	0.06	0.13	0.06	0.06	0.02	0.31	0.02	0	0.05	1.81747	0
10062	NR1H3	mRNA	14.56	7.22	7.16	1.83	6.07	9.24	4.46	8.59	2.38	2.7	1.9	1.81689	0
441478	NRARP	mRNA	16.46	2.92	2.66	7.04	6.62	13.02	9.58	8.47	2.09	2.31	2.63	1.81641	0
645638	WFDC21P	mRNA	2.5	0.76	0.05	0.21	0.06	2.08	0.23	14.59	0.55	0	1.69	1.81532	0
5931	RBBP7	mRNA	191.36	192.53	50.56	256.87	248.85	295.84	241.4	292.87	56.26	74.32	61.25	1.8152	0
91543	RSAD2	mRNA	1.38	3.1	0.13	26.7	0.43	3.38	18.09	0.39	0.23	0	6.06	1.81452	0
[truncated: 1,416 more rows]

## Sheet: down regulated gene
Gene ID	Gene Symbol	Type	CNE_1 Expression	CNE_2 Expression	HK_1 Expression	HNE_1 Expression	HONE_1 Expression	N2_Bmi_1 Expression	N5_Tert Expression	NP69 Expression	SUNE Expression	X5_8F Expression	X6_10B Expression	log2 (Cancer/Normal)	Qvalue (Normal-vs-Cancer)
112802	KRT71	mRNA	0	0	0	0	0	464.36	0.89	87.42	0	0	0	-16.8846	0
8653	DDX3Y	mRNA	0	0	0	0	0	0.01	13.47	43.05	0	0	0	-14.5169	0
6192	RPS4Y1	mRNA	0.07	0	0.08	0	0	0.24	294.02	638.03	0	0	0	-14.3065	0
79083	MLPH	mRNA	0	0	0	0	0	35.62	0.94	21.22	0	0	0	-14.0656	0
2878	GPX3	mRNA	0	0	0.06	0	0	0	309.46	6.27	0	0	0	-13.7845	0
8287	USP9Y	mRNA	0	0	0	0	0	0	4.63	10.03	0	0	0	-13.7578	0
8284	KDM5D	mRNA	0	0	0	0	0	0.02	3.41	12.18	0	0	0	-13.129	0
6422	SFRP1	mRNA	0	0	0	0	0.01	15.63	0.01	17.58	0	0	0	-12.7251	0
479	ATP12A	mRNA	0	0	0	0	0	11.7	0.19	4.01	0	0	0	-12.5037	0
9900	SV2A	mRNA	0	0	0	0	0	2.54	0.81	12.42	0	0	0	-12.3836	0
64856	VWA1	mRNA	0	0	0	0	0	4.59	4.02	2.96	0	0	0	-12.295	0
6297	SALL2	mRNA	0	0	0	0	0	0.6	3.65	7.03	0	0	0	-12.2901	0
246126	TXLNGY	mRNA	0	0	0	0	0	0	5.39	13.27	0	0	0.02	-12.2523	0
169044	COL22A1	mRNA	0	0	0	0	0	16.51	0.63	0.04	0	0	0.01	-12.2249	0
147947	ZNF542P	mRNA	0	0	0	0	0	2.4	10.57	0.63	0	0	0	-12.1172	0
56271	BEX4	mRNA	0	0	0	0	0	0.16	25.38	4.49	0	0	0	-11.7462	0
55228	PNMA8A	mRNA	0	0	0	0	0	0	9.42	0	0	0	0	-11.7183	0
65987	KCTD14	mRNA	0	0	0	0	0	14.37	5.17	2.87	0	0	0	-11.6888	0
26022	TMEM98	mRNA	0	0	0.04	0	0	13.81	22.14	3.19	0	0	0	-11.6163	0
56101	PCDHGB5	mRNA	0	0	0	0	0	0.95	4.62	1.28	0	0	0	-11.5347	0
4692	NDN	mRNA	0	0	0	0	0	0	15.32	0.17	0	0	0	-11.4244	0
4440	MSI1	mRNA	0	0	0	0	0	0.07	0	9.03	0	0	0	-11.1746	0
55190	NUDT11	mRNA	0	0	0	0	0	1.8	7.97	0.38	0	0	0	-11.156	0
57616	TSHZ3	mRNA	0	0	0	0	0	4.33	3.35	1.42	0	0	0	-11.1401	0
374899	ZNF829	mRNA	0	0	0	0	0	0.83	1.63	2.22	0	0	0	-11.0232	0
BGIG9606_68048	BGIG9606_68048	mRNA	0	0	0	0	0	0	0	17.68	0	0	0	-11.0219	0
7762	ZNF215	mRNA	0	0	0	0	0	1.83	3.29	1.4	0	0	0	-10.9705	0
339975	LOC339975	mRNA	0	0	0	0	0	0.28	0.05	1.46	0	0	0	-10.8545	0
23708	GSPT2	mRNA	0	0	0	0	0	2.02	4.17	0.68	0	0	0	-10.8364	0
374900	ZNF568	mRNA	0	0	0	0	0	1.43	3.24	2.53	0	0	0	-10.7186	0
7772	ZNF229	mRNA	0.01	0	0	0	0	0.38	2.93	3.54	0	0	0	-10.6784	0
27330	RPS6KA6	mRNA	0	0	0	0	0	0.56	2.47	2.9	0	0	0.01	-10.6278	0
388566	ZNF470	mRNA	0	0	0	0	0	0.56	1.19	0.68	0	0	0	-10.5938	0
342926	ZNF677	mRNA	0	0	0	0	0	2.07	1.79	0.88	0	0	0	-10.5459	0
100130264	LOC100130264	mRNA	0	0	0	0	0	0.09	0	4.23	0	0	0	-10.4771	0
79104	MEG8	mRNA	0	0	0	0	0	36.22	0.02	0.04	0.01	0	0.01	-10.4605	0
50486	G0S2	mRNA	0	0	0.02	0.44	0	122.29	200.81	0	0	0	0.18	-10.3834	0
22875	ENPP4	mRNA	0	0	0	0	0	0.01	0.57	2.79	0	0	0	-10.2851	0
119548	PNLIPRP3	mRNA	0	0	0.03	0	0	22.71	0.55	1.19	0	0	0.03	-10.2413	0
5947	RBP1	mRNA	0	0	0	0	0	0	15.12	0.48	0	0	0	-10.2378	0
92211	CDHR1	mRNA	0	0	0	0	0	0.45	3.65	0.3	0	0	0	-10.2046	0
8190	MIA	mRNA	0	0	0	0	0	26.94	1.13	0	0	0	0	-10.1294	0
BGIG9606_54452	BGIG9606_54452	mRNA	0	0	0	0	0	3.53	4.31	1.9	0	0	0	-10.125	0
116966	WDR17	mRNA	0	0	0	0	0	0	0.53	0.94	0	0	0	-9.983	0
1440	CSF3	mRNA	0.04	0.08	0.2	0.04	0	32.48	104.62	0	0.04	0	0	-9.94606	0
26301	GBGT1	mRNA	0	0	0	0	0	8.59	1.31	5.49	0	0	0.02	-9.93699	0
400713	ZNF880	mRNA	0	0	0	0	0	0.26	1.71	1.27	0	0	0	-9.92948	0
128434	VSTM2L	mRNA	0	0	0.03	0	0	7.22	2.08	1.41	0	0	0	-9.86787	0
7070	THY1	mRNA	0.06	0	0	0	0	18	8.58	0	0.03	0	0	-9.847	0
100505881	MAGI2-AS3	mRNA	0	0	0	0	0	1.12	1.59	0.01	0	0	0	-9.80462	0
93517	SDR42E1	mRNA	0	0	0	0	0	4.94	6.86	5.61	0	0	0.06	-9.77466	0
147948	ZNF582	mRNA	0	0	0	0	0	0.22	1.53	0.36	0	0	0	-9.67596	0
84436	ZNF528	mRNA	0.03	0	0	0	0	1.58	3.32	2.15	0	0	0	-9.63034	0
6608	SMO	mRNA	0	0	0.02	0.05	0	2.87	3.39	6.92	0.02	0	0	-9.56796	0
107984413	LOC107984413	mRNA	0	0	0	0	0	0.39	0.17	0	0	0	0	-9.55622	0
91392	ZNF502	mRNA	0	0.02	0	0	0	1.56	1.67	1.8	0	0	0	-9.54038	0
56849	TCEAL7	mRNA	0	0	0	0	0	0	6.99	0	0	0	0	-9.52357	0
54209	TREM2	mRNA	0	0	0	0	0	0.53	7.36	0	0	0	0	-9.51226	0
139735	ZFP92	mRNA	0	0	0	0	0	0.19	0.49	0.54	0	0	0	-9.51226	0
729648	ZNF812P	mRNA	0	0	0	0	0	0.06	1.63	0	0	0	0	-9.48543	0
284391	ZNF844	mRNA	0.01	0	0	0	0	0.03	1.95	1.55	0	0	0	-9.48172	0
147949	ZNF583	mRNA	0	0	0	0	0	0.16	2.09	1.01	0	0	0	-9.46609	0
27344	PCSK1N	mRNA	0	0	0	0	0	0.72	0.99	6.19	0	0	0	-9.44243	0
2850	GPR27	mRNA	0	0	0	0	0	0	0	2.83	0	0	0	-9.3885	0
389421	LIN28B	mRNA	0	0	0	0	0	0	1.17	0	0	0	0	-9.30493	0
100506243	KRBOX1	mRNA	0	0	0	0	0	0	11.14	0	0	0	0	-9.29572	0
85453	TSPYL5	mRNA	0	0	0	0	0	0	0	1.64	0	0	0	-9.29176	0
80095	ZNF606	mRNA	0	0	0	0	0	1.57	2.2	2.43	0	0	0.03	-9.25659	0
79645	EFCAB1	mRNA	0	0	0	0	0	0.13	0.51	1.88	0	0	0	-9.22401	0
284307	ZIK1	mRNA	0.01	0	0	0	0	0.72	3.81	0.85	0.01	0	0	-9.16418	0
347252	IGFBPL1	mRNA	0	0	0	0	0	0	0.3	1.43	0	0	0	-9.13813	0
26051	PPP1R16B	mRNA	0	0.01	0.02	0	0.01	0.08	0	9.49	0	0	0	-9.09327	0
63934	ZNF667	mRNA	0	0	0.02	0	0	0	3.05	0.15	0	0	0	-9.08581	0
100532731	COMMD3-BMI1	mRNA	1.95	2.01	3.99	0.84	3.44	4898.04	7.16	6.03	2.77	2.11	8.87	-9.03228	0
65982	ZSCAN18	mRNA	0	0.01	0	0	0.01	0.45	9.32	9.1	0.01	0.01	0	-9.0207	0
6338	SCNN1B	mRNA	0	0	0	0	0	0.05	0.02	2.2	0	0	0	-8.9993	0
105377499	LOC105377499	mRNA	0	0	0	0	0	0.03	0.01	0.27	0	0	0	-8.99573	0
51309	ARMCX1	mRNA	0	0	0	0	0	0.12	8.96	0.59	0	0	0.06	-8.95088	0
BGIG9606_64736	BGIG9606_64736	mRNA	0	0	0	0	0	7.83	0	0	0	0	0	-8.93296	0
729264	TP53TG3D	mRNA	0	0	0	0	0	0.02	0	2.71	0	0	0	-8.91898	0
84873	ADGRG7	mRNA	0	0	0.03	0	0	25.22	0.06	0.01	0	0	0.01	-8.87203	0
9086	EIF1AY	mRNA	0.04	0	0.05	0	0.04	0	18.09	19.58	0.09	0	0	-8.85748	0
100287596	DDX11L5	mRNA	0	0	0	0	0	0.03	0	3.53	0	0	0	-8.82516	0
22854	NTNG1	mRNA	0.01	0	0	0	0	0.03	4.31	0.01	0	0	0	-8.80434	0
90139	TSPAN18	mRNA	0	0	0	0	0	1.04	0.03	0.15	0	0	0	-8.78548	0
728239	MAGED4	mRNA	0	0	0	0	0	0.01	0	1.72	0	0	0	-8.6949	0
83987	CCDC8	mRNA	0	0.04	0	0	0	5.46	0.02	0	0	0	0	-8.6935	0
100131289	LOC100131289	mRNA	0	0	0	0	0	0	0.67	0.47	0	0	0	-8.67332	0
390963	ZNF818P	mRNA	0.02	0	0	0	0	0.18	0.45	1.08	0	0	0	-8.64251	0
2239	GPC4	mRNA	0	0	0	0.02	0	2.02	0.02	2.69	0	0	0.02	-8.64251	0
958	CD40	mRNA	0	0	0	0.26	0	11.61	15.72	18.39	0	0.04	0	-8.61897	0
5865	RAB3B	mRNA	0.02	0.02	0.06	0.04	0	6.67	10.31	1.96	0	0.01	0.03	-8.6141	0
105369202	LOC105369202	mRNA	0	0	0	0	0	2.18	18.78	0.17	0	0.15	0	-8.58653	0
353133	LCE1C	mRNA	0	0	0	0	0	0.11	6.16	0.44	0	0	0	-8.52357	0
220382	FAM181B	mRNA	0	0	0	0	0	0	0.1	2.13	0	0	0	-8.50085	0
148213	ZNF681	mRNA	0	0	0	0	0	0.03	1.4	0.21	0	0	0.03	-8.44243	0
7404	UTY	mRNA	0	0	0	0.02	0.01	0	3.9	8.16	0.37	0	0.37	-8.43931	0
114757	CYGB	mRNA	0.05	0	0.06	0.03	0.08	0	37.58	0.55	0.05	0.03	0	-8.43301	0
100128398	LOC100128398	mRNA	0.01	0	0	0	0	0.44	0.74	0.68	0	0.01	0	-8.40572	0
284040	CDRT4	mRNA	0	0	0	0	0	0.42	1.02	0	0	0	0	-8.39369	0
64838	FNDC4	mRNA	0	0	0	0.03	0	9.92	7.31	5.05	0.11	0.03	0	-8.36906	0
27092	CACNG4	mRNA	0	0.02	0.05	0	0.02	0.07	1.21	9.25	0	0	0	-8.35899	0
157773	C8orf48	mRNA	0	0	0	0	0	0.7	1.26	0.51	0	0	0	-8.30493	0
388536	ZNF790	mRNA	0.01	0	0	0	0	1.88	1.98	1.52	0	0	0.02	-8.24663	0
102724105	ZNF528-AS1	mRNA	0	0	0	0	0	0.15	1.18	1.22	0	0	0	-8.22401	0
11037	STON1	mRNA	0	0	0	0	0.08	0	0	1.15	0	0	0	-8.17649	0
5616	PRKY	mRNA	0	0	0	0.02	0.02	0.04	4.49	6.23	0.01	0.02	0	-8.16016	0
3290	HSD11B1	mRNA	0	0	0.13	0	0	7.03	6.38	0	0	0	0	-8.15293	0
55713	ZNF334	mRNA	0	0	0	0	0	0.53	2.68	1.22	0	0	0	-8.12359	0
55743	CHFR	mRNA	0.05	0	0.04	0.12	0	9.19	8.14	12.05	0	0	0.03	-8.09461	0
654254	ZNF732	mRNA	0.02	0	0	0	0.02	0.06	2.74	1.45	0	0	0	-8.09343	0
1949	EFNB3	mRNA	0.02	0	0.05	0	0.02	4.72	2.44	5.75	0	0.05	0.02	-8.08254	0
285533	RNF175	mRNA	0	0	0	0	0	0	0	2.08	0	0	0	-8.08123	0
59082	CARD18	mRNA	0	0	0	0	0	0.46	3.89	0.82	0	0	0	-8.07816	0
101928464	ZNF433-AS1	mRNA	0	0	0	0	0	1.81	1.81	1.05	0	0	0	-8.06861	0
116362	RBP7	mRNA	0	0	0	0	0	4.45	0.76	5.64	0	0	0.1	-8.06598	0
147495	APCDD1	mRNA	0	0.03	0	0	0	0	0	6.82	0.02	0	0.01	-8.04713	0
BGIG9606_37924	BGIG9606_37924	mRNA	0	0	0	0.04	0	0.37	0.3	0.3	0	0	0	-8.04012	0
284110	GSDMA	mRNA	0	0	0.09	0	0.03	0.45	7.21	0.83	0	0	0	-8.03664	0
148170	CDC42EP5	mRNA	0.14	0.12	0	0	0.03	30.1	24.81	0.1	0.07	0.21	0	-8.01575	0
9956	HS3ST2	mRNA	0	0	0.02	0	0	10.06	2.35	0.02	0.01	0	0	-8.01542	0
25984	KRT23	mRNA	0.1	0.06	0.18	0.05	0.04	38.63	8.42	19.21	0	0.37	0.01	-7.9622	0
30832	ZNF354C	mRNA	0.03	0	0.02	0.01	0	0.19	2.58	4.38	0.01	0	0.02	-7.95462	0
100129223	THCAT155	mRNA	0	0	0.01	0	0	0.72	0	0	0	0	0	-7.94345	0
448834	KPRP	mRNA	0	0	0	0	0	0	0.07	1	0	0	0	-7.91589	0
54627	MAP10	mRNA	0	0	0	0	0	0	0.3	0.26	0	0	0	-7.88112	0
55786	ZNF415	mRNA	0	0	0	0	0.01	1.18	4.38	0.38	0.01	0	0.02	-7.84168	0
56134	PCDHAC2	mRNA	0	0	0	0	0	1.5	2.45	0.07	0	0	0.05	-7.81411	0
23302	WSCD1	mRNA	0	0	0	0	0	0.62	0	0.19	0	0	0.01	-7.80897	0
388533	KRTDAP	mRNA	0	0	0	0	0.03	2.77	0.63	35.09	0	0.06	0	-7.80897	0
90649	ZNF486	mRNA	0	0	0	0.02	0.01	0.12	4.7	0.94	0	0.05	0	-7.78173	0
3400	ID4	mRNA	0	0	0	0.02	0	0	0	1.22	0	0	0	-7.75239	0
25797	QPCT	mRNA	0	0	0	0	0	0.47	8.4	1.88	0.14	0	0	-7.70845	0
85016	CFAP300	mRNA	0	0	0	0	0	0	1.7	2.55	0.03	0	0	-7.6321	0
81931	ZNF93	mRNA	0	0	0	0.04	0.02	1.49	3.62	2.31	0.03	0	0	-7.62901	0
152756	FAM218A	mRNA	0	0	0	0	0	0.06	0.67	0.24	0	0	0	-7.61103	0
26585	GREM1	mRNA	0	0	0.02	0	0	0.39	1.54	0.03	0	0.01	0	-7.60423	0
3854	KRT6B	mRNA	0	0	1.5	0.02	0	94.71	27.67	2.67	0.08	0.25	0	-7.52557	0
107984851	LOC107984851	mRNA	0	0	0	0	0	0.21	0.28	0	0	0	0	-7.52357	0
124975	GGT6	mRNA	0	0	0	0	0	0.15	1.89	3.52	0.08	0	0	-7.51903	0
BGIG9606_37934	BGIG9606_37934	mRNA	0	0	0	0	0	0.04	0	1.24	0	0	0	-7.51589	0
8876	VNN1	mRNA	0.02	0.02	0.46	0	0	19.67	13.45	0.05	0.02	0	0	-7.51501	0
4741	NEFM	mRNA	0	0	0	0	0	0	0.29	0.49	0	0	0	-7.51498	0
7544	ZFY	mRNA	0	0	0	0.01	0	0	3.29	8.82	0	0.01	0	-7.48168	0
57863	CADM3	mRNA	0	0	0	0	0	0.02	0	0.49	0	0	0	-7.47777	0
29113	C6orf15	mRNA	0	0	0	0	0	1.09	0.06	0.73	0	0	0	-7.47777	0
11227	GALNT5	mRNA	0.19	0.11	0.03	0	0	25.44	3.47	2.21	0.01	0.18	0.01	-7.43083	0
6703	SPRR2D	mRNA	0	0	0.42	0	0	27.38	7.54	16.43	0.1	0.19	0.1	-7.39394	0
4500	MT1L	mRNA	0	0	2.61	0.06	0	70.15	82.91	6.92	0	0	0	-7.39172	0
29114	TAGLN3	mRNA	0	0.05	0.16	0	0	4.25	9.27	0	0	0	0	-7.38998	0
563	AZGP1	mRNA	0	0	0	0	0	0.27	0.71	2.11	0	0	0.05	-7.38155	0
290	ANPEP	mRNA	0.2	0.03	0.08	0.11	0.05	52.73	0	0.35	0.01	0.03	0.3	-7.36627	0
57194	ATP10A	mRNA	0	0	0	0	0	2.5	0	0.02	0	0	0.01	-7.36202	0
91120	ZNF682	mRNA	0.02	0	0.02	0.01	0	0.08	4.18	1.41	0.02	0.01	0	-7.36047	0
128344	PIFO	mRNA	0	0	0.03	0	0	0.06	1.17	0.25	0	0	0	-7.33093	0
441376	AARD	mRNA	0	0	0	0	0	0	0.03	1	0	0	0	-7.33093	0
27296	TP53TG5	mRNA	0	0.02	0	0	0	1.44	0	0	0	0	0	-7.32949	0
6340	SCNN1G	mRNA	0	0	0.03	0	0	0.27	0	2.73	0	0	0.02	-7.30493	0
100505797	LOC100505797	mRNA	0	0	0	0	0	0.5	0.64	0.11	0	0	0	-7.2907	0
149628	PYHIN1	mRNA	0	0	0	0.03	0	0	3.12	0.02	0	0	0.04	-7.27275	0
2581	GALC	mRNA	0.02	0.01	0	0	0	0.41	0.68	3.17	0.01	0	0.01	-7.25693	0
105377227	LOC105377227	mRNA	0	0	0	0	0	0	0.67	0	0	0	0	-7.241	0
54753	ZNF853	mRNA	0	0.05	0.02	0.03	0	0.21	0.02	6.65	0	0.03	0	-7.22747	0
150379	PNPLA5	mRNA	0	0	0	0	0	0.65	0	0.06	0	0	0	-7.22401	0
353135	LCE1E	mRNA	0	0	0.11	0	0	0	2.83	3.05	0	0	0	-7.22401	0
1009	CDH11	mRNA	0	0.01	0.02	0.02	0.02	6.57	0.1	0.01	0	0.01	0	-7.18337	0
25850	ZNF345	mRNA	0	0.02	0	0	0	0.63	0.89	1.16	0	0	0.04	-7.17701	0
8529	CYP4F2	mRNA	0	0.03	0	0.02	0	0	12.21	0.35	0	0.02	0.17	-7.16434	0
57477	SHROOM4	mRNA	0	0	0	0	0	0.93	0.02	0	0	0	0.01	-7.16256	0
9827	RGP1	mRNA	0	0	0	0	0	0.93	0.02	0	0	0	0	-7.15991	0
79788	ZNF665	mRNA	0	0	0	0	0	0.02	1.08	0.72	0	0	0.02	-7.15991	0
199777	ZNF626	mRNA	0	0	0	0.01	0	0.02	2.72	0.01	0	0.02	0.03	-7.11639	0
6013	RLN1	mRNA	0	0.07	0	0	0	0.1	3.07	0.5	0	0	0	-7.10883	0
8437	RASAL1	mRNA	0	0.01	0	0	0	0.05	0.24	1.92	0	0	0.02	-7.07816	0
400680	LINC00664	mRNA	0	0	0	0	0	0	0.16	0	0	0	0	-7.04713	0
401492	LINC01235	mRNA	0	0	0	0	0	0.07	0	0.47	0	0	0	-7.04713	0
9073	CLDN8	mRNA	0	0	0	0	0	0.64	0	0.06	0	0	0	-7.04713	0
147646	C19orf84	mRNA	0	0	0	0	0	0	1.11	0	0	0	0	-7.04713	0
56154	TEX15	mRNA	0	0	0	0	0	0	0.04	0.08	0	0	0	-7.04713	0
57412	AS3MT	mRNA	0	0	0	0	0	0	0.52	1.21	0	0.03	0	-7.04007	0
114771	PGLYRP3	mRNA	0	0	0.01	0	0	0.26	0.01	0.49	0	0	0	-7.03993	0
8808	IL1RL2	mRNA	0	0.02	0	0	0	0.04	1.12	0.03	0	0	0.03	-7.03137	0
BGIG9606_68531	BGIG9606_68531	mRNA	0	0	0	0	0	0	0.56	6.15	0	0	0.14	-7.02633	0
84779	NAA11	mRNA	0.02	0.03	0	0	0	0.05	4.18	0.05	0	0	0.05	-7.01322	0
3635	INPP5D	mRNA	0.11	0.16	0.25	1.09	0.13	0.16	67.67	28.68	0.27	0.09	0.06	-7.00722	0
100873973	GPC6-AS2	mRNA	0	0	0	0	0	0.06	0.08	0	0	0	0	-6.98759	0
4661	MYT1	mRNA	0	0	0	0	0	0	0.06	0.33	0	0	0	-6.983	0
54544	CRCT1	mRNA	0	0	0.2	0	0	0.87	2.53	6.01	0	0	0	-6.983	0
2281	FKBP1B	mRNA	0.08	0.25	0.02	0.1	0	17.95	20.35	8.11	0	0.18	0.06	-6.97864	0
8618	CADPS	mRNA	0	0	0	0	0	0.34	0	0	0	0	0	-6.94984	0
50944	SHANK1	mRNA	0	0	0	0.01	0	0.59	0	0.05	0	0	0	-6.94984	0
2983	GUCY1B1	mRNA	0	0	0	0	0	0	0.24	0.16	0	0	0	-6.91589	0
79190	IRX6	mRNA	0	0	0	0	0	0.06	0	0.45	0	0	0	-6.91589	0
90665	TBL1Y	mRNA	0	0	0	0	0	0	0.19	0.02	0	0	0	-6.91589	0
BGIG9606_49208	BGIG9606_49208	mRNA	0	0	0	0	0	0	0.08	0.25	0	0	0	-6.90624	0
11149	BVES	mRNA	0.14	0	0.05	0.04	0	3.78	2.56	3.76	0	0	0.01	-6.90334	0
441161	OOEP	mRNA	0	0	0.05	0	0	0	0	5.51	0	0	0	-6.89949	0
8534	CHST1	mRNA	0	0.02	0.02	0.06	0.02	4.78	0	0.42	0	0.02	0	-6.8776	0
22829	NLGN4Y	mRNA	0.02	0	0.02	0.01	0.01	0	6.14	6.03	0.33	0.38	0.03	-6.85753	0
107985429	LOC107985429	mRNA	0	0	0	0	0	0.14	0.16	0	0	0	0.01	-6.84838	0
84258	SYT3	mRNA	0	0	0	0	0	0.05	0	0.83	0	0	0.02	-6.8455	0
81557	MAGED4B	mRNA	0	0	0	0	0	0.01	0	0.49	0	0	0	-6.84044	0
541468	LURAP1	mRNA	0.03	0.01	0.07	0.05	0	3.3	3.33	3.22	0.06	0.01	0.01	-6.83486	0
92745	SLC38A5	mRNA	0.07	0.08	0.1	0.09	0.09	51.91	0.13	12	0.04	0.07	0.8	-6.80877	0
BGIG9606_68615	BGIG9606_68615	mRNA	0	0	0	0.01	0	0	0	0.61	0	0	0	-6.79907	0.00089
91851	CHRDL1	mRNA	0	0	0	0	0	0	1.7	0	0	0	0.04	-6.7841	0
388555	IGFL3	mRNA	0	0	0	0	0	0.34	1.21	0.35	0	0	0	-6.7715	0
84648	LCE3D	mRNA	0	0	0.72	0	0	1.15	0.24	27.92	0	0	0	-6.7715	0
28986	MAGEH1	mRNA	0.04	0	0	0	0	0.86	3.86	1.87	0	0	0.13	-6.76198	0
7015	TERT	mRNA	0.52	1.21	0.26	0.64	1.51	0	243.68	3.32	0.8	1.67	0.2	-6.76167	0
10669	CGREF1	mRNA	0	0	0	0.03	0	2.15	1.76	3.25	0.03	0.08	0.03	-6.74844	0
348938	NIPAL4	mRNA	0.02	0	0.2	0.4	0	0	7.37	17.57	0	0	0	-6.71283	0
729747	ZNF878	mRNA	0	0	0	0	0	0.07	0.46	0.11	0	0	0	-6.6935	0
388780	LOC388780	mRNA	0	0	0	0	0	0.07	0.66	0.09	0	0	0	-6.6935	0
60401	EDA2R	mRNA	0	0	0	0	0	0.55	8.11	4.12	0	0	0.35	-6.68436	0
284408	ZNF790-AS1	mRNA	0	0.01	0	0.02	0	0.04	0.27	0.27	0	0	0	-6.66819	0
9473	THEMIS2	mRNA	0.01	0	0.02	0.01	0	4.25	0.96	14.54	0.02	0	0	-6.65429	0
6707	SPRR3	mRNA	0	0.08	0	0	0	1.66	0.32	0.24	0	0	0	-6.65285	0
374739	TEPP	mRNA	0	0.03	0	0	0	0.6	1.63	0.03	0	0	0.03	-6.65285	0
2199	FBLN2	mRNA	0.12	0.09	0.07	0.26	0.07	0.66	0.08	27.87	0.05	0.09	0.03	-6.62409	0
BGIG9606_68008	BGIG9606_68008	mRNA	0	0	0	0	0	0	0.15	0	0	0	0	-6.61358	0
284083	C17orf47	mRNA	0	0	0	0	0	0	0.19	0.08	0	0	0	-6.5877	0.00016
BGIG9606_68015	BGIG9606_68015	mRNA	0	0	0	0.1	0	0.51	3.54	0.73	0	0	0.03	-6.57569	0
162963	ZNF610	mRNA	0.03	0	0	0	0	0.4	0.72	0.5	0	0	0.03	-6.57168	0
2357	FPR1	mRNA	0	0	0	0	0	0.85	0	0	0	0	0	-6.56534	0
135295	SRSF12	mRNA	0	0.04	0	0	0	0	0	1.16	0	0	0	-6.56381	0
5452	POU2F2	mRNA	0.2	0.14	0.58	0.07	0.13	15.16	29.36	0.27	0.21	0.15	0.11	-6.55277	0
6699	SPRR1B	mRNA	0	0	12.96	0.22	1.01	291.06	141.07	68.45	0.44	0.11	0	-6.53852	0
155038	GIMAP8	mRNA	0	0	0.02	0.01	0	0.88	0.15	0	0	0	0	-6.52357	0
84063	KIRREL2	mRNA	0	0	0	0	0	0.3	0.02	0	0	0	0	-6.52357	0
50863	NTM	mRNA	0	0	0.36	0.18	0.49	20	7.93	0.19	0.29	0.08	0.16	-6.51631	0
7643	ZNF90	mRNA	0.02	0	0	0.01	0.01	0.14	5.67	2.64	0.01	0.44	0.02	-6.49396	0
6586	SLIT3	mRNA	0.01	0	0.04	0	0.01	0.52	0.14	1.94	0.01	0.01	0	-6.48807	0
100505715	LOC100505715	mRNA	0	0	0.05	0.08	0	0.71	0.4	0.93	0	0	0	-6.48057	0
4353	MPO	mRNA	0	0	0	0	0.02	0	0.57	0	0	0	0	-6.47777	0
90557	CCDC74A	mRNA	0.02	0	0.05	0.05	0	0.55	4.14	3.29	0.03	0.01	0.1	-6.4575	0
222	ALDH3B2	mRNA	0.02	0.03	0.07	0	0	1.1	0.1	2.51	0	0	0	-6.44957	0
440686	HIST2H3PS2	mRNA	0	0.04	0	0	0	0	0	0.83	0	0	0	-6.44812	0
144568	A2ML1	mRNA	0.1	0.12	0.24	0	0.05	3.29	0.81	1.03	0	0.06	0	-6.43784	0
6278	S100A7	mRNA	0	0	0.19	0	0	35.45	3.52	14.63	1.23	0	0.18	-6.43579	0
2568	GABRP	mRNA	0.02	0	0	0	0	0.98	0	0.23	0	0	0.01	-6.43046	0
1813	DRD2	mRNA	0	0.05	0	0	0.11	6.51	0.21	0.77	0.02	0.04	0	-6.43046	0
128488	WFDC12	mRNA	0	0	0	0	0	0.19	0	1.24	0	0	0	-6.43046	0
353137	LCE1F	mRNA	0	0	0	0	0	0	0.49	3.43	0.12	0	0	-6.43046	0
BGIG9606_53679	BGIG9606_53679	mRNA	0	0	0	0	0	0	0.03	0.12	0	0	0	-6.43046	0
374897	SBSN	mRNA	0.03	0.03	0.07	0	0.1	2.99	0.77	8.24	0	0	0.07	-6.43046	0
BGIG9606_68815	BGIG9606_68815	mRNA	0	0	0.14	0	0	1.12	3.11	0	0	0	0	-6.41921	0
81832	NETO1	mRNA	0	0	0.03	0	0	7.3	5.88	0.58	0	0	0.53	-6.39773	0
BGIG9606_46644	BGIG9606_46644	mRNA	0	0	0	0	0	0.03	0.06	0.03	0	0	0	-6.38155	0
27112	FAM155B	mRNA	0.02	0	0	0.01	0	1.29	0	0.22	0	0	0	-6.36487	0
283463	MUC19	mRNA	0.01	0	0	0	0	0	0.5	0.03	0	0	0	-6.35646	0
3791	KDR	mRNA	0.42	0	0	0	0.42	0.01	0.56	0.5	0	0	0	-6.35402	0
64409	GALNT17	mRNA	0	0	0	0	0	0	0	0.24	0	0	0	-6.33093	0
4014	LOR	mRNA	0	0	0	0	0	0	0	0.77	0	0	0	-6.33093	0
145501	ISM2	mRNA	0	0	0	0	0	0.23	0.02	0.04	0	0	0	-6.33093	0
6702	SPRR2C	mRNA	0	0	0	0	0	0.49	0.91	0	0	0	0	-6.29967	0
7101	NR2E1	mRNA	0	0	0.07	0	0	0	1.45	0.15	0	0	0	-6.27846	0
728116	ZBTB8B	mRNA	0	0	0	0	0	0.02	0.12	0.28	0.01	0	0	-6.27846	0
441518	RTL8B	mRNA	0	0.01	0	0	0	0.41	2.97	1.5	0	0	0.17	-6.27668	0
7503	XIST	mRNA	0.05	0.03	0.01	0	0.01	6.4	0.01	0.03	0.01	0.02	0.05	-6.27647	0
25818	KLK5	mRNA	0.14	0.15	0.15	1.26	1.48	84.33	61.42	8.84	1.11	0.87	0	-6.25456	0
105375328	LOC105375328	mRNA	0	0	0	0	0	0.56	0.07	0	0	0	0	-6.25367	0
3761	KCNJ4	mRNA	0	0.07	0	0	0	0.06	0	1.66	0	0	0	-6.25149	0
104326191	LINC01336	mRNA	0.06	0	0.14	0	0	2	1.7	0.45	0	0.02	0.02	-6.23805	0
56341	PRMT8	mRNA	0.1	0.17	0.13	0	0.27	6.27	0.42	0.24	0.05	0.35	0.52	-6.23128	0
126638	RPTN	mRNA	0	0	0	0	0	0.07	0	0.16	0	0	0	-6.22401	0
107986253	LOC107986253	mRNA	0	0	0	0	0	0.3	0.23	0.1	0	0	0	-6.22401	0
3815	KIT	mRNA	0	0	0	0	0	0.01	0	0.15	0	0	0	-6.22401	0
353132	LCE1B	mRNA	0	0	0.11	0	0	0	2.61	1.95	0	0	0.05	-6.22401	0
84419	C15orf48	mRNA	0.15	0	0	0.51	0	18.68	0.73	0.26	0	0	0	-6.2181	0
55510	DDX43	mRNA	0	0.11	0	0.05	0.02	0	0	7.56	0	0.05	0	-6.21025	0
7345	UCHL1	mRNA	0.25	0	0	0	0	3.25	3.46	0.94	0	0	0	-6.20164	0
57336	ZNF287	mRNA	0.01	0	0.02	0	0.02	0.97	1.01	1.23	0.01	0.01	0.06	-6.20098	0
5067	CNTN3	mRNA	0	0	0	0	0	0.96	0.07	0.04	0	0	0	-6.19728	0
102724657	LOC102724657	mRNA	0	0	0.09	0	0	0.14	2.08	0.05	0	0	0	-6.196	0
5603	MAPK13	mRNA	0.46	0.56	1.38	0.13	0.08	30.5	65.56	15.84	0.03	1.14	0.14	-6.18543	0
3171	FOXA3	mRNA	0	0	0	0	0	0	0.03	0.79	0.03	0	0	-6.16743	0
1749	DLX5	mRNA	0	0	0	0	0.04	0.03	0.29	0.9	0	0	0	-6.16743	0
664701	ZNF826P	mRNA	0.01	0.01	0	0	0	1.45	1.22	0.03	0	0	0.02	-6.14584	0
6288	SAA1	mRNA	1.36	0.68	8.21	5.37	0.25	545.66	445.33	131.24	4.87	6.71	14.33	-6.12934	0
57451	TENM2	mRNA	0.3	0.42	3.42	0.3	0.23	27.42	38.39	0.44	0.13	0.75	0.02	-6.12417	0
170685	NUDT10	mRNA	0	0	0	0	0	0	0.33	0.05	0	0	0	-6.11812	0
BGIG9606_68180	BGIG9606_68180	mRNA	0.01	0	0.07	0	0.02	0	5.29	0	0	0	0.12	-6.10602	0
148268	ZNF570	mRNA	0	0	0	0	0	0.11	1.13	1	0	0	0.14	-6.10509	0
7694	ZNF135	mRNA	0	0	0	0	0	0.05	0.32	0.08	0	0	0	-6.09282	0
6376	CX3CL1	mRNA	0.02	0	0	0.07	0	7.56	0.09	0.04	0.02	0.18	0.02	-6.09074	0
1803	DPP4	mRNA	0	0	0.02	0.02	0.02	0.43	0.34	0.9	0	0	0.02	-6.0737	0
29842	TFCP2L1	mRNA	0.01	0.15	0.02	0.17	0.37	12.33	3.19	8.13	0.02	0.09	0.19	-6.07346	0
816	CAMK2B	mRNA	0.02	0.04	0	0.08	0.02	0.49	0.39	6.37	0.05	0.04	0.12	-6.06546	0
130497	OSR1	mRNA	0	0	0	0	0	2.29	0.13	3.08	0.12	0	0.01	-6.06494	0
BGIG9606_68541	BGIG9606_68541	mRNA	0	0	0	0	0	0	0.03	0.05	0	0	0	-6.06087	0
105372310	LOC105372310	mRNA	0	0	0	0.02	0.02	0.46	1.46	0.11	0	0.01	0.06	-6.05701	0
153579	BTNL9	mRNA	0	0	0	0.02	0	0.02	0.2	0.11	0	0	0	-6.04713	0
6700	SPRR2A	mRNA	0	0	1.26	0	0	25.96	3.18	0.31	0	0	0	-6.04363	0
23316	CUX2	mRNA	0.03	0.02	0.03	0.01	0	0.05	0.08	1.49	0	0	0	-6.04218	0
144347	RFLNA	mRNA	0	0.03	0	0	0	2.81	2.55	0	0.19	0	0	-6.03832	0
4237	MFAP2	mRNA	0.06	0	2.16	0	0.06	98.22	0.3	0.06	0	0	1.82	-6.03363	0
148523	CIART	mRNA	0	0.04	0.08	0.14	0.04	0.27	0.52	15.88	0.06	0	0.12	-6.02163	0
284312	ZSCAN1	mRNA	0	0	0	0	0	0	0.14	0.01	0	0	0	-6.01671	0
53820	RIPPLY3	mRNA	0	0.03	0	0	0	0.03	0.1	1.2	0	0	0.03	-6.01542	0
399668	SMIM10L2A	mRNA	0	0	0	0.02	0.01	0.04	1.01	0.74	0	0.01	0.03	-5.99234	0
BGIG9606_53812	BGIG9606_53812	mRNA	0	0	0	0	0	0	0.01	0.08	0	0	0	-5.983	0
89876	MAATS1	mRNA	0	0	0	0	0	0	0.01	0.13	0	0	0	-5.983	0
BGIG9606_64196	BGIG9606_64196	mRNA	0	0	0	0	0	0	0.53	0	0.02	0	0	-5.97181	0
1295	COL8A1	mRNA	0.45	0.06	0.15	0.35	0.09	10.82	8.07	8.46	0.17	0.24	0.16	-5.94437	0
83643	CCDC3	mRNA	0.03	0	0.25	0	0.12	14.94	0.16	1.31	0.11	0.12	0.04	-5.93749	0
102724279	LINC01835	mRNA	0	0	0	0	0	0	1.9	0	0	0	0	-5.92684	0
390927	ZNF793	mRNA	0	0	0.01	0.01	0.03	0.08	0.98	0.56	0	0.02	0.01	-5.90934	0
51308	REEP2	mRNA	0.37	0.09	0.08	0.03	0	2.6	20.58	7.01	0.34	0.13	0.32	-5.90643	0
26011	TENM4	mRNA	0.76	0	0.06	0.32	0.3	0.94	1.49	0.71	0	0.28	0.3	-5.90045	0
105370045	105370045	mRNA	0	0	0	0	0	0.53	0.49	0	0	0	0	-5.89931	1e-05
386618	KCTD4	mRNA	0	0	0.03	0.03	0	0.67	1.7	0.03	0	0.03	0.03	-5.88112	0
6678	SPARC	mRNA	0.11	9.2	0.04	0.06	0.24	102.97	99.38	0.56	0	0.94	0.24	-5.87817	0
132671	SPATA18	mRNA	0	0.02	0.08	0.32	0.09	2.27	7.99	5.31	0.21	0.04	0.02	-5.86517	0
3713	IVL	mRNA	0	0	0.03	0	0	0.19	0.82	1.38	0	0	0.09	-5.86342	0
4776	NFATC4	mRNA	0.01	0.1	0	0	0.12	0.07	2.27	8.99	0	0.14	0.06	-5.86294	0
BGIG9606_68825	BGIG9606_68825	mRNA	0.14	0	0	0	0	2.1	0.41	0.12	0	0	0	-5.85373	0
BGIG9606_41149	BGIG9606_41149	mRNA	0	0	0	0	0	0.08	0.09	0	0	0	0	-5.85269	1e-05
55888	ZKSCAN7	mRNA	0	0	0.01	0	0	0.5	0.87	0.77	0.08	0	0.05	-5.84809	0
5473	PPBP	mRNA	0	0	0	0	0	0.47	0.05	0	0	0	0	-5.8455	1e-05
128853	DUSP15	mRNA	0	0	0	0	0	0.05	0.12	0.34	0	0	0	-5.8455	1e-05
117196	MRGPRX4	mRNA	0	0	0	0	0	0.05	0.39	0	0	0	0	-5.8455	1e-05
54831	BEST2	mRNA	0	0	0.03	0	0	0	0	0.62	0	0	0	-5.8455	0
348303	SELENOV	mRNA	0	0	0	0	0	0.41	0	0	0	0	0	-5.8455	1e-05
23440	OTP	mRNA	0	0	0	0	0	0	0.38	0.07	0	0	0.02	-5.8455	0
390594	KBTBD13	mRNA	0	0	0	0	0	0	0.17	0.02	0	0	0	-5.8455	1e-05
378881	MIR381HG	mRNA	0	0	0	0.01	0	0.21	0	0	0	0	0	-5.8455	0
BGIG9606_39990	BGIG9606_39990	mRNA	0.01	0	0	0	0	0	0.16	0	0	0	0	-5.8455	0
65997	RASL11B	mRNA	0.09	0	0	0	0	0.76	1.33	2.16	0.07	0	0.03	-5.82125	0
643224	TUBBP5	mRNA	0	0	0.02	0.12	0.02	0.07	2.61	2.26	0.04	0.02	0	-5.81984	0
114548	NLRP3	mRNA	0.01	0.02	0.07	0.01	0	0.02	3.13	0.03	0	0	0	-5.81233	0
3112	HLA-DOB	mRNA	0	0	0.12	0	0	0.21	5.95	0	0.07	0	0.12	-5.80089	0
386758	ZNF582-AS1	mRNA	0	0	0	0	0	0.06	0.09	0	0	0	0	-5.77302	1e-05
107985541	LOC107985541	mRNA	0	0	0	0	0	0	0.07	0.08	0	0	0	-5.77302	1e-05
BGIG9606_54498	BGIG9606_54498	mRNA	0	0	0	0	0	0	0.07	0	0	0	0	-5.7408	2e-05
79192	IRX1	mRNA	0	0	1.21	0	0	7.52	9.19	5.8	0	0	0	-5.71783	0
140825	NEURL2	mRNA	0	0.05	0	0	0	0	0	0.87	0	0	0	-5.71633	0
BGIG9606_54134	BGIG9606_54134	mRNA	0	0	0	0	0	0	0	2.48	0	0.12	0	-5.70872	0
10391	CORO2B	mRNA	0.07	0.36	0.24	0.09	0.2	0.92	15.67	0.25	0.02	0.07	0	-5.7009	0
340120	ANKRD34B	mRNA	0	0	0	0	0	0	0	0.2	0	0	0	-5.6935	2e-05
148741	ANKRD35	mRNA	0	0	0	0	0	0.11	0.12	0.12	0.02	0	0	-5.6935	0
9421	HAND1	mRNA	0	0	0	0	0	0	0	0.36	0	0	0	-5.6935	2e-05
338785	KRT79	mRNA	0	0	0	0	0	0.25	0.03	0	0	0	0	-5.6935	2e-05
90362	FAM110B	mRNA	0	0	0	0	0	0	0	0.17	0	0	0	-5.6935	2e-05
163933	FAM43B	mRNA	0	0	0	0	0	0.05	0	0.18	0	0	0	-5.6935	2e-05
400746	NCMAP	mRNA	0	0	0	0	0	0.06	0.03	0.05	0	0	0	-5.6935	2e-05
BGIG9606_62237	BGIG9606_62237	mRNA	0	0	0	0	0	0.01	0	0.05	0	0	0	-5.6935	2e-05
BGIG9606_64568	BGIG9606_64568	mRNA	0	0	0	0	0	0.03	0	0	0	0	0	-5.6935	2e-05
3394	IRF8	mRNA	0	0	0	0	0	0	0.02	0.21	0	0	0	-5.6935	2e-05
4854	NOTCH3	mRNA	0.08	0.06	0.01	0.08	0.08	8.86	1.75	2.85	0.06	0.1	0.26	-5.67475	0
3036	HAS1	mRNA	0	0	0	0	0	0.27	0	0	0	0	0	-5.66107	3e-05
100507062	PSMD6-AS2	mRNA	0	0	0	0	0	0	0.16	0.15	0	0	0	-5.6545	3e-05
3101	HK3	mRNA	0	0	0	0	0	0.02	0	0.03	0	0.03	0	-5.6396	0
3294	HSD17B2	mRNA	0	0	1.47	0	0	12.09	13.43	0.19	0	0	0	-5.63399	0
3579	CXCR2	mRNA	0	0	0.02	0.02	0	0.08	1.36	0.03	0.04	0	0	-5.6321	0
338596	ST8SIA6	mRNA	0	0.02	0.11	0	0	1.57	0	0.03	0.03	0.01	0	-5.6309	0
6704	SPRR2E	mRNA	0	0	0.26	0	0	1.81	1.01	9.69	0	0	0.4	-5.62423	0
200150	PLD5	mRNA	0.53	0.05	0.69	0.62	0.32	2.15	5.03	0.78	0.01	0	0.4	-5.61987	0
7594	ZNF43	mRNA	0	0.01	0.01	0	0.02	0	1.28	0.01	0.01	0	0.03	-5.61284	0
101928816	LOC101928816	mRNA	0	0	0	0	0	0	0	0.19	0	0	0	-5.61273	4e-05
146862	UNC45B	mRNA	0	0	0	0	0	0.04	0.31	0.04	0.01	0	0.01	-5.61103	0
BGIG9606_57345	BGIG9606_57345	mRNA	0	0	0.01	0	0	0.02	0	0.11	0	0	0	-5.61103	0
348	APOE	mRNA	0.25	0.08	0.15	0	0	2.11	2.41	21.92	0.18	0.65	0.09	-5.60836	0
107985474	LOC107985474	mRNA	0	0.02	0.06	0	0.02	0.26	1.59	0.14	0	0.02	0	-5.60522	0
200634	KRTCAP3	mRNA	0.09	0	0.37	0.16	0.03	0.55	5.47	12.28	0	0.19	0.12	-5.60191	0
11151	CORO1A	mRNA	0.24	0.18	4.01	0.15	0.11	14.87	74.18	0.46	0.48	0.08	0	-5.58213	0
3762	KCNJ5	mRNA	0.05	0.02	0.01	0	0.03	2.18	0.32	0.22	0.02	0	0.06	-5.57893	0
107984834	LOC107984834	mRNA	0	0	0	0	0	0	0.3	0	0	0	0	-5.57668	5e-05
30812	SOX8	mRNA	0	0	0	0	0.02	0.42	0	0.31	0	0	0.02	-5.56796	0
4808	NHLH2	mRNA	0.02	0	0.27	0.02	0	0	3.77	2.75	0	0	0.04	-5.55037	0
140612	ZFP28	mRNA	0.02	0.01	0.01	0.01	0	0.08	1.9	0.87	0	0.01	0.01	-5.54279	0
80312	TET1	mRNA	0.03	0	0.01	0	0	0.66	0.27	0.23	0.03	0	0.01	-5.5271	0
1268	CNR1	mRNA	0	0	0	0	0	0	0	0.14	0	0	0.01	-5.52357	0
343637	RSPO4	mRNA	0	0	0.07	0	0	0	0	1.21	0	0	0	-5.52357	0
64600	PLA2G2F	mRNA	0	0	0	0	0	0.16	0	0.28	0	0	0	-5.52357	7e-05
10266	RAMP2	mRNA	0	0	0	0	0	0.2	0.29	0.28	0	0	0	-5.52357	7e-05
6691	SPINK2	mRNA	0	0	0	0	0	0	0	0.8	0	0	0	-5.52357	7e-05
6299	SALL1	mRNA	0	0	0	0	0	0	0	0.1	0	0	0	-5.52357	7e-05
152078	PQLC2L	mRNA	0	0	0	0	0	0	0.3	0.07	0	0	0	-5.52357	7e-05
126410	CYP4F22	mRNA	0	0	0	0	0	0	0	0.2	0	0	0	-5.52357	7e-05
100505767	SPDYE18	mRNA	0	0	0	0	0	0	0	0.37	0	0	0.02	-5.51063	0.0003
BGIG9606_40634	BGIG9606_40634	mRNA	0	0	0.05	0.04	0	0	4.16	0.04	0.12	0	0.08	-5.51063	0
101929331	LOC101929331	mRNA	0.07	0.08	0	0.1	0.03	0.03	4.56	1.05	0	0.05	0	-5.50656	0
9509	ADAMTS2	mRNA	0	0	0.04	0.02	0	0	0	1.48	0	0	0	-5.48704	0
64094	SMOC2	mRNA	0	0.02	0.07	0	0	0	0	3.01	0	0	0.02	-5.48092	0
100128890	FAM66B	mRNA	0.06	0	0.07	0.06	0	0.01	0.54	1.4	0	0	0	-5.47824	0
655	BMP7	mRNA	0	0	0.01	0.04	0	0	0.04	2.44	0.13	0.01	0	-5.47777	0
BGIG9606_37024	BGIG9606_37024	mRNA	0	0	0	0	0	0	0.1	0	0	0	0	-5.4628	0.0001
9407	TMPRSS11D	mRNA	0.04	0	0.05	0	0	0	0.69	0	0	0	0	-5.46233	0
820	CAMP	mRNA	0	0	0	0	0	3.78	0.65	0.1	0.09	0.09	0.09	-5.46217	0
3587	IL10RA	mRNA	0	0	0	0	0	0	0.06	0.07	0	0	0	-5.44767	0.00011
147685	C19orf18	mRNA	0	0	0	0	0	0	0.35	0.22	0	0	0	-5.44386	0.00011
448831	FRG2	mRNA	0.03	0	0	0	0	0	0	0.47	0	0	0	-5.43046	0
10316	NMUR1	mRNA	0	0	0	0	0	0	0	0.26	0	0	0.02	-5.43046	0
59084	ENPP5	mRNA	0.03	0	0	0.1	0	0	0.07	2.45	0	0.03	0	-5.42169	0
143379	C10orf82	mRNA	0.03	0	0	0.06	0	3.32	0.02	0	0.01	0	0.08	-5.41434	0
5650	KLK7	mRNA	0.09	0.03	0.06	0.25	0.12	8.28	1.55	2.13	0.03	0.18	0	-5.39678	0
7552	ZNF711	mRNA	0.02	0	0	0.03	0.07	0	0.01	4.35	0	0.17	0	-5.37615	0
56136	PCDHA13	mRNA	0	0	0	0	0	0.07	0.09	0	0	0	0	-5.37557	0
150763	GPAT2	mRNA	0.05	0.06	0	0.1	0	0	0.1	2.93	0.02	0.05	0.15	-5.36517	0
100529855	ZNF625-ZNF20	mRNA	0.07	0.06	0.01	0.02	0.21	0.87	1.41	0.85	0.07	0	0.05	-5.35488	0
286887	KRT6C	mRNA	0	0	0	0	0	0.22	0.08	0.09	0	0.02	0	-5.35443	0
606	NBEAP1	mRNA	0.06	0.07	0	0.06	0	0	2.96	0.93	0	0.06	0	-5.35342	0
9365	KL	mRNA	0	0	0	0	0	0	0	0.09	0	0	0	-5.33093	0.00021
6492	SIM1	mRNA	0	0	0	0	0.01	0.01	0	0.2	0	0.01	0	-5.33093	0
BGIG9606_55079	BGIG9606_55079	mRNA	0	0	0	0	0	0	0.11	0	0	0	0	-5.33093	0.00021
26659	OR7A5	mRNA	0	0	0	0	0	0.12	0	0.05	0	0	0	-5.33093	0.00021
4908	NTF3	mRNA	0	0	0	0	0	0	0	1.43	0	0	0.11	-5.33093	0
160762	CCDC63	mRNA	0	0	0	0	0	0.04	0.07	0.11	0	0	0	-5.33093	0.00021
3274	HRH2	mRNA	0	0	0	0	0	0.03	0	0.05	0	0	0	-5.33093	0.00021
BGIG9606_47637	BGIG9606_47637	mRNA	0	0	0	0	0	0.01	0	0	0	0	0	-5.33093	0.00021
105374103	LOC105374103	mRNA	0	0	0.01	0	0	0.02	0.02	0.15	0	0	0	-5.29023	0
105374219	LINC02068	mRNA	0.11	0.01	0	0.5	0	0	3.42	0	0.1	0.4	0.52	-5.28324	0
BGIG9606_39059	BGIG9606_39059	mRNA	0	0	0	0	0	0	0.01	0.01	0	0	0	-5.27632	0.00029
1233	CCR4	mRNA	0	0	0.03	0	0	0	0.77	0.02	0.01	0	0	-5.27295	0
5803	PTPRZ1	mRNA	0	0	0.72	0	0	10.02	0.56	0.35	0	0	0	-5.26803	0
84525	HOPX	mRNA	0	0	0.26	0	0	0.98	0.2	2.61	0	0	0	-5.26773	0
105376239	LOC105376239	mRNA	0.66	0.11	0.19	0.4	0.32	0.57	5.15	35.82	1.41	0.06	0	-5.26539	0
5265	SERPINA1	mRNA	0.53	0.88	6.08	0.15	0.02	84.23	32.07	11.09	0.13	0.26	0.71	-5.26444	0
57507	ZNF608	mRNA	0.03	0.03	0.11	0.41	0.02	7.26	2.5	2.94	0.37	0.09	0.07	-5.25167	0
BGIG9606_67922	BGIG9606_67922	mRNA	0.03	0.14	0	0	0.09	2.59	3.22	0.04	0.09	0.03	0.06	-5.24971	0
80199	FUZ	mRNA	0.02	0.41	0	0.16	0.21	2.78	2.94	16.5	0.3	0	0.39	-5.24475	0
BGIG9606_36645	BGIG9606_36645	mRNA	0.02	0	6.71	0	0	225.91	272.27	249.47	0	0	46.41	-5.24042	0
100129842	ZNF737	mRNA	0	0.01	0	0	0	0.2	1.14	0.11	0	0.03	0.13	-5.23314	0
84671	ZNF347	mRNA	0.01	0.01	0.2	0.16	0.05	0.7	2.95	0.96	0.01	0.25	0.35	-5.22773	0
414208	ZNF32-AS2	mRNA	0	0	0	0	0	0	0.12	0.06	0	0	0	-5.22623	0.00037
147660	ZNF578	mRNA	0.01	0	0	0	0.01	0.02	0.5	0.09	0	0	0	-5.22401	0
107986193	LOC107986193	mRNA	0	0	0	0	0	0	0.31	0.07	0	0	0	-5.20839	0.00041
79783	SUGCT	mRNA	0.32	0.17	0.24	0.25	0.45	11.13	59.63	4.63	0.5	0.84	0.92	-5.20667	0
3755	KCNG1	mRNA	0.01	0	0	0.19	0	14.79	8.08	19.51	0.08	0.03	2.65	-5.19817	0
94274	PPP1R14A	mRNA	0	0	0	0	0	2.64	0	0.95	0.11	0	0.02	-5.18654	0
5028	P2RY1	mRNA	0.04	0	0.06	0.02	0.01	0	1.58	0.2	0.03	0.03	0	-5.18178	0
285505	FAM198B-AS1	mRNA	0.01	0	0.47	0.01	0	0.05	4.93	0.3	0	0	0	-5.17628	0
4811	NID1	mRNA	0.03	0.34	0.04	0.19	0.05	18.94	0.11	5.02	0.61	0.51	0.01	-5.17555	0
388698	FLG2	mRNA	0.02	0	0	0.01	0	0	0.01	0.43	0	0	0	-5.16419	0
BGIG9606_54039	BGIG9606_54039	mRNA	0	0	4.28	0	0.1	10.49	9.75	10.05	0	0	0	-5.16251	0
284756	C20orf197	mRNA	0	0.01	1.88	0.04	0.01	15.53	8.55	0.01	0	0.01	0	-5.15782	0
BGIG9606_54783	BGIG9606_54783	mRNA	0	0	0	0	0	0.52	0	0	0	0	0	-5.14884	0.00055
BGIG9606_54066	BGIG9606_54066	mRNA	0.35	0.61	0.22	0.56	0.66	13.98	12.35	17.43	0.19	0.18	0.02	-5.14829	0
100528017	SAA2-SAA4	mRNA	0.09	0	0.12	0.16	0	7.36	2.65	0.36	0	0	0.29	-5.13581	0
51310	SLC22A17	mRNA	0.09	0	0.05	0	0.01	0.07	0.81	8.57	0	0.02	0.01	-5.12214	0
340205	TREML1	mRNA	0	0	0	0	0	0.05	0.32	0	0	0.01	0	-5.11627	0.00014
100128108	LOC100128108	mRNA	0.01	0	0.01	0	0	0	0	0.74	0	0	0.01	-5.11423	0
54102	CLIC6	mRNA	0	0	0	0	0	0	0.02	0.12	0	0	0	-5.10853	0.00066
BGIG9606_51099	BGIG9606_51099	mRNA	0	0	0	0	0	0.18	0.04	0.05	0	0	0	-5.10853	0.00066
134701	RIPPLY2	mRNA	0	0	0	0	0	0.46	0.11	0.12	0	0	0	-5.10853	0.00066
63928	CHP2	mRNA	0	0	0	0	0	0	0	0.16	0	0	0	-5.10853	0.00066
3748	KCNC3	mRNA	0	0	0	0.01	0	0.01	0	0.68	0	0	0.03	-5.10853	0
131177	FAM3D	mRNA	0	0	0	0	0	0.37	0	0	0	0	0	-5.10853	0.00066
7780	SLC30A2	mRNA	0	0	0	0	0	0	0.05	0.11	0	0	0	-5.10853	0.00066
4880	NPPC	mRNA	0	0	0	0	0	0	0.09	0.4	0	0	0	-5.10853	0.00066
6332	SCN7A	mRNA	0	0	0	0	0	0.01	0.04	0	0	0	0	-5.10853	0.00066
BGIG9606_51871	BGIG9606_51871	mRNA	0	0	0	0	0	0.11	0.03	0.12	0	0	0	-5.10853	0.00066
26167	PCDHB5	mRNA	0.04	0	0	0.02	0	0	0.69	0.02	0	0	0	-5.10019	0
114801	TMEM200A	mRNA	0.12	0	0	0.04	0	0.22	1.55	0.33	0	0.02	0	-5.08157	0
149708	WFDC5	mRNA	0.08	0	0.13	0	0	0.55	1.88	0.62	0	0	0	-5.07816	0
2139	EYA2	mRNA	0.74	0	0	2.48	0	15.15	0	30.87	0.25	0	0.03	-5.07776	0
3853	KRT6A	mRNA	2.52	7.02	137.64	12.53	15.85	1300.47	1032.36	496.49	17.25	35.14	0	-5.07692	0
26974	ZNF285	mRNA	0	0	0.38	0	0	1.18	1.04	2.15	0	0	0	-5.06281	0
BGIG9606_56748	BGIG9606_56748	mRNA	0	0	0	0	0	0	0.02	0.07	0	0	0	-5.05464	0.00086
27065	NSG1	mRNA	0.93	0.37	0.22	0.07	0	18.77	11.65	1.84	0.9	0.38	0	-5.05208	0
2731	GLDC	mRNA	0.43	0	0.77	0.12	0.24	0.31	7.76	0	0	0	0	-5.05093	0
2690	GHR	mRNA	0	0	0.15	0.05	0	0.02	2.93	0	0.01	0	0.03	-5.05043	0
6289	SAA2	mRNA	0	0	1.01	0.24	0.12	43.08	9.95	0.69	0.37	0.44	1.08	-5.04685	0
3106	HLA-B	mRNA	2.13	0.42	0.26	3.85	0.21	39.73	1.82	98.59	0.54	1.35	2.38	-5.04282	0
84707	BEX2	mRNA	0	0	0	0.34	0	0.09	4.67	12.03	0	0	0.98	-5.03053	0
57705	WDFY4	mRNA	0	0	0	0	0	0	0.05	0	0	0	0	-5.02692	0.00097
115557	ARHGEF25	mRNA	0.39	0	0.05	0.3	0	1.07	0.17	9.91	0	0	0.12	-5.02609	0
8153	RND2	mRNA	0	0.03	0	0	0.06	1.18	0.19	0.25	0	0	0.05	-5.02607	0
1041	CDSN	mRNA	0	0	0	0.04	0.02	0	1.93	0	0.02	0.07	0	-5.02288	0
BGIG9606_52766	BGIG9606_52766	mRNA	0	0	0.03	0	0	0	0.11	0.22	0	0	0	-5.01879	4e-05
55268	ECHDC2	mRNA	0.26	0.23	0.44	0.28	0.31	9.94	7.43	24.37	0.28	0.32	0.76	-5.0143	0
342667	STAC2	mRNA	0.05	0	0	0	0	0.06	0	3.33	0.13	0.09	0.02	-4.99118	0
65251	ZNF649	mRNA	0.21	0	0	0.45	0	2.45	2.69	3.13	0	0	0	-4.9877	0
BGIG9606_39217	BGIG9606_39217	mRNA	0	0	0	0.02	0	1.25	0	0.12	0.06	0	0	-4.98344	0
10655	DMRT2	mRNA	0	0	0	0.03	0	0	0.16	0.09	0	0	0	-4.983	0
786	CACNG1	mRNA	0	0	0	0	0	0	0	0.57	0.05	0	0	-4.983	0
391712	TRIM61	mRNA	0	0	0	0.08	0	0.07	0.19	0.04	0	0	0	-4.983	0
8600	TNFSF11	mRNA	0	0	0	0	0	0.39	0	0	0	0	0.03	-4.983	0
BGIG9606_45209	BGIG9606_45209	mRNA	0	0	0.05	0	0	0.59	0.55	0	0	0	0.05	-4.983	0
4065	LY75	mRNA	0	0	0	0	0	0.04	0	0.37	0	0	0.03	-4.96469	0
339416	ANKRD45	mRNA	0.03	0	0	0	0	0.04	0.44	0.05	0	0	0.04	-4.96404	0
BGIG9606_58570	BGIG9606_58570	mRNA	0	0.06	0	0	0	0	0.64	0	0	0	0	-4.96053	0
387111	LINC00222	mRNA	0	0	0	0	0	0	0	0.14	0.01	0	0	-4.95085	0
597	BCL2A1	mRNA	0.01	0	0.81	0	0	2.65	9.27	0	0.01	0	0	-4.93861	0
126129	CPT1C	mRNA	0.27	0.2	0	0.02	0.09	0.28	0	15.25	0	0.28	0.61	-4.92311	0
401039	LINC01940	mRNA	0.04	0.01	0.01	0.01	0.02	0.01	1.3	0	0.02	0.01	0.01	-4.91589	0
116442	RAB39B	mRNA	0	0	0	0	0	0.07	0.08	0.22	0.03	0	0	-4.91589	0
3880	KRT19	mRNA	4.76	76.55	0	0.05	1.55	829.44	1519.66	166.23	0.18	0.43	149.14	-4.91137	0
BGIG9606_63503	BGIG9606_63503	mRNA	0	0	0.11	0	0	0	0	1.23	0	0	0	-4.90683	0
128218	TMEM125	mRNA	0.03	0.4	0.25	0.27	0.15	2.11	4.22	10.8	0.09	0.2	0.01	-4.902	0
51700	CYB5R2	mRNA	0	0.07	0.06	0.27	0.18	6.7	1.18	1.12	0.09	0.16	0.14	-4.88765	0
107984125	LOC107984125	mRNA	0	0	0	0	0	0.12	0.01	0	0	0	0.01	-4.88674	1e-05
162494	RHBDL3	mRNA	0	0.03	0.01	0	0.01	0.02	0	0.93	0	0.01	0.03	-4.88614	0
50804	MYEF2	mRNA	0	0.05	0.45	0.02	0	0.34	4.88	0.45	0	0.01	0.03	-4.88458	0
64211	LHX5	mRNA	0	0	0.06	0	0	0.94	0	2.09	0	0	0.21	-4.87407	0
25759	SHC2	mRNA	0	0.03	0	0.01	0.01	1.55	0	2.77	0.1	0.11	0.07	-4.86935	0
441666	LOC441666	mRNA	0.02	0	0.01	0.03	0	1.34	1.02	0.19	0.07	0	0.04	-4.86827	0
157310	PEBP4	mRNA	0	0	0	0	0	0	0	0.75	0	0	0.07	-4.8455	1e-05
2254	FGF9	mRNA	0	0	0.01	0	0	0.07	0.03	0.02	0	0	0	-4.8455	1e-05
390093	OR10A6	mRNA	0	0	0	0	0	0.15	0.49	0.08	0	0	0.07	-4.8455	1e-05
59284	CACNG7	mRNA	0	0	0	0	0	0.22	0	0.06	0	0	0.03	-4.8455	1e-05
105373902	LOC105373902	mRNA	0	0	0.03	0	0	0	0.28	0.02	0	0	0	-4.84085	0
11178	LZTS1	mRNA	0.03	0.03	0.01	0.02	0	0.52	0.92	0.23	0	0.05	0	-4.83645	0
10461	MERTK	mRNA	0.62	0.08	1.72	0.05	0	1.24	1.38	3.73	0.03	0	0.3	-4.83296	0
1293	COL6A3	mRNA	0.01	0	0.02	0.01	0.02	0.51	0.02	0	0.01	0	0	-4.82735	0
BGIG9606_54169	BGIG9606_54169	mRNA	0	0.16	0.15	0	0.52	0	3.8	6.36	0.18	0	0	-4.79626	0
7097	TLR2	mRNA	0.08	0.07	0.04	0.04	0.03	2.95	1.09	2.45	0.12	0.01	0.13	-4.7936	0
100505875	LINC01088	mRNA	1.29	1.35	0.08	0.29	0.65	0.07	7.69	0.07	0.46	0.19	0.24	-4.79339	0
9936	CD302	mRNA	0	0.04	0.19	0	0.16	0.77	2.3	2.98	0.07	0.1	0.05	-4.78973	0
132884	EVC2	mRNA	0.06	0.05	0.03	0.07	0.05	1.25	2.84	4.27	0.01	0.07	0.13	-4.76497	0
347	APOD	mRNA	0.27	0.96	0.52	0.26	0.54	4.09	24.56	2.52	0.38	0.11	0.17	-4.75946	0
338382	RAB7B	mRNA	0.39	0.12	0.5	0.24	0	17.71	14.35	4.11	2.01	0.44	0.26	-4.75743	0
222663	SCUBE3	mRNA	0	0.02	0.02	0	0	0.23	0	0.07	0	0	0	-4.74831	0
105377165	LINC02005	mRNA	0	0	0.06	0	0	0.03	0.61	0	0	0	0	-4.74596	0
10840	ALDH1L1	mRNA	0	0	0.96	0	0	3.39	1.76	2.64	0	0	0	-4.71581	0
341208	HEPHL1	mRNA	0.07	0.01	0.56	0.01	0.06	6.31	2.76	0.02	0.06	0.14	0.16	-4.70807	0
5414	2019-09-04	mRNA	0.13	0.02	0	0.09	0	1.83	4.66	1.45	0.05	0.25	0.15	-4.70589	0
169834	ZNF883	mRNA	0.02	0.01	0.09	0.05	0.01	3.02	9.61	1.64	0.06	0.07	0.25	-4.70513	0
101927096	CLMAT3	mRNA	2.56	6.34	0.21	0.31	0.31	64.29	29.83	0.04	0.23	0.48	0.04	-4.70116	0
107985103	LOC107985103	mRNA	0	0	0	0	0	0.03	0.23	0	0.03	0	0	-4.6935	3e-05
283078	MKX	mRNA	0	0	0	0	0	0.02	0	2.1	0	0	0.21	-4.6935	0
105372437	LOC105372437	mRNA	0.06	0.04	0	0	0	0	0.05	0.85	0	0	0	-4.6935	0
53336	CPXCR1	mRNA	0.04	0	0	0	0	0	0.7	0	0.04	0	0	-4.6935	0
9865	TRIL	mRNA	0	0	0	0	0.01	0	0	0.11	0	0	0	-4.6935	3e-05
3231	HOXD1	mRNA	0	0	0.03	0	0	0	0	0.3	0	0	0	-4.6935	3e-05
285735	LINC00326	mRNA	0	0	0.04	0	0	0.16	0.18	0	0	0	0	-4.6935	3e-05
22843	PPM1E	mRNA	0.13	0.05	0.05	0.06	0.02	0.01	0.04	5.07	0.04	0.05	0.07	-4.68729	0
51298	THEG	mRNA	0	0	0	0	0	0.04	0.21	1.7	0.03	0.1	0.05	-4.68699	0
257407	C2orf72	mRNA	0	0	0	0	0.02	0.01	0	0.78	0.03	0	0.02	-4.66653	0
147837	ZNF563	mRNA	0	0	0	0.1	0	0.7	2.03	1.05	0.07	0	0.29	-4.66653	0
285349	ZNF660	mRNA	0.01	0	0	0	0	0.05	0.13	0.14	0	0	0.02	-4.66606	0
912	CD1D	mRNA	0.11	0	0.04	0.14	0	3.59	2.21	1.78	0.16	0.13	0.3	-4.66559	0
84101	USP44	mRNA	0.01	0.04	0.02	0	0	0.02	0	1.55	0.02	0.03	0.04	-4.66107	0
107984153	LOC107984153	mRNA	0	0	0	0.03	0	0.13	0.07	0.51	0.03	0	0.01	-4.65818	0
57540	DISP3	mRNA	0	0.09	0.02	0.11	0	0.86	0.69	0.91	0.02	0	0.09	-4.65285	0
729993	SHISA9	mRNA	0.21	0.11	1	0.37	0.41	0.75	1.62	7.81	0.25	0.6	0.7	-4.64572	0
124961	ZFP3	mRNA	0.05	0	0	0	0	0	0	0.33	0	0	0.01	-4.63905	0
1363	CPE	mRNA	3.3	0.03	0.07	1.6	0	16.01	5.19	31.62	0	0.02	0.24	-4.63666	0
389161	ANKUB1	mRNA	0.01	0.02	0.01	0.14	0.01	0.41	5.7	0.01	0.03	0	0.04	-4.63515	0
6330	SCN4B	mRNA	0	0.15	0.08	0.02	0.01	0.4	1.97	0.29	0	0.39	0.08	-4.63399	0
168620	BHLHA15	mRNA	0.05	0.1	0	0	0.1	0.97	0.1	2.39	0.05	0.1	0.02	-4.63256	0
345462	ZNF879	mRNA	0	0	0.02	0	0	0.72	1.71	3.45	0	0	0.56	-4.62791	0
160428	ALDH1L2	mRNA	0.26	0.11	0.04	0.05	0.08	14.01	1.07	9.11	0.09	0.12	1.99	-4.61726	0
BGIG9606_36534	BGIG9606_36534	mRNA	3.42	0.56	1.43	0.57	1.86	1.23	102.87	0	1.6	1.49	0.77	-4.61545	0
9227	LRAT	mRNA	0.03	0.02	0.01	0.01	0.06	1.76	0.44	0.44	0.01	0.02	0.04	-4.61436	0
51301	GCNT4	mRNA	0	0.02	0	0	0	0.65	0.53	0.18	0	0.05	0.08	-4.61161	0
22802	CLCA4	mRNA	0	0	0.04	0	0	0.58	0.1	0	0.04	0	0	-4.61103	0
654790	PCP4L1	mRNA	0.01	0.01	0.01	0	0	0.19	0.13	0.72	0	0.01	0	-4.60729	0
27151	CPAMD8	mRNA	0.01	0	0.03	0.03	0.03	2.11	0.01	1.15	0.05	0.09	0.06	-4.60463	0
2752	GLUL	mRNA	0	0	0.15	0	0	4.28	8.43	10.86	0	0	2.64	-4.60254	0
100129543	ZNF730	mRNA	0.04	0.03	0.03	0.06	0	0.01	1.52	0.03	0	0.01	0.01	-4.59809	0
BGIG9606_40708	BGIG9606_40708	mRNA	0	0	0	0.02	0	0.02	0.07	0.08	0	0	0	-4.59682	0
6698	SPRR1A	mRNA	0	0	3.45	0.2	0.11	5.99	1.77	26.89	0	0.1	0	-4.59396	0
254559	MIR9-3HG	mRNA	0	0	0.01	0	0	0.04	0.03	0.06	0	0	0	-4.59396	0
79973	ZNF442	mRNA	0.01	0	0.01	0	0	0.71	0.88	0.34	0.01	0	0.11	-4.59361	0
101928692	LOC101928692	mRNA	0	0	0	0	0	0	0.14	0.1	0	0	0.03	-4.58362	7e-05
64127	NOD2	mRNA	0	0	0	0.07	0	0.6	0.03	0.17	0	0.02	0	-4.58072	0
BGIG9606_43664	BGIG9606_43664	mRNA	0	0	0.02	0.02	0	0.62	0	0	0.01	0.01	0.01	-4.56622	0
4318	MMP9	mRNA	0.02	0.09	0.58	0.07	0.05	9.73	0.61	0.11	0.06	0.29	0.03	-4.56606	0
442213	PTCHD4	mRNA	0	0.01	0.39	0.05	0	0.84	2.19	1.2	0	0	0.02	-4.56169	0
105374557	LOC105374557	mRNA	0.01	0	0	0.01	0	0.13	0.06	0	0	0	0	-4.55919	0
283869	NPW	mRNA	0	0	0.2	0.06	0	5.37	0.06	0.21	0.06	0.12	0.19	-4.55919	0
105373689	LOC105373689	mRNA	0	0	0.12	0	0	0	0.05	0.99	0	0	0	-4.55134	0
390928	ACP7	mRNA	0.02	0	0.4	0	0	2.11	1.28	0.91	0	0.04	0	-4.55105	0
146713	RBFOX3	mRNA	0	0	0	0.01	0	0.01	0.22	0.07	0	0	0.01	-4.54999	0
56135	PCDHAC1	mRNA	0	0	0.07	0	0	0.26	0.77	0.03	0	0	0.02	-4.54877	0
9902	MRC2	mRNA	0.74	0.18	0.23	0.16	0.32	26.06	20.96	10.92	0.69	1.21	2.12	-4.54554	0
BGIG9606_54379	BGIG9606_54379	mRNA	0	0	0	0	0.24	0.56	0	1.64	0	0	0	-4.54409	0
6019	RLN2	mRNA	0	0	0.05	0	0	0	0.81	0	0	0	0	-4.54157	0
8470	SORBS2	mRNA	0	0.08	0.1	0.01	0.01	5.04	0.3	0.85	0.01	0.04	0.49	-4.53362	0
111240474	CRYZL2P-SEC16B	mRNA	0.06	0.02	0.1	0.07	0.02	0.1	3.93	0.07	0.02	0.05	0.02	-4.53009	0
8771	TNFRSF6B	mRNA	0	6.9	2.34	0.47	1.04	84.15	57.35	1.58	5.59	0.76	0	-4.52772	0
7704	ZBTB16	mRNA	0.05	0.02	0	0	0	1.18	0.03	12.37	0.06	0.04	0.17	-4.52453	0
BGIG9606_46860	BGIG9606_46860	mRNA	0	0	0.03	0	0	0.07	0.21	0	0	0	0	-4.52357	0.00011
9370	ADIPOQ	mRNA	0	0	0	0	0	0	0.1	0	0.01	0	0	-4.52357	0.00011
BGIG9606_66640	BGIG9606_66640	mRNA	0.04	0	0	0	0	0	0.25	0	0	0	0	-4.52357	0.00011
100506374	EDDM13	mRNA	0	0	0	0.08	0	0.09	0.57	0	0	0	0	-4.52357	0.00011
BGIG9606_68190	BGIG9606_68190	mRNA	0	0.02	1.7	0	0.05	12.01	3.05	0.9	0.09	0.05	0	-4.52233	0
5652	PRSS8	mRNA	1.95	3.8	12.41	3.97	0.67	47.14	37.77	138.57	1.21	2.07	0.06	-4.5194	0
6280	S100A9	mRNA	0.24	2.01	2.82	0.36	0.37	279.07	284.42	78.52	29.77	32.89	4.78	-4.51801	0
117195	MRGPRX3	mRNA	0	0	1.32	0	0	6.13	4.45	0.08	0	0	0	-4.50595	0
284759	SIRPB2	mRNA	0.05	0.02	1.19	0.05	0.03	1.58	8.64	1.36	0.1	0.03	0.01	-4.50537	0
347404	LANCL3	mRNA	0.01	0	0	0	0	0.27	0.16	0.05	0	0	0.04	-4.49773	0
57574	2019-03-04	mRNA	0	0.27	1.08	0.28	0.03	5.28	10.78	0.07	0.01	0.24	0.1	-4.49602	0
165545	DQX1	mRNA	0.06	0.07	0.92	0.17	0.03	5.58	7.4	3	0.42	0.06	0.05	-4.49239	0
121601	ANO4	mRNA	0	0.49	0.2	0	0	3.26	11.07	0.04	0	0	1.65	-4.47643	0
285987	DLX6-AS1	mRNA	0	0	0	0.02	0	0	0.12	0.29	0.01	0.01	0	-4.4711	0
3059	HCLS1	mRNA	0.38	0.03	4.29	0.03	0.07	2.16	45.88	0	1.26	0.09	0.09	-4.46991	0
54682	MANSC1	mRNA	0	0.02	0.8	0.24	0	14.29	7.09	1.46	0.04	0.21	1.52	-4.46132	0
57216	VANGL2	mRNA	0.22	0.23	0.44	1.32	0.61	8.36	6.59	20.92	0.61	0.87	0	-4.44574	0
79012	CAMKV	mRNA	0	0	0.04	0	0	0.19	0.05	0.1	0	0	0.02	-4.43046	0
121214	SDR9C7	mRNA	0	0	0	0	0.07	0	0.03	0.53	0	0	0	-4.43046	0
11173	ADAMTS7	mRNA	0.11	0.17	0.02	0.14	0.08	1.1	2.02	13.35	0.03	0.11	1.74	-4.40936	0
117283	IP6K3	mRNA	0	0.08	0	1.18	0.03	0.05	0.03	10.86	0	0.02	0	-4.40116	0
102723713	LOC102723713	mRNA	0	0.06	0	0	0	0	0	0.7	0	0	0	-4.40033	0
442497	LOC442497	mRNA	0	0.01	0	0	0	0	0.07	0.07	0	0.01	0	-4.39804	0
29958	DMGDH	mRNA	0	0.01	0.14	0.01	0	0.07	0	2.45	0.17	0.02	0	-4.39387	0
57020	VPS35L	mRNA	1.01	0.01	2.86	0	0	5.09	13.67	9.02	0	0	0.1	-4.38558	0
6447	SCG5	mRNA	0	0	1.25	0	0	1.76	7.32	0	0	0	0	-4.378	0
107984088	LOC107984088	mRNA	0	0.02	0	0.01	0	0.2	0.12	0.16	0.02	0.01	0	-4.36674	0
BGIG9606_51415	BGIG9606_51415	mRNA	0	0	0	0.09	0	0.45	0.39	0.64	0	0.03	0.07	-4.36487	0
285954	INHBA-AS1	mRNA	0	0.89	0	0	0.35	20.03	7.09	0.22	0	2.28	0	-4.36024	0
57419	SLC24A3	mRNA	0	0	0	0	0	0	0.21	0.29	0	0	0	-4.35904	0
1960	EGR3	mRNA	0.07	0.16	0.03	0.06	0.03	1.53	0.44	3.29	0.22	0.09	0.09	-4.35894	0
100132103	FAM66E	mRNA	0.03	0.05	0	0	0	0.04	0.19	0.31	0	0	0.03	-4.35697	0
1296	COL8A2	mRNA	0.01	0.03	0	0	0.03	2.58	0.04	0.25	0.09	0.13	0.05	-4.34251	0
646652	LOC646652	mRNA	0	0	0.01	0	0	0.08	0.01	0	0	0	0	-4.34071	0.00023
55328	RNLS	mRNA	0	0.05	0	0.11	0.06	0.07	4.44	0.26	0.07	0.05	0.07	-4.33511	0
57821	CCDC181	mRNA	0	0	0	0	0	0	0.34	0.18	0	0	0.07	-4.33373	0
23639	LRRC6	mRNA	0	0	0.02	0	0	0.11	0.66	0.25	0.02	0	0.02	-4.33277	0
4885	NPTX2	mRNA	0	0	0	0	0.02	0.05	0	0.29	0	0	0.02	-4.33093	0
6123	RPL3L	mRNA	0	0	0.12	0	0	0.04	0.53	0.22	0	0	0	-4.33093	0
643802	LOC643802	mRNA	0	0	0.07	0	0	0.03	0.15	0.07	0	0	0	-4.33093	0.00035
1240	CMKLR1	mRNA	0	0	0	0	0	0.14	0.02	0	0	0	0.02	-4.33093	0
26496	OR10A3	mRNA	0	0	0.07	0	0	0	0.49	0	0	0	0	-4.33093	0.00035
4986	OPRK1	mRNA	0.01	0	0	0	0	0	0	0.09	0	0	0	-4.33093	0.00035
3800	KIF5C	mRNA	0	0	0	0.07	0	0.02	0.09	0.84	0	0	0.04	-4.33093	0
641700	ECSCR	mRNA	0	0	0	0	0	0.09	0.36	0	0	0.08	0	-4.33093	0.00035
200942	KLHDC8B	mRNA	0.05	0.06	0.09	0.4	0.06	8.09	4.34	16.39	0.16	0	2.91	-4.328	0
146	ADRA1D	mRNA	0.16	0.04	0.03	0	0.1	4.09	0	0.22	0	0	0.35	-4.32194	0
84073	MYCBPAP	mRNA	0.01	0	0.04	0.15	0	1.23	1.18	0.35	0.07	0	0.11	-4.31365	0
101927345	LOC101927345	mRNA	0.31	0.4	0.53	0.23	0.31	0.07	7.55	0.82	0.12	0.29	1.48	-4.31102	0
3798	KIF5A	mRNA	0.01	0.11	0.01	0.01	0.03	0.08	0.21	1.17	0	0.02	0.02	-4.31017	0
5732	PTGER2	mRNA	0.08	0	0.19	0.07	0.07	0.11	0.07	3.84	0.15	0.05	0.07	-4.29967	0
220441	RNF152	mRNA	0.16	0.14	0.28	0.28	0.11	5.74	2.61	1.51	0.48	0.13	0	-4.29277	0
204219	CERS3	mRNA	0.01	0.01	0.37	0.06	0.01	0.47	3.05	0.37	0.01	0.01	0.01	-4.29261	0
2191	FAP	mRNA	0	0	0.03	0	0	0.17	1.98	0.46	0	0	0.33	-4.29176	0
BGIG9606_68482	BGIG9606_68482	mRNA	0	0	0.09	0	0	3.95	0.25	5.01	0.71	0	0.43	-4.27878	0
54898	ELOVL2	mRNA	0.01	0	0.05	0	0	0	0.69	0.52	0	0.19	0.07	-4.27846	0
18	ABAT	mRNA	0	0	1.19	0	0.01	4.94	4.49	1.46	0.33	0.03	0	-4.27764	0
107985072	LOC107985072	mRNA	0	0	0	0	0	0.07	0.03	0.11	0.02	0	0	-4.27351	0
6279	S100A8	mRNA	0	0	1.28	0.13	0	90.48	16.39	8.14	9.56	3.25	0.87	-4.27011	0
388121	TNFAIP8L3	mRNA	0	0.07	0.28	0.06	0.09	5.6	1.62	0.56	0.03	0.37	0.06	-4.26831	0
57212	TP73-AS1	mRNA	0.01	0	0	0.51	0	5.09	8.16	16.02	0	0.7	2.93	-4.26784	0
3651	PDX1	mRNA	0.04	0	0.02	0	0	0	0	0.49	0	0	0	-4.26054	0
84911	ZNF382	mRNA	0.03	0.02	0.02	0.02	0.02	0.03	0.22	0.53	0.01	0	0.05	-4.2592	0
134548	SOWAHA	mRNA	0.02	0	0	0.06	0.04	0.28	1.45	0.28	0.17	0.02	0.02	-4.25396	0
342892	ZNF850	mRNA	0.06	0.01	0	0.16	0	0.21	0.38	0.65	0.12	0.18	0.03	-4.24097	0
80023	NRSN2	mRNA	0.29	0.37	0.25	0.7	0.12	12.86	27.29	20.07	0.43	0.06	5.18	-4.23621	0
91608	RASL10B	mRNA	0.04	0	0	0.05	0	2.37	1.03	8.56	0.02	0	1.56	-4.23427	0
101059949	LOC101059949	mRNA	0.1	0	0	0	0	0.08	3.97	0.4	0	0.17	0.37	-4.23269	0
164284	APCDD1L	mRNA	0.1	0	1.25	0.19	0.02	9.63	2.2	0.2	0.07	0.1	0.02	-4.22949	0
3107	HLA-C	mRNA	1.72	0.21	0.24	5.1	0.27	99.63	0.13	2.46	0.48	1.51	4.22	-4.22528	0
7761	ZNF214	mRNA	0.08	0	0	0.34	0	0.52	0.89	0.59	0	0	0	-4.21473	0
3293	HSD17B3	mRNA	0.38	0.05	0.72	1.07	0.09	29.18	6.55	0.33	0.44	0.27	0.01	-4.21256	0
3868	KRT16	mRNA	1.38	4.54	4.62	0.94	2.17	151.59	5.36	40.7	7.57	5.59	0.95	-4.20677	0
4166	CHST6	mRNA	0	0	0.03	0	0.01	1.67	0.02	0.09	0.07	0.08	0.04	-4.20021	0
261729	STEAP2	mRNA	0.05	0	0.76	0	0	2.79	1.81	0.68	0	0.04	0.06	-4.1965	0
4053	LTBP2	mRNA	0.27	0.34	1.75	1.04	0.35	14.28	22.62	3.97	0.36	0.51	1.45	-4.18633	0
BGIG9606_54098	BGIG9606_54098	mRNA	0	0	0.07	0.14	0.03	0.82	0.93	0.88	0	0.13	0	-4.18174	0
BGIG9606_54650	BGIG9606_54650	mRNA	0.46	0	0	1.18	0	10.18	1.08	0.94	0	0.01	0	-4.18118	0
23767	FLRT3	mRNA	0.71	0.29	0.92	0.93	0.18	19.05	8.11	2.72	0.75	0.44	0.16	-4.18085	0
771	CA12	mRNA	5.49	0	0.54	0.39	0.15	47.68	15.71	0.19	1.85	0.27	0.04	-4.1799	0
57156	TMEM63C	mRNA	0.08	0.08	0	0.1	0.48	3.35	0.79	6.86	0.57	0.11	0.18	-4.17807	0
101059953	NPIPA8	mRNA	0	0	0.08	0.07	0.1	0.58	0	2.47	0	0	0.06	-4.17549	0
89866	SEC16B	mRNA	0	0.02	0	0	0	0.09	0	0	0	0	0	-4.16973	0.00085
5017	OVOL1	mRNA	0.33	0.1	0.91	0.04	0.3	2.42	0.93	9.57	0.09	0.15	0.04	-4.1686	0
5228	PGF	mRNA	0.19	0.17	2.67	0.08	0.44	7.95	21.62	6.97	0.29	1.41	0.31	-4.164	0
256227	STEAP1B	mRNA	0.01	0	0.05	0.05	0	3.82	0.01	0.11	0	0	2.36	-4.15828	0
5453	POU3F1	mRNA	0	0	0	0	0	0.13	0.47	0.04	0.04	0.04	0.02	-4.15584	0
9547	CXCL14	mRNA	0	0	0	0	0.04	0.72	0.39	2.84	0.41	0.04	0.08	-4.15293	0
27023	FOXB1	mRNA	0.16	0.05	0	0	0.04	0	0	1.71	0	0	0	-4.14806	0
105376644	LOC105376644	mRNA	0	0	0.38	0	0	1.98	0.44	0	0	0	0	-4.14506	0
80736	SLC44A4	mRNA	0.05	0	0	0.02	0.02	0	0.56	0.03	0	0	0	-4.14474	0
253190	SERHL2	mRNA	0	0.09	0.26	0.06	0.07	1.78	0.29	0.65	0	0.08	0.09	-4.13913	0
3196	TLX2	mRNA	0.02	0.04	0.08	0	0	0.46	0.36	0.19	0	0	0.02	-4.13253	0
7135	TNNI1	mRNA	0.01	0	0.22	0	0	0.57	0.29	0.41	0	0	0.16	-4.12407	0
9500	MAGED1	mRNA	0	0.02	9.57	0.38	0	36.67	34.78	11.15	0	0	2.96	-4.12278	0
120071	LARGE2	mRNA	0.09	0.16	0.03	0.05	0.3	21.64	4.46	8.11	0.36	3.29	0.93	-4.11396	0
7447	VSNL1	mRNA	0.06	0.11	3.15	0.03	0	13.03	7.11	0.61	0.03	0	0	-4.11058	0
200523	TEX37	mRNA	0	0.09	0	0	0	0	0.54	0.58	0.08	0	0	-4.10853	0
3360	HTR4	mRNA	0	0	0	0	0	0	0.16	0	0	0	0.01	-4.10853	0
971	CD72	mRNA	0.07	0.02	0.11	0.03	0.02	0.33	0.13	1.73	0	0.04	0	-4.0896	0
8406	SRPX	mRNA	1.76	1.02	3.73	0.76	0.47	43.57	21.49	0.37	0.04	0.79	2.4	-4.08797	0
390874	ONECUT3	mRNA	0	0	0	0	0	2.93	0	0	0	0	0.45	-4.08651	0
201181	ZNF385C	mRNA	0	0	0.01	0	0	0.04	0.14	0.83	0	0	0.05	-4.08617	0
56169	GSDMC	mRNA	0.11	0.06	0.93	0.22	0.08	9.76	5.34	2.86	0.37	0.54	0.6	-4.08535	0
723961	INS-IGF2	mRNA	1.32	1.02	0	0.24	1.26	25.7	0.03	0.07	0	0.13	0.01	-4.08515	0
85012	TCEAL3	mRNA	0.07	0	6.46	0	0	8.86	14.97	15.97	0	0	0	-4.08362	0
25891	PAMR1	mRNA	0.04	0	0.24	0.02	0	2.06	0.27	0.03	0.02	0.01	0	-4.08089	0
352887	GYG2P1	mRNA	0	0	0.04	0.01	0	0.01	0.19	0.24	0	0.02	0.02	-4.07656	0
51313	FAM198B	mRNA	0.08	0.05	0.47	0.07	0.17	0.26	4.04	1.36	0.04	0.09	0.12	-4.07504	0
1066	CES1	mRNA	8.21	0.23	0	0	1.19	0.38	67.61	0.12	0.64	0.91	0	-4.06174	0
100533183	ZNF664-RFLNA	mRNA	0.2	0.07	0	0.03	0.02	2.2	2.26	0.32	0.07	0.07	0.01	-4.05543	0
1573	CYP2J2	mRNA	0	0	0.07	0.03	0	0	0.93	0.55	0	0	0.12	-4.04713	0
9119	KRT75	mRNA	0	0.03	0.57	0.03	0	2.08	1.11	0.65	0.03	0.03	0	-4.04588	0
286223	C9orf47	mRNA	0	0	0.02	0	0.01	0.03	0.11	0.08	0	0.01	0	-4.04451	0
6523	SLC5A1	mRNA	0.16	0.01	0	0	0.01	0.84	0	0.14	0.01	0.02	0	-4.04142	0
392862	GRID2IP	mRNA	0	0	0.04	0.02	0.01	0.02	0.03	0.87	0.01	0	0.01	-4.04083	0
196403	DTX3	mRNA	0.34	0	2.3	0.08	0	2.21	2.27	11.81	0	0	0	-4.03934	0
2686	GGT7	mRNA	0.01	0.08	0	0.06	0.03	7.24	2.43	17.56	0.01	0.03	5.39	-4.03654	0
27165	GLS2	mRNA	0.19	0.16	0.15	0.72	0.14	1.23	8.59	6.77	0.33	0.21	0.85	-4.03049	0
54361	WNT4	mRNA	0.06	0.09	0.32	0.14	0.07	1.06	0.2	4.23	0.18	0.14	0.1	-4.02782	0
203328	SUSD3	mRNA	0	0	0	0	0	0	0	0.96	0.04	0.14	0	-4.02607	0
57168	ASPHD2	mRNA	0.02	0.03	1.1	0.02	0.03	1.55	0.58	8.37	0.04	0.24	0.23	-4.01221	0
11144	DMC1	mRNA	0	0.05	0.05	0	0.21	0.43	0.68	2.72	0.16	0.13	0.05	-4.01186	0
6861	SYT5	mRNA	0	0	0.05	0	0	0.21	0	0.05	0	0	0	-4.0102	0.00038
29767	TMOD2	mRNA	0.05	0.3	0.23	0.16	0.01	0.51	4.51	2.22	0.06	0.09	0.42	-4.00833	0
BGIG9606_58592	BGIG9606_58592	mRNA	0	0.02	0.1	0.04	0.04	0.02	0.11	1.15	0	0	0	-4.00481	0
166336	PRICKLE2	mRNA	0.39	0.01	0.19	0.07	0.01	3.5	1.2	1.08	0.04	0.09	0.17	-3.9954	0
50651	SLC45A1	mRNA	0.07	0.05	0	0.05	0.02	0.84	0.42	1.24	0.05	0.07	0.12	-3.99003	0
151354	FAM84A	mRNA	0	0	1.71	0.01	0	3.01	2.94	3.94	0.01	0	0	-3.98094	0
53905	DUOX1	mRNA	0.04	0.08	2.86	0.13	0.12	6.51	10.61	7.86	0.48	0.64	0.05	-3.97566	0
353145	LCE3E	mRNA	0	0	0.91	0	0	0.29	0	6.08	0	0.13	0	-3.96836	0
119391	GSTO2	mRNA	0.43	0.56	1.96	1.25	0.53	34.54	28.89	10.24	0.88	1.12	0.8	-3.96558	0
12	SERPINA3	mRNA	0.04	0.04	0.2	0.07	0	1.88	0.04	1.22	0	0.04	0.15	-3.96414	0
79690	GAL3ST4	mRNA	0.48	0	0	0	0	0.39	2.23	0.95	0.08	0.04	0	-3.96368	0
56113	PCDHGA2	mRNA	0	0	0	0	0	0.47	0.07	0	0.04	0.05	0	-3.96336	0
55040	EPN3	mRNA	0.76	0.6	4.4	0.45	0.19	15.78	13.79	4.24	0.38	0.32	0.06	-3.96142	0
22881	ANKRD6	mRNA	0.2	0.36	0.39	0.15	0.24	4.45	3.92	3.97	0.29	0.26	0.26	-3.95198	0
2217	FCGRT	mRNA	0.02	0.07	0	0	0.03	10.43	4	16.51	0.36	0.47	4.28	-3.95065	0
100996732	LOC100996732	mRNA	0.05	0	0	0	0	0	0.57	3.75	0	0.35	0.2	-3.94873	0
729475	RAD51AP2	mRNA	0	0	0.08	0	0	0.28	0.13	0.14	0	0	0	-3.94266	0
1770	DNAH9	mRNA	0	0	0	0.02	0	0.08	0.13	0.08	0.14	0.02	0	-3.93861	0
6331	SCN5A	mRNA	0	0	0	0.02	0	0.01	0	0.1	0	0	0	-3.93861	0
10267	RAMP1	mRNA	0.55	0.03	3.47	0.08	0	13.1	11.43	1.75	0	0.15	0.02	-3.92395	0
1690	COCH	mRNA	0.05	0.03	0	0	0	0	0	0.77	0	0	0	-3.91868	0
79623	GALNT14	mRNA	0	0	4.79	0.02	0.01	20.19	7.71	0.51	0	0	0.02	-3.90842	0
7941	PLA2G7	mRNA	0.01	0	0	0.03	0	0.63	0	0.03	0	0	0.01	-3.90286	0
64399	HHIP	mRNA	0.01	0.01	0.01	0.02	0	0.2	0.02	0.02	0	0	0	-3.90208	0
79748	LMAN1L	mRNA	0	0	0	0.01	0	0	0	0.34	0	0	0.03	-3.8926	0
10158	PDZK1IP1	mRNA	0	0	0	0	0.03	4.3	5.7	0.07	0.72	0.91	0.14	-3.89089	0
133022	TRAM1L1	mRNA	0	0	0	0	0	0	0.75	0.36	0	0	0.2	-3.88614	0
105379040	LOC105379040	mRNA	0.05	0.02	0.2	0	0	0.22	0.43	0.69	0	0.02	0	-3.88368	0
107987366	LOC107987366	mRNA	0.1	0.09	0.02	0.17	0.02	0.12	0.11	2.56	0.02	0.05	0.04	-3.87742	0
84532	ACSS1	mRNA	0.42	0.16	0.2	0.89	0.23	3.89	0.18	16.42	0.02	0.09	0.08	-3.87688	0
55613	MTMR8	mRNA	0.02	0.02	0	0.01	0.02	0.24	0.43	0.07	0.02	0.01	0.01	-3.87608	0
728215	FAM155A	mRNA	0	0	0	0.23	0	0	0.57	0.27	0	0	0.32	-3.87213	0
101928232	LINC01280	mRNA	0.01	0.02	0.01	0	0	0.05	0.04	0.3	0	0	0.03	-3.87149	0
2912	GRM2	mRNA	0	0	0	0.02	0	0.33	0.03	0.04	0	0.03	0.01	-3.86769	0
346389	MACC1	mRNA	0	0.05	1.2	0.03	0.02	3.13	3.75	1.81	0	0.01	0.02	-3.86235	0
123920	CMTM3	mRNA	0	0	9.98	0.08	0	14.65	20.77	16.46	0	0	0	-3.84988	0
79958	DENND1C	mRNA	0	0.05	0	0	0	0.13	0	0.5	0.06	0	0.03	-3.8465	0
9651	PLCH2	mRNA	0.4	0.23	12.9	0.66	0	39.15	30.23	10.2	1.51	0.1	0.11	-3.84556	0
203111	ERICH5	mRNA	0.01	0	0	0	0	0	0.44	0.06	0.01	0.01	0	-3.8455	0
105379163	LOC105379163	mRNA	0.02	0	0	0	0	0.1	0.04	0.06	0.02	0	0	-3.8455	3e-05
55966	AJAP1	mRNA	0	0.31	0	0	0	0	0	1.66	0.03	0.14	0	-3.8455	0
BGIG9606_61244	BGIG9606_61244	mRNA	0	0.01	0	0	0.01	0.01	0.04	0.01	0	0	0	-3.8455	3e-05
338322	NLRP10	mRNA	0.06	0.03	0.19	0	0	0.03	1.68	0	0	0.03	0.06	-3.8455	0
4674	NAP1L2	mRNA	0	0	0	0.02	0	0.15	0.19	0.03	0	0	0.05	-3.8455	0
345630	FBLL1	mRNA	0.06	0	0.08	0	0.06	0	0	2.64	0.04	0.12	0.06	-3.8455	0
57402	S100A14	mRNA	54.96	176.26	8.64	155.29	190.75	1800.01	1822.15	766.38	135.83	65.35	27.31	-3.84222	0
4828	NMB	mRNA	0.06	0.07	1.8	0.07	0	7.29	4.73	2.53	0	0.19	0.6	-3.83523	0
3485	IGFBP2	mRNA	1.79	0.05	0.07	8.48	0.06	2.4	37.25	16.53	0.57	0.12	0	-3.83414	0
650368	TSSC2	mRNA	0.09	0.07	0.1	0.11	0.11	0.05	3.99	0.14	0.08	0.07	0.1	-3.83263	0
284366	KLK9	mRNA	0.08	0	0	1.66	0.04	5.41	6.61	1.03	0.54	0.08	0	-3.81585	0
322	APBB1	mRNA	0.12	0.03	0	0.44	0.01	0.9	6.92	10.96	0.03	0.06	2.75	-3.81085	0
101926969	LOC101926969	mRNA	0.03	0.03	0.03	0.05	0.03	0.61	0.03	3.08	0.04	0.03	0.1	-3.80912	0
102724571	LNCTAM34A	mRNA	0.04	0	0.09	0.07	0	0.36	0.8	1.67	0	0	0.34	-3.80897	0
4050	LTB	mRNA	0	1	0.91	0.07	0	7.56	7.7	0	0.6	0.42	0	-3.80802	0
BGIG9606_68349	BGIG9606_68349	mRNA	0	0	0	0.01	0	0.04	0.08	0.15	0	0.01	0.01	-3.80787	0
2784	GNB3	mRNA	0	0.09	0	0	0	0.16	0	1.14	0.06	0	0.09	-3.80475	0
107986587	ABCF1-DT	mRNA	0	1.66	0.14	0	0	5.03	3.58	0	0	0	0	-3.80114	0
84766	CRACR2A	mRNA	0	0.08	0.08	0.02	0	0.06	0.06	0.35	0	0	0	-3.79562	0
389384	C6orf222	mRNA	0.02	0.14	0	0.08	0.02	0	3.91	0.12	0.19	0.27	0	-3.79468	0
126069	ZNF491	mRNA	0.04	0	0	0.05	0	0.08	1.06	0	0.08	0	0.06	-3.78966	0
100131187	TSTD1	mRNA	0.19	0	0.11	8.8	0.02	13.96	29.54	18.25	0	0	5.56	-3.78815	0
10468	FST	mRNA	0.58	1.02	21.08	1.17	0.59	86.09	37.89	5.28	0.61	1.11	0.11	-3.78531	0
105373064	LOC105373064	mRNA	0.14	0.1	0.04	0.13	0.07	0.26	0.64	3.46	0.07	0.1	0.1	-3.78487	0
9254	CACNA2D2	mRNA	0	0	0	0.02	0	0	0.08	0.64	0	0.02	0.05	-3.784	0
6705	SPRR2F	mRNA	0	0	0	0	0	0.57	0.19	0.28	0	0	0.2	-3.78209	6e-05
222611	ADGRF2	mRNA	0	0	0.09	0	0	0.56	0.03	0.07	0.02	0.02	0	-3.77991	0
105371710	LOC105371710	mRNA	0.01	0	0.15	0	0.01	0.13	0.03	0.8	0	0.02	0	-3.7756	0
285800	PRR18	mRNA	0.04	0	0.01	0	0	0	0.02	0.36	0	0	0	-3.7715	0
BGIG9606_54276	BGIG9606_54276	mRNA	0	0	0	0.13	0.03	0.37	0	0.53	0	0	0	-3.76957	0
BGIG9606_67886	BGIG9606_67886	mRNA	0.11	0	0.36	0.12	0.13	0.85	0.2	5	0.21	0.08	0.15	-3.76919	0
283683	LOC283683	mRNA	0.02	0	0	0	0	0	0.11	0.25	0.02	0.02	0	-3.75828	0
25890	ABI3BP	mRNA	0.06	0.03	0.17	0.06	0.03	1.34	0.25	0.52	0.02	0.02	0.12	-3.75629	0
57573	ZNF471	mRNA	0.05	0.05	0.02	0.06	0.02	0.05	1.46	0.22	0.03	0.07	0.07	-3.7496	0
126432	RINL	mRNA	0.17	0.19	0.26	0.07	0.02	0.2	4.12	0.19	0.1	0.1	0.06	-3.74825	0
10164	CHST4	mRNA	0	0	0.06	0	0	0.09	0.31	0	0	0	0.03	-3.74596	0
340526	RTL5	mRNA	0	0.09	0.01	0.03	0.01	0.12	0.35	0.32	0.01	0	0.01	-3.74596	0
5284	PIGR	mRNA	0.02	0	0.03	0.03	0	0.39	0.07	0	0.02	0	0	-3.74596	0
BGIG9606_53683	BGIG9606_53683	mRNA	0.02	0.01	0.01	0.01	0	0	0.35	0.61	0.01	0	0.01	-3.73911	0
5333	PLCD1	mRNA	0.26	0.34	0.05	0.28	0.19	1.28	7.55	7.66	0.46	1.04	0.09	-3.73204	0
3881	KRT31	mRNA	0	0	0.15	0	0	0.04	0.62	0	0	0	0	-3.72741	0
102724312	LINC01770	mRNA	0	0.1	0	0	0	0.08	0.01	0.04	0	0	0	-3.7249	6e-05
23624	CBLC	mRNA	0.07	1.35	8.71	0	0.26	21.5	20.97	14.9	0.01	1.36	0	-3.72191	0
107985307	LINC01705	mRNA	0.05	0	0.01	0	0	0.1	0	0.07	0	0	0	-3.72049	9e-05
BGIG9606_44355	BGIG9606_44355	mRNA	0	0	0.06	0	0	0	0	0.62	0	0	0.06	-3.71734	9e-05
80740	LY6G6C	mRNA	0	0.08	0.31	0.07	0.07	0.49	0.61	1.48	0	0	0	-3.71622	0
116159	CYYR1	mRNA	0.08	0.01	0	0	0.01	0.46	0.71	0.11	0	0	0	-3.71468	0
3670	ISL1	mRNA	0.4	0.17	0	1.03	0.06	0	10.11	1.29	0.25	0.46	0	-3.7115	0
729296	LOC729296	mRNA	0.03	0	0.01	0.04	0	0.23	0.18	0	0	0	0	-3.70808	0
163059	ZNF433	mRNA	0.02	0.02	0.02	0.01	0.02	2.11	2.62	1.91	0.01	0.03	0.49	-3.70417	0
57111	RAB25	mRNA	0.05	0	45.44	0	0	46.37	80.69	85.52	0	0	0	-3.70232	0
92691	TMEM169	mRNA	0	0.02	0.05	0	0	0.1	0.07	0.32	0	0	0.03	-3.6935	0
6564	SLC15A1	mRNA	0	0.01	0	0	0	0.02	0.02	0.14	0.02	0	0	-3.6935	0.00011
BGIG9606_56476	BGIG9606_56476	mRNA	0.03	0	0	0.03	0	0.03	0.22	0.03	0	0	0	-3.6935	0.00011
401720	FIGNL2	mRNA	0	0	0.01	0.01	0	0.01	0	0.6	0	0	0.02	-3.6935	0
3167	HMX2	mRNA	0	0	0	0	0	0	0	0.41	0	0	0.08	-3.6935	0.00011
222865	TMEM130	mRNA	0	0	0.02	0	0	0.02	0	0.17	0	0.02	0	-3.69029	0.00011
80774	LIMD2	mRNA	0.13	0	0.6	0	0	7.85	0	0.1	0.13	0.33	0.55	-3.68383	0
BGIG9606_54502	BGIG9606_54502	mRNA	0	0.04	0	0	0.07	1.08	0.41	0	0.15	0.04	0	-3.68299	0
8742	TNFSF12	mRNA	0	0	0	0	0	0	1.47	4.43	0	0	1.21	-3.67928	0
7580	ZNF32	mRNA	0.01	0	0	0	0	11.23	9.45	15.68	0	0	7.63	-3.67697	0
137835	TMEM71	mRNA	0	0	0.26	0	0	0.55	0.7	0	0	0	0	-3.67291	0
BGIG9606_67971	BGIG9606_67971	mRNA	0	0.1	0	0	0	0	0	1.88	0	0.18	0.11	-3.67027	0
10536	P3H3	mRNA	0.16	0.29	0.14	0.34	0.42	19.01	1.7	13.31	0.27	0.32	0.3	-3.66735	0
149775	GNAS-AS1	mRNA	0	0.01	0	0.01	0	0.04	0.07	0.02	0	0	0.01	-3.66035	0
BGIG9606_37923	BGIG9606_37923	mRNA	0	0.01	0.11	0	0	0.19	0.25	0.28	0	0	0	-3.6528	0
117289	TAGAP	mRNA	0	0	0	0.03	0.02	0.05	0.17	0	0	0	0	-3.63905	0
7216	TRO	mRNA	0	0	0.03	0.03	0	0	0.05	0.19	0	0.03	0	-3.63905	0
761	CA3	mRNA	0.15	0	0.07	0	0	0.15	0.46	0.39	0	0	0	-3.6255	0
9424	KCNK6	mRNA	0.07	0.03	5.08	0.28	0.09	13.72	14.16	2.18	0.35	0.2	0.14	-3.62427	0
590	BCHE	mRNA	0	0	0.15	0	0	0	0.74	0	0	0	0.03	-3.62311	0
64849	SLC13A3	mRNA	0.24	0.27	0.22	0.16	0.04	2.91	3.14	3.2	0.2	0.09	0.1	-3.62234	0
11248	NXPH3	mRNA	0.08	0	0	0.03	0	0.42	0.23	0.22	0.03	0.08	0.04	-3.61979	0
56944	OLFML3	mRNA	0.16	0.04	0	0	0.06	1.05	0.31	0	0	0.03	0	-3.61968	0
107984104	LOC107984104	mRNA	0	0.03	0.11	0.06	0.03	0.48	0.67	0.4	0.28	0.07	0.04	-3.61965	0
161291	TMEM30B	mRNA	0	0	11.34	0	0	10.85	14.67	24.57	0.01	0	0	-3.61861	0
BGIG9606_67823	BGIG9606_67823	mRNA	0.66	0.53	1.82	0.38	0	0.56	0.98	7.77	0.31	0	0	-3.60999	0
116154	PHACTR3	mRNA	0.05	0.05	0.2	0.01	0.03	0.23	1.5	3.37	0	0.02	0.02	-3.60975	0
101927613	LOC101927613	mRNA	0	0.04	0	0.07	0	0.12	0.64	1.23	0.04	0	0.05	-3.60452	0
255239	ANKK1	mRNA	0.11	0	0.04	0.04	0	0.18	0.5	0.52	0.05	0	0	-3.59886	0
58528	RRAGD	mRNA	0.01	0.08	0.01	0.79	0.22	2.43	0.91	4.83	0.21	0.42	0.36	-3.59586	0
148203	ZNF738	mRNA	0.24	0.05	0.01	0.07	0.11	3.26	6.35	1.54	0.17	0.14	0.04	-3.59088	0
150696	PROM2	mRNA	0.02	0.23	11.21	0.09	0.21	11.83	33.87	8.09	0.36	0.25	0.08	-3.58933	0
55283	MCOLN3	mRNA	0.47	0.09	0.72	1.91	0.14	0.05	7.21	11.95	0.04	0.17	0.06	-3.58007	0
100288413	ERVMER34-1	mRNA	2.19	0	0	0.17	0	2	6.77	1.75	0	0	0	-3.57958	0
100507392	SENCR	mRNA	0	0.09	0	0.04	0	0.6	1.5	0.06	0.18	0.18	0	-3.57003	0
93010	B3GNT7	mRNA	0.03	0.05	0.09	0.03	0.05	0.97	0.05	0.16	0	0	0.02	-3.56796	0
388611	CD164L2	mRNA	0	0	0	0	0.53	1.89	0.14	0.94	0	0.56	0	-3.5546	0
123041	SLC24A4	mRNA	0	0	0.02	0.03	0	0.01	0.11	0.02	0	0	0.01	-3.54149	0
3730	ANOS1	mRNA	0.07	0	0.56	1.04	0	1.03	1.04	2.98	0	0	0.09	-3.53971	0
50506	DUOX2	mRNA	0.02	0.01	0.04	0.01	0	0.04	0.14	0.87	0.16	0.02	0.06	-3.53174	0
BGIG9606_67933	BGIG9606_67933	mRNA	0	0	17.29	0	0	22.75	23.06	25.98	0	0	0	-3.53156	0
6706	SPRR2G	mRNA	0	0	0.49	0	0	0.12	0.81	2.05	0	0.24	0	-3.52802	0
54329	GPR85	mRNA	0.25	0	0	0	0.02	0	1.09	0	0.02	0.02	0	-3.52357	0
221662	RBM24	mRNA	0.16	0.05	0.3	0.12	0	2.26	0.4	0.08	0	0	0.02	-3.52357	0
161829	EXD1	mRNA	0	0	0	0	0	0.02	0.04	0.31	0.04	0.02	0.02	-3.52357	0
5294	PIK3CG	mRNA	0	0	0	0	0	0	0.07	0	0	0.02	0.01	-3.52357	0.00035
8728	ADAM19	mRNA	0.43	0.29	0	0.38	0.1	5.27	1.9	0.82	0.04	0.68	0.02	-3.51998	0
79755	ZNF750	mRNA	0.34	0.04	0.06	0.16	0.02	0.46	0.92	2.93	0.34	0.04	0.02	-3.51621	0
158880	USP51	mRNA	0	0	0	0	0	0.09	0.48	0.2	0	0	0.18	-3.51478	0
8091	HMGA2	mRNA	6.26	3.78	57.06	13.91	6.49	61.24	362.86	4.41	1.84	6.61	1.73	-3.50979	0
105375821	LOC105375821	mRNA	0.04	0	0.58	0.08	0.04	0.71	0.71	2.47	0.08	0.08	0	-3.50492	0
57528	KCTD16	mRNA	0	0.01	0.07	0.04	0	0.16	0.14	0.14	0	0.04	0	-3.49932	0
100505806	SNHG18	mRNA	0	0	1.41	0	0	1.2	4.39	0	0	0	0	-3.49932	0
105371775	LOC105371775	mRNA	0	0.01	0	0	0.01	0.03	0.1	0.01	0.01	0	0	-3.49656	0
1002	CDH4	mRNA	0.29	0.36	0.13	0.3	0.34	2.35	1.58	0.43	0.17	0.13	0.35	-3.49595	0
4838	NODAL	mRNA	0	0.09	0.06	0.23	0.12	0.04	1.97	0.04	0.01	0	0.01	-3.49552	0
106614088	MIR34AHG	mRNA	0.03	0.01	0.01	0.01	0.01	0.06	0.97	0.77	0.01	0.02	0.35	-3.49034	0
105371629	LOC105371629	mRNA	0.01	0.01	0.02	0.08	0	0.48	0.07	0.01	0	0	0.01	-3.48805	0
51350	KRT76	mRNA	0	0	4.78	0.22	0	17.7	11.22	3.06	2.76	0	0	-3.48667	0
8862	APLN	mRNA	0.12	0.24	3.05	0.19	0.42	0.14	20.37	0.08	0	0.62	0.61	-3.48279	0
BGIG9606_68408	BGIG9606_68408	mRNA	0.04	0	0.07	0	0	0.04	1.14	0.08	0.04	0	0.18	-3.47755	0
84866	TMEM25	mRNA	0.18	0.18	0.13	0.09	0.12	5.59	9.04	9.79	0.23	0.29	3.2	-3.47722	0
147700	KLC3	mRNA	0.42	0.93	2.64	0.99	0.84	13.17	18.33	11.9	0.77	1.92	1.21	-3.47532	0
390937	LOC390937	mRNA	0.05	0	0.1	0	0	0.04	0.08	0.54	0	0.04	0	-3.47507	0
9459	ARHGEF6	mRNA	0.06	0	0	0	0	0	0.29	0.04	0	0	0.03	-3.4711	0
387644	FAM238C	mRNA	0.03	0.02	0	0.03	0	0.08	0.06	0.4	0.02	0.02	0.01	-3.46779	0
105377207	LOC105377207	mRNA	0	0.02	0.01	0.01	0	0	0.13	0.08	0	0	0.01	-3.46763	0
8642	DCHS1	mRNA	0.02	0.01	0.01	0.01	0	0.13	0.16	0.09	0	0	0.03	-3.46699	0
114088	TRIM9	mRNA	0.01	0	0.18	0.03	0.04	0.03	1.01	0.25	0.04	0.04	0.01	-3.46609	0
84709	MGARP	mRNA	0	0	0	0	0.08	0	0.07	0.33	0	0.01	0	-3.46068	0.00036
3212	HOXB2	mRNA	1.16	0	0.08	0.06	0.05	0.36	0	5.67	0	0	0.01	-3.46068	0
101928230	LOC101928230	mRNA	0	0	0.02	0	0	0.05	0	0.02	0	0	0	-3.45842	0
196996	GRAMD2A	mRNA	2.05	1.14	0.17	0.69	0.71	4.67	6.94	13.53	0.66	0.39	0.24	-3.45784	0
2919	CXCL1	mRNA	0.84	0	9.77	0.1	0	25.6	20.2	0.06	0.26	0.38	0	-3.45695	0
57593	EBF4	mRNA	0.03	1.35	0	1.55	1.1	1.51	0.01	16.87	0.42	0.19	0.03	-3.45389	0
26053	AUTS2	mRNA	0.98	1.95	1.75	1.2	0.08	7.29	5.41	1.66	0.96	2.67	0	-3.44327	0
57692	MAGEE1	mRNA	0.18	0	0.03	1.02	0	0.58	3.59	1.39	0	0.11	0	-3.43686	0
6853	SYN1	mRNA	0.04	0	0	0	0	0.22	0.09	0.09	0	0.06	0	-3.43611	0
388228	SBK1	mRNA	0.15	0.2	0.62	0.66	0.25	1.82	0.42	8.46	0.18	0.17	0.61	-3.42795	0
400728	FAM87B	mRNA	0.04	0.06	0.11	0	0	0.16	0.67	0.17	0.03	0	0.02	-3.42595	0
729338	CETN4P	mRNA	0	0	0.03	0.02	0	0.1	0.07	0.06	0	0.02	0	-3.4244	0
55901	THSD1	mRNA	0.54	0.06	2.16	1.32	0	6.68	9.95	1.49	0.22	0.39	0	-3.4227	0
BGIG9606_49517	BGIG9606_49517	mRNA	0.01	0.02	0	0.03	0	0.07	0.01	0.68	0.12	0	0	-3.41973	0
84446	BRSK1	mRNA	0.07	0.03	0.24	0.09	0.11	0.15	0.36	6.69	0.05	0.31	0.97	-3.41691	0
58504	ARHGAP22	mRNA	0.52	0.29	0.78	1.51	0.1	4.37	10.79	6.11	0.56	0.26	2.31	-3.41548	0
894	CCND2	mRNA	8.88	0.02	1.62	10.53	0	18.49	92.19	1.5	7.46	0.02	0	-3.414	0
387755	INSC	mRNA	0	0	0.19	0	0	0.02	0.93	0	0	0	0.04	-3.4111	0
100137049	PLA2G4B	mRNA	1.29	1.66	0	0	0.48	3.27	0	11.94	0	0.38	0	-3.40976	0
105374310	LOC105374310	mRNA	0	0	0	0.05	0	0.15	0.07	0	0	0	0	-3.40738	0.00014
23024	PDZRN3	mRNA	0	0	0	0	0	0	0.04	0.05	0	0	0	-3.40286	3e-05
8515	ITGA10	mRNA	0.02	0.08	0.16	0.13	0.1	3.13	0.19	0.34	0.1	0.13	0.23	-3.39987	0
1271	CNTFR	mRNA	0.03	0	0	0	0	0	0.09	0.32	0	0	0.09	-3.39804	3e-05
BGIG9606_54479	BGIG9606_54479	mRNA	0.01	0.01	0.14	0.06	0	0.76	0.22	0.05	0	0.01	0.03	-3.39656	0
222537	HS3ST5	mRNA	0.05	0	0	0.02	0.02	0	0	1.16	0	0.1	0.04	-3.39449	0
1101	CHAD	mRNA	0.13	0.09	0.13	0.2	0.04	0.75	0.33	2.06	0.02	0.1	0.14	-3.38707	0
730005	SEC14L6	mRNA	0.17	0.45	1.04	0.72	0.41	6.97	2.84	3.48	0	0.08	0.25	-3.38509	0
115560	ZNF501	mRNA	0	0	0.02	0.02	0	0.27	0.94	0.73	0.38	0.04	0.02	-3.38486	0
84000	TMPRSS13	mRNA	0.01	0	0.36	0	0	0.21	0.24	1.8	0	0	0.03	-3.38339	0
143903	LAYN	mRNA	0.05	0	0.06	0	0	2.05	2.57	0.23	0.48	0.66	0.03	-3.38253	0
90249	UNC5A	mRNA	0	0.02	0	0.03	0	0.99	0	0.61	0	0	0.32	-3.37483	0
3918	LAMC2	mRNA	1.56	9.66	405.44	23.6	15.07	1087.27	646.92	39.33	5.21	25.48	0.4	-3.37471	0
84765	ZNF577	mRNA	0.41	0.01	0	0.34	0.01	3.18	1.99	7.82	0.01	0.02	0.03	-3.37174	0
2828	GPR4	mRNA	0	0	0	0.01	0.01	0.21	0.14	0.02	0	0.06	0	-3.37157	0
79679	VTCN1	mRNA	0	0.03	0	0	0	0.74	0	0.23	0.06	0.11	0.07	-3.37052	0
84658	ADGRE3	mRNA	0.38	0.3	0.47	0.53	0.82	25.62	8.88	8.21	0.7	0.46	8.52	-3.36802	0
401258	RAB44	mRNA	0	0	0	0.07	0	0.04	0.06	0.28	0.01	0.04	0	-3.36007	0
105373934	LINC01891	mRNA	0	0	0.03	0	0	0.08	0.01	0.01	0	0	0	-3.3588	0
5754	PTK7	mRNA	9.02	0.34	14.5	1.45	0.38	27.2	41.06	30.7	0.06	0.28	0.46	-3.35653	0
1114	CHGB	mRNA	0.06	0	0	0.02	0	1.64	0.43	0.05	0	0.13	0.33	-3.35545	0
105378909	LOC105378909	mRNA	0	0.02	0.26	0.26	0.26	0.11	0.18	0.05	0.04	0	0.14	-3.35415	0
4897	NRCAM	mRNA	1.52	0.36	0	0.17	0.12	14.45	5.83	0.09	1.4	1.35	0.1	-3.35277	0
2324	FLT4	mRNA	0.11	0.03	0	0.07	0.01	0.02	0.04	0.89	0.03	0	0.02	-3.3508	0
100129129	LOC100129129	mRNA	0.06	0.06	0.01	0.01	0.06	0.26	0.36	0.16	0	0.01	0.01	-3.35044	0
145864	HAPLN3	mRNA	0.39	0.08	1	0.32	0.24	5.17	2.7	2.14	0	0.1	0.03	-3.34512	0
101927667	LINC01535	mRNA	0.07	0	0	0	0	0.1	0.25	0.11	0.04	0	0	-3.34382	0
401247	LINC00243	mRNA	0	0	1.59	0	0	0.34	5.31	0	0	0	0	-3.34148	0
100509620	LOC100509620	mRNA	0.03	0.06	0.11	0	0	0.79	0.23	0.36	0	0.03	0.1	-3.33797	0
101927492	UTAT33	mRNA	0	0	0	0.07	0	0	0.2	0.09	0	0	0	-3.3379	0
6620	SNCB	mRNA	0.09	0	0.62	0	0	2.1	0.18	0.15	0	0	0	-3.33093	0
107986307	LOC107986307	mRNA	0	0.01	0	0	0	0.01	0.12	0.01	0	0.01	0	-3.33093	0
56109	PCDHGA6	mRNA	0	0	0.02	0.26	0	0.29	0.41	0	0	0	0	-3.32862	0
10082	GPC6	mRNA	0.56	0.52	0.67	0.3	0.04	0.2	0.82	0.18	0.02	0.12	0.09	-3.32806	0
10518	CIB2	mRNA	0	0.29	0	0.2	0.04	4.62	1.2	3.14	0	1.98	0.07	-3.32731	0
107986489	LOC107986489	mRNA	0.04	0	0.12	0.01	0.02	0	0.96	0.05	0	0.01	0.09	-3.32266	0
284254	DYNAP	mRNA	0.09	0.03	0.09	0.06	0	0.02	0.32	1.14	0.06	0.06	0.01	-3.31712	0
374	AREG	mRNA	5.47	27.19	151.51	7.31	8.18	301.77	377.68	79.47	14.73	5.32	2.48	-3.30918	0
56925	LXN	mRNA	0	0.19	0.13	0	0.44	0	5.65	0.24	0	0.36	0.11	-3.30706	0
5360	PLTP	mRNA	0.61	0.6	0.1	0.45	0.87	0.64	51.92	1.43	0.49	0.88	0.57	-3.30548	0
54847	SIDT1	mRNA	0.02	0.02	0.12	0.11	0.02	1.45	0.09	0.13	0.03	0.03	0.05	-3.30289	0
284339	TMEM145	mRNA	0	0.03	0	0.06	0	0.1	0.1	0.54	0	0	0.1	-3.30118	0
9388	LIPG	mRNA	3.09	1.24	7.87	2.81	1.93	17.2	15.14	2.76	1.5	1.55	2.44	-3.29301	0
7348	UPK1B	mRNA	0.1	0	0.37	0	0.31	0	2.8	0	0.06	0.06	0.13	-3.29225	0
3848	KRT1	mRNA	0.05	0.03	0	0.07	0.05	0	0	2.47	0.47	0	0	-3.28607	0
4501	MT1X	mRNA	45.28	8.25	287.68	232.94	40.6	1535.08	803.56	596.14	51.7	91.68	29.26	-3.28519	0
105375451	LOC105375451	mRNA	0	0	0.01	0.02	0.02	0	0.09	0.17	0	0.01	0.01	-3.28334	0
11279	KLF8	mRNA	0.02	0.02	0.03	0.07	0.02	3.45	0.88	0.07	0.02	0.02	0.11	-3.28327	0
101927865	LOC101927865	mRNA	0.25	0.13	2.16	0.5	0.26	4.09	9.75	0.96	0.43	0.31	0.32	-3.28299	0
64221	ROBO3	mRNA	0.33	0.3	0.39	0.37	0.65	12.96	1.4	1.13	0.05	1.46	0.89	-3.28008	0
107984006	LOC107984006	mRNA	0.07	0.02	0.15	0.19	0	0.4	1.71	1.28	0.01	0.01	0.21	-3.27498	0
112616	CMTM7	mRNA	0.33	0.06	18.53	4.17	0	27.26	49.97	6.41	0.06	0.31	0.46	-3.27464	0
105373271	LOC105373271	mRNA	0	0	0	0.02	0	0	0	0.08	0	0	0	-3.27426	0.00011
1903	S1PR3	mRNA	0	0	0.05	0	0.33	0.68	1.26	2.37	0.01	0.76	0	-3.2703	0
340706	VWA2	mRNA	0	0	0.35	0	0.03	1.62	0.1	0.12	0	0	0.01	-3.26605	0
79891	ZNF671	mRNA	0.03	0.03	0.07	0.11	0.07	1.11	1.87	0.98	0.05	0.07	0.01	-3.26205	0
5799	PTPRN2	mRNA	0.03	0.02	0.03	0.03	0	0.01	0	0.49	0	0.07	0.04	-3.26054	0
105370378	LOC105370378	mRNA	0.04	0.02	0	0	0.04	0.09	0	0.35	0	0	0.02	-3.26054	0
81706	PPP1R14C	mRNA	1.29	1.28	20.33	6.46	4.8	63.03	49.42	44.2	3.64	2.92	2.97	-3.24639	0
920	CD4	mRNA	0.08	0	0	0	0	0.03	0.06	0.13	0	0.04	0	-3.24604	1e-05
388325	SCIMP	mRNA	0.06	0	0	0.05	0.02	0.16	0.06	0.56	0.02	0.04	0.03	-3.23406	0
105370360	LOC105370360	mRNA	0	0	0	0	0	0	0	0.78	0	0	0.22	-3.23305	0
50619	DEF6	mRNA	0.73	0.51	5.67	0.02	0.11	13.35	9.99	6.69	0.82	0.69	0.47	-3.2306	0
283152	CCDC153	mRNA	0.25	0.04	0.04	0	0	0.1	1.33	0.15	0	0.06	0.06	-3.22443	0
648	BMI1	mRNA	8.99	11.82	16.36	9.67	7.5	305.57	4.83	8.64	13.84	8.58	13.16	-3.22197	0
105370928	LOC105370928	mRNA	0	0.4	0	0	0	0	0	1.33	0	0	0	-3.22095	0
341277	OVCH2	mRNA	0	0.03	0.07	0.02	0.03	0.04	0.8	0.04	0.06	0.04	0.02	-3.21949	0
101928095	LOC101928095	mRNA	0.14	0.01	0.01	0.04	0	0	0.12	0.4	0	0.01	0.01	-3.21757	0
554226	ANKRD30BL	mRNA	0.01	0	0.03	0.01	0.01	0.11	0.13	0.01	0.05	0.01	0.17	-3.21572	0
23541	SEC14L2	mRNA	0.84	1.26	10.66	4.35	1.88	43.2	23.58	11.35	2.54	3.46	0.81	-3.21333	0
101929680	LOC101929680	mRNA	0	0	0.54	0.09	0	0.5	2.51	0	0.03	0	0.05	-3.21064	0
100507513	LOC100507513	mRNA	0	0	0	0	0	0.01	0.04	0	0	0	0.01	-3.20975	0
3852	KRT5	mRNA	67.02	5.13	1007.4	135.24	26.01	3071.73	2257.58	475.99	468.3	2.65	0.15	-3.20882	0
79608	RIC3	mRNA	0.37	0.06	0.06	0.08	0	0.04	1.75	0.95	0.05	0.02	0.04	-3.20346	0
5979	RET	mRNA	0.03	0.01	0.01	0	0	0.02	0.07	0.11	0	0	0	-3.20164	0
107985558	LOC107985558	mRNA	0	0	0.45	0	0.01	0.24	0.38	1.13	0	0	0.04	-3.19442	0
441168	CALHM6	mRNA	0.23	0.12	0.4	0.15	0.05	1.5	2.15	1.21	0.12	0.33	0.02	-3.19404	0
BGIG9606_68498	BGIG9606_68498	mRNA	0	0.05	0	0	0	0	0	0.16	0	0	0	-3.19278	0.00056
56097	PCDHGC5	mRNA	0.1	0.03	0.29	0.05	0	0.84	0.74	0	0	0.02	0	-3.192	0
BGIG9606_51105	BGIG9606_51105	mRNA	0.01	0.2	0.39	0.01	0	0.18	0.92	0.17	0	0	0	-3.18679	0
196500	PIANP	mRNA	0.06	0.13	0.18	0.11	0.03	1.13	0.17	2.27	0.06	0.03	0.16	-3.18246	0
105378653	LOC105378653	mRNA	0.01	0	0	0.01	0.01	0	0.12	0.03	0	0.01	0.01	-3.18234	0
8641	PCDHGB4	mRNA	0	0	2.38	0	0	0.68	7.67	0.57	0	0	0	-3.17738	0
107984089	LOC107984089	mRNA	0.02	0	0.39	0.01	0.02	0.24	1.1	0.24	0.02	0.02	0	-3.17546	0
286097	MICU3	mRNA	0.25	0.11	0.4	0.13	0.32	0.58	2.15	4.01	0.09	0.08	0.11	-3.17377	0
30008	EFEMP2	mRNA	0.1	0.23	0.08	0.25	0.11	1.31	1.52	4.85	0.03	0.13	0.98	-3.1731	0
153572	IRX2	mRNA	3.62	1.88	7.53	4.38	3.97	11.15	27.09	62.76	4.53	4.79	0	-3.16568	0
391267	ANKRD20A11P	mRNA	0	0.07	0	0	0	0	0.21	0.03	0	0	0.01	-3.16073	0
64167	ERAP2	mRNA	1.95	1.64	7.02	4.63	1.48	12.36	41.65	11.99	1.01	2.4	0.38	-3.15999	0
83733	SLC25A18	mRNA	0.09	0	0	0	0	0.12	0.1	0.18	0	0.04	0	-3.15904	1e-05
3305	HSPA1L	mRNA	0	0	0	0	0.17	0.22	0.33	0	0	0	0	-3.15896	0
27239	GPR162	mRNA	0.02	0.04	0	0	0	0.25	0	0.41	0.02	0.05	0.05	-3.15584	0
BGIG9606_39218	BGIG9606_39218	mRNA	0	0	0	0	0	0.01	0	0	0	0	0	-3.1549	0.00026
6273	S100A2	mRNA	213.1	26.55	1417.51	412.54	16	3410.64	3769.46	191.34	142.05	33.02	3.27	-3.15344	0
199964	TMEM61	mRNA	0	0.59	0	0	0.1	1.35	0.61	3.99	0.29	0.22	0.68	-3.15293	0
55304	SPTLC3	mRNA	1.85	0	0.15	1.42	0.09	10.45	2.26	1.56	0.49	0.21	0.02	-3.15273	0
6515	SLC2A3	mRNA	0.75	10.49	0.06	0.1	1.06	51.81	7.23	11.27	0.03	3.91	5.04	-3.15191	0
114804	RNF157	mRNA	0.08	0.24	0	0.07	0.11	0.09	0.06	3.93	0.16	0.08	0.36	-3.14807	0
100874392	ANKRD20A12P	mRNA	0.77	0.56	0.13	1	1.15	0.19	11.66	0.98	1.78	0.76	2.36	-3.14663	0
107985637	LOC107985637	mRNA	0.01	0	0.01	0.03	0	0	0.16	0	0	0	0	-3.14257	3e-05
4094	MAF	mRNA	0.08	0.03	0.29	0.06	0.04	1.65	0.18	0.41	0.01	0.03	0.02	-3.14053	0
7700	ZNF141	mRNA	0.16	0.03	1.86	0.18	0.03	1.66	2.29	3.83	0.07	0.03	0.09	-3.14032	0
BGIG9606_67998	BGIG9606_67998	mRNA	0.3	0.38	1.33	0.11	0.19	4.49	3.42	5.11	0.32	0.24	0.27	-3.13746	0
8572	PDLIM4	mRNA	7.81	6.18	0.05	17.76	7.83	57.07	65.56	45.06	10.15	0.81	0.1	-3.13583	0
9706	ULK2	mRNA	0.12	0.02	0.04	1	0.08	6.19	4.59	10.93	0.05	0.03	5.5	-3.13019	0
115572	TENT5B	mRNA	3.98	2.58	1.03	3.11	1.26	15.02	16.95	36.46	1.54	1.23	6.06	-3.12319	0
140893	RBBP8NL	mRNA	0	0.01	0.11	0	0	0.14	0.02	0.41	0	0	0.03	-3.11938	0
101928391	LOC101928391	mRNA	0.1	0.03	0.24	0.1	0.06	0.55	1.31	0.64	0.04	0.06	0.16	-3.11628	0
107987068	LOC107987068	mRNA	0.03	0.01	0.14	0.05	0	1.91	0.46	0.06	0.04	0.02	0.06	-3.11455	0
6662	SOX9	mRNA	0.71	1.62	7.14	1.04	0.8	20.2	13.77	7.28	0.49	0.82	0.44	-3.11348	0
23180	RFTN1	mRNA	0.3	0.42	2.71	0.34	0.67	13.9	16.5	0.84	0.44	0.22	3.27	-3.11243	0
100533181	FXYD6-FXYD2	mRNA	0.16	0.37	0	0	0.04	0.08	0.22	1.86	0.07	0.03	0.01	-3.11048	0
163778	SPRR4	mRNA	0	0	0.09	0.04	0	0	0.09	0.72	0	0	0	-3.10853	0.00032
BGIG9606_65608	BGIG9606_65608	mRNA	0.04	0	0	0	0	0.01	0.06	0.04	0	0	0	-3.10853	0.00032
105378520	LOC105378520	mRNA	0	0	0	0	0	0	0	0.31	0.03	0	0.06	-3.10853	0
54798	DCHS2	mRNA	0	0	0.03	0	0	0	0.07	0.32	0	0	0	-3.10853	0.00032
222659	PXT1	mRNA	0	0.04	0	0	0	0.11	0.17	0.04	0.06	0	0	-3.10853	0.00032
5010	CLDN11	mRNA	0.35	0.05	0.03	0.16	0.02	0.03	0	2.88	0.05	0.09	0.12	-3.10853	0
1008	CDH10	mRNA	0.04	0	0	0.02	0	0	0.18	0.04	0	0	0.02	-3.10853	3e-05
654463	FER1L6	mRNA	0	0.03	0	0.01	0	0.1	0.02	0.02	0	0.01	0	-3.10853	3e-05
101929698	LOC101929698	mRNA	0.04	0.05	0	0.04	0	0.1	0.33	0.15	0	0.04	0	-3.10853	3e-05
105377063	LOC105377063	mRNA	0	0	0	0	0	0.16	0	0.08	0	0	0.07	-3.10732	0
645166	LSP1P5	mRNA	1.18	0.8	0.87	0.47	0.28	1.43	0.45	12.82	0.45	0.42	0	-3.10345	0
284757	MIR646HG	mRNA	1.57	0.53	0.51	0.9	1.06	2.01	0.71	0.85	0.47	2.34	0	-3.10189	0
284217	LAMA1	mRNA	0.13	0	0	0.06	0	5.74	9	0.53	0	0.02	4.92	-3.1017	0
84659	RNASE7	mRNA	0	0.04	31.39	0.93	0.2	13.78	78.52	6.11	0.32	0	0	-3.09924	0
105376722	LOC105376722	mRNA	0	0.02	0	0.05	0.05	0.19	0.05	0.35	0.05	0	0	-3.09502	0
7275	TUB	mRNA	0	0.02	0	0	0	0	0.49	5.18	0	0.01	1.79	-3.09051	0
2706	GJB2	mRNA	2.29	16.59	39.16	1.25	2.99	67.96	142.7	10.07	6.29	4.69	0.05	-3.09008	0
51778	MYOZ2	mRNA	0.05	0.07	0.06	0.03	0.03	0.02	0.99	0.04	0.02	0.02	0.05	-3.09004	0
105370542	LOC105370542	mRNA	0.01	0	0	0	0	0.01	0.02	0.03	0	0.01	0	-3.08992	2e-05
28984	RGCC	mRNA	0.11	0.43	1.84	0.43	0.06	6.79	2.68	3.48	0.11	1.15	0	-3.0889	0
11093	ADAMTS13	mRNA	0.11	0.23	0.39	0.36	0.05	1.49	0.78	4.53	0.19	0.23	0.51	-3.08742	0
51442	VGLL1	mRNA	0	0	2.29	0	0	0.73	5.54	0.51	0	0	0	-3.08599	0
5744	PTHLH	mRNA	0.68	2.5	178.11	5.3	1.17	188.71	314.11	0.8	0.52	0.99	0.22	-3.08486	0
221711	SYCP2L	mRNA	0.12	0.1	0.04	0.05	0.05	0.1	0.26	1.34	0.07	0.03	0.06	-3.08044	0
7057	THBS1	mRNA	6.16	1.88	88.19	37.62	2.58	225.6	205.12	74.8	1.52	6.19	16.08	-3.0796	0
54	ACP5	mRNA	0.1	0	1.81	0	0	1.48	3.93	0.92	0	0.2	0	-3.07941	0
4804	NGFR	mRNA	0.26	1.43	1.82	0.88	0.5	7.41	10.03	2.35	1.1	0.44	0.07	-3.06473	0
101927325	LOC101927325	mRNA	0	0.02	0	0.07	0	0.06	0.16	0.42	0.03	0.03	0.04	-3.06283	0
BGIG9606_67987	BGIG9606_67987	mRNA	1.87	0.71	3.1	1.31	0.35	9.61	8.97	9.68	0.49	0.61	0.6	-3.06072	0
83439	TCF7L1	mRNA	0.99	1.06	2.01	0.67	0.39	18.24	16.98	11.67	1.19	3.09	1.05	-3.06039	0
26047	CNTNAP2	mRNA	0.68	0	0.42	0.6	0.29	1.91	0.81	0.5	0	0.67	0.1	-3.05633	0
140885	SIRPA	mRNA	1.14	4.01	3.15	2.88	3.2	25.74	31.12	13.07	2.65	5.08	0.49	-3.05573	0
9699	RIMS2	mRNA	0.02	0	1.07	0.02	0	0.37	3.41	0.15	0.12	0.49	0.02	-3.0553	0
1759	DNM1	mRNA	0.36	1.1	0.17	0.35	0.67	1.83	1.25	20.26	1.19	3.57	0.86	-3.05044	0
100506544	LOC100506544	mRNA	0.04	0	0	0	0	0	0	0.13	0	0	0	-3.04565	0.00054
29903	CCDC106	mRNA	0.3	0.24	0.26	0.3	0.61	6.83	4.74	14.92	0.18	0.4	4.55	-3.04507	0
100507433	ZNF571-AS1	mRNA	0.07	0	0	0.01	0.06	0.02	0.14	0.19	0.01	0	0.07	-3.04504	0
105374618	LOC105374618	mRNA	0.01	0.01	0	0.01	0.01	0	0	0.09	0	0	0.01	-3.04276	0
101929343	LOC101929343	mRNA	0	0	0.54	0	0	0.57	0.41	0.63	0	0	0	-3.04274	0
23475	QPRT	mRNA	1.64	1.61	0	0.06	0.07	0.1	0.19	12.68	0.54	0.22	0	-3.04273	0
80301	PLEKHO2	mRNA	1.45	0.92	3.22	1	0.92	15.91	14.15	2.75	0.49	1.73	1.06	-3.03962	0
3557	IL1RN	mRNA	0.03	0.26	6.66	0.2	0.03	15.5	6.13	5.97	1.82	0.1	0	-3.03629	0
BGIG9606_68283	BGIG9606_68283	mRNA	0.22	1.29	0.22	0.59	0.63	2.44	8.04	0.63	0.2	0.55	0.06	-3.03572	0
2049	EPHB3	mRNA	0.08	0.49	1.25	0.45	0.41	5.89	1.99	7.96	1.43	0.81	0.15	-3.03217	0
3792	KEL	mRNA	0.05	0	0.05	0.04	0	0.24	0.41	0.08	0.02	0	0	-3.02784	0
10485	C1orf61	mRNA	0.05	0	0	0.05	0.1	1.34	0.04	0.22	0	0.09	0.3	-3.02607	0
90527	DUOXA1	mRNA	0.02	0.27	0.22	0.01	0.05	0.7	1.45	2.26	0.1	0.13	0.17	-3.01726	0
317761	C14orf39	mRNA	0	0.03	0	0.2	0.02	0	0.89	0	0	0	0.07	-3.0146	0
56300	IL36G	mRNA	0.05	0.22	0.89	0.05	0	2.65	0.85	0.08	0	0	0.06	-3.01296	0
162417	NAGS	mRNA	0.05	0.12	4.22	0.05	0.05	7.36	4.42	4.05	0.03	0.23	0.16	-3.01192	0
23305	ACSL6	mRNA	0	0.03	0.02	0.01	0.01	0.05	0.05	0.25	0	0.01	0.01	-3.01071	0
6622	SNCA	mRNA	2.29	0.06	0.15	3.07	0.82	6.23	7.3	4.16	0	0.07	0.06	-3.0098	0
57047	PLSCR2	mRNA	0.04	0	0.01	0.08	0	0	0	0.21	0	0.08	0	-3.009	1e-05
BGIG9606_67981	BGIG9606_67981	mRNA	0	0.12	0	0	0	0	0.32	0	0	0	0	-3.00728	0.00065
111064646	TPM1-AS	mRNA	0.02	0	0.02	0	0.01	0.96	0.47	0.84	0.02	0	0.68	-3.00312	0
1830	DSG3	mRNA	1.16	0.57	12.02	7.06	1.27	45.33	20.81	34.07	9.54	1.04	0	-3.00297	0
84952	CGNL1	mRNA	0.04	0	0.03	0.02	0	0.05	0.02	0.25	0	0	0.03	-3.00162	0
284467	FAM19A3	mRNA	0.12	0	0.06	0.11	0	1.52	0.23	0.13	0.06	0.13	0.22	-3.00162	0
26998	FETUB	mRNA	0	0	0	0	0	0.01	0.13	0.09	0.04	0.01	0	-3.00115	9e-05
653073	GOLGA8J	mRNA	0	0	0.06	0.01	0.03	0.13	0.01	0.12	0	0	0.01	-3.00025	0
4345	CD200	mRNA	0.02	0	0	0.03	0	0.06	0.12	0.17	0	0	0.02	-2.9975	9e-05
2785	GNG3	mRNA	0.49	0.35	0.23	0.27	0.05	0.32	2.96	13.91	0.35	0.21	0.23	-2.99484	0
25943	C20orf194	mRNA	1.13	0.71	3.14	0.68	0.44	10.57	7.65	3.09	0.68	0.95	0.48	-2.99182	0
7932	OR2H2	mRNA	0.06	0	0.02	0	0.02	0	0	0.56	0.02	0.03	0.01	-2.99156	0
7499	XG	mRNA	0.02	0.02	0.53	0	0	0.02	1.62	0.02	0.02	0.02	0	-2.99004	0
3910	LAMA4	mRNA	0	0.05	0.01	0.04	0.04	0.63	0.08	0.02	0.08	0.04	0.01	-2.9865	0
1958	EGR1	mRNA	1.14	4.47	7.17	3.6	0.86	59.71	90.99	24.77	37.82	2.5	2.3	-2.98602	0
202299	LINC01554	mRNA	0.14	0.11	0.12	0.12	0.04	0.06	3.56	0.02	0.06	0.12	0.22	-2.9853	0
105377390	LINC02263	mRNA	0	0	0.01	0	0	0.01	0.01	0	0	0	0	-2.983	9e-05
57030	SLC17A7	mRNA	0	0.02	0.02	0	0.02	0.28	0.03	0.13	0.04	0.02	0.04	-2.983	0
729970	LOC729970	mRNA	0.03	0	0.21	0.12	0	0.46	0.72	1.43	0.03	0.33	0.2	-2.97982	0
284071	MEIOC	mRNA	0.47	0.24	0.27	0.26	0.39	0.36	0.29	5.47	0.37	0.38	0.51	-2.97775	0
7498	XDH	mRNA	0.14	1.18	7.3	1.11	1.27	10.95	20.56	3.29	1.23	0.79	0.26	-2.9774	0
4337	MOCS1	mRNA	0	0.32	0	0.84	0.41	0.9	0	5.8	0.62	0	0	-2.97608	0
3909	LAMA3	mRNA	6.32	11.02	90.1	24.17	13.11	264.12	203.73	35.49	10.79	12.81	3.86	-2.96815	0
55959	SULF2	mRNA	1.33	14.93	1.2	2.46	13.08	47.35	59.5	24.69	3.25	10.16	1.31	-2.9639	0
10659	CELF2	mRNA	0.63	0.6	1.02	0.23	0.49	0.68	7.09	0.16	0.11	0.03	0.49	-2.96232	0
81031	SLC2A10	mRNA	0.2	0.17	0.02	0.22	0.1	0.01	0.07	5.64	0.23	0.08	0.14	-2.96172	0
100506098	LOC100506098	mRNA	0	0	0.02	0.01	0.01	0.04	0.04	0.03	0	0	0	-2.96084	0
BGIG9606_50634	BGIG9606_50634	mRNA	0.01	0	0	0	0.02	0.04	0.08	0.04	0	0.01	0.01	-2.95404	0
220965	FAM13C	mRNA	0.35	0	0.08	0.07	0	0.01	1.43	0.02	0	0	0.05	-2.95395	0
2760	GM2A	mRNA	8.6	4.7	32.98	13.73	4.43	61.67	200.6	34.68	15.1	11.79	13.52	-2.95333	0
79784	MYH14	mRNA	0.37	1.47	0	4.64	0.28	0.12	0.03	23.19	0.08	0.63	0.21	-2.95224	0
92283	ZNF461	mRNA	0.26	0.03	0	0.03	0.05	0.77	1.02	2.07	0.02	0.01	0.83	-2.95084	0
148252	DIRAS1	mRNA	0.07	0.13	0.02	0.05	0.05	1.87	0.02	2.8	0.12	0.36	0.78	-2.9502	0
10863	ADAM28	mRNA	0.24	0.26	0.33	0.06	0.03	1.79	0.36	0.12	0.02	0.04	0	-2.9476	0
7476	WNT7A	mRNA	0.41	3.69	5.79	3.83	1.37	17.9	30.15	1.9	1.02	1.18	0.66	-2.94646	0
100861412	FSBP	mRNA	0	0.17	0	0	0	0.47	0	0	0	0	0	-2.94568	0
100873962	LINC00278	mRNA	0	0	0	0	0	0	0.11	0.3	0	0	0.02	-2.94516	0
143662	MUC15	mRNA	0	0	0	0	0	0	0	0.72	0	0	0.25	-2.94503	0
3991	LIPE	mRNA	0.18	0.37	0.93	0.26	0.26	2.56	3.68	2.18	0.06	0.19	0.17	-2.94471	0
BGIG9606_61185	BGIG9606_61185	mRNA	0	0	0.07	0	0	0.27	0.31	0	0	0.07	0.07	-2.94401	0.00097
2313	FLI1	mRNA	1.69	0.44	0	1.77	0	14.35	11.59	0.3	3.73	1.34	0	-2.94125	0
57530	CGN	mRNA	0.7	0.45	0.86	0.63	0.51	2.82	3.5	12.04	0.69	1.4	1.18	-2.94014	0
170680	PSORS1C2	mRNA	0.37	0.12	0.34	0.05	0	1.37	0.22	2.23	0.11	0	0.32	-2.93861	0
94241	TP53INP1	mRNA	1.25	0.24	1.04	0.71	0.06	2.92	9.29	4.12	1.1	0.57	0.37	-2.92738	0
388403	YPEL2	mRNA	0.34	0.31	0.05	0.06	0.11	1.45	1.08	4.05	0.46	0.33	0.63	-2.92654	0
4489	MT1A	mRNA	0	0.45	0.85	0.2	0	1.44	3.37	0.55	0	0	0.48	-2.92081	0
55506	H2AFY2	mRNA	0.04	0	17.92	0	0	14.53	15.87	18.39	0	0.03	0	-2.91984	0
85027	SMIM3	mRNA	0.83	0.14	2.16	1.32	0.08	10.73	20.38	10.18	1.34	1.85	0.75	-2.91909	0
101928381	LOC101928381	mRNA	0.06	0.12	0.35	0.16	0.13	1.6	0.92	1.1	0.12	0.05	0.28	-2.91903	0
102723809	LOC102723809	mRNA	0	0	0.02	0	0	0.02	0	0.05	0	0	0	-2.91225	0.00037
BGIG9606_43470	BGIG9606_43470	mRNA	0.04	0	0	0	0	0.11	0	0	0	0	0	-2.91162	1e-05
BGIG9606_38655	BGIG9606_38655	mRNA	0	0	0	0	0.03	0.04	0.03	0	0	0	0	-2.91127	1e-05
9982	FGFBP1	mRNA	14.42	27.64	100.46	17.9	18.87	399.57	373.7	8.31	51.53	20.97	31.97	-2.90859	0
114915	EPB41L4A-AS1	mRNA	2.78	3.4	2.27	3.06	1.25	3.78	5.37	51.54	5.02	2.37	0.99	-2.90478	0
9788	MTSS1	mRNA	0.71	1.51	2.2	1	1.73	8.63	18.79	2.93	1.12	0.92	1.08	-2.90476	0
3554	IL1R1	mRNA	0.23	0.12	0.27	0.09	0.03	2.63	1.17	1.61	0.08	0.42	0.29	-2.9036	0
2289	FKBP5	mRNA	8.65	11.34	0.52	11.18	18.15	85.71	68.34	77.48	12.21	13.79	6.8	-2.90208	0
101929771	LINC01655	mRNA	0.04	0.02	0	0.01	0	0.01	0	0.21	0	0.01	0	-2.90208	0
55194	EVA1B	mRNA	0.18	0	1.34	0.16	0.52	7.29	4.12	12.54	0	0.67	5.58	-2.90161	0
1290	COL5A2	mRNA	0.19	0.22	0.47	0.29	0.21	4.84	0.21	0.1	0.04	0.11	0.48	-2.90079	0
126820	WDR63	mRNA	0.33	0.08	0.49	0.19	0.16	0.26	2.78	0.64	0	0.14	0.37	-2.89987	0
BGIG9606_39887	BGIG9606_39887	mRNA	0.01	0	0	0.01	0	0	0	0.08	0	0	0	-2.89002	0
27122	DKK3	mRNA	0.33	0	58.75	0.07	0.09	61.51	57.65	41.26	0.06	0.03	1.57	-2.89001	0
107984952	LOC107984952	mRNA	0.19	0.33	0.03	0.07	0	0.31	2.79	0.39	0.3	0.09	0.3	-2.88658	0
89777	SERPINB12	mRNA	0.02	0	0.02	0.02	0	0.04	0.24	0.04	0.02	0	0.05	-2.88614	0
125931	CEACAM20	mRNA	0.02	0.04	0.02	0	0	0.02	0.42	0	0.02	0.03	0.04	-2.88614	0
653190	ABCC6P1	mRNA	0.03	0	0	0	0	0.04	0	0.15	0	0	0.13	-2.88595	0.00014
113828	FAM83F	mRNA	0	0.17	3.89	0.06	0.23	9.29	2.28	2.51	0.11	0.72	0	-2.88536	0
BGIG9606_47330	BGIG9606_47330	mRNA	0	0.01	0	0	0.01	0.08	0	0	0.01	0	0	-2.88371	0
11213	IRAK3	mRNA	0.03	0.01	0	0.06	0.03	0.1	0.01	1.27	0.32	0.02	0	-2.8834	0
2166	FAAH	mRNA	0.42	0.41	0.26	0.17	0.32	3.88	0.23	4.25	0.19	0.19	0.66	-2.88248	0
101929655	TMC3-AS1	mRNA	0	0	0.02	0.02	0	0.01	0.01	0.32	0.01	0.01	0.07	-2.87886	0
BGIG9606_54399	BGIG9606_54399	mRNA	1.03	0.18	0.06	18.04	0.77	2.06	51.12	31.83	4.64	7.16	0.05	-2.87842	0
83719	YPEL3	mRNA	2.75	8.93	1.55	5.04	4.6	14.58	29.7	79.95	12.25	7.05	4.03	-2.87796	0
64101	LRRC4	mRNA	0	0	0.1	0	0.02	0.29	0.08	0.03	0.02	0	0.02	-2.87734	0
286527	TMSB15B	mRNA	0.69	0	0	0.14	0	2.82	2.72	0.47	0.02	0	0	-2.87656	0
10912	GADD45G	mRNA	0.19	0.45	0	0.26	0.61	0.07	0.18	5.17	0	0.4	0	-2.87558	0
58491	ZNF71	mRNA	1.02	0	0	0	0	1.32	2.05	2.05	0	0	1.15	-2.87556	0
284353	NKPD1	mRNA	0	0	0.02	0.01	0	0	0.05	0.27	0.04	0.01	0.04	-2.87353	0
107985404	LOC107985404	mRNA	0.1	0.12	0.11	0.12	0.18	2.08	0.25	0.31	0.18	0.17	0.1	-2.87152	0
100652988	LINC00702	mRNA	0	0.06	0.43	0	0.05	1.41	0	0.17	0	0.05	0	-2.87149	0
25758	KIAA1549L	mRNA	0.31	0.09	1.85	0.49	0.19	3.9	2.32	0.02	0.36	0.3	0.21	-2.8705	0
80129	CCDC170	mRNA	0.01	0.02	0	0.03	0	0.12	0.03	0.02	0.01	0	0.01	-2.8684	0
148103	ZNF599	mRNA	0	0	0.38	0.21	0	0.55	0.93	1.22	0	0	0.75	-2.86822	0
90594	ZNF439	mRNA	0.09	0.08	0.03	0.09	0.03	1.69	2.93	0.76	0.19	0.08	0.03	-2.86428	0
100289574	HERC2P4	mRNA	0	0	0.45	0	0	0.03	0	2.46	0	0	0.45	-2.86168	0
55861	DBNDD2	mRNA	3.48	20.42	1.65	3.14	16.76	91.11	47.21	76.85	19.53	11.95	1.62	-2.86159	0
55083	KIF26B	mRNA	0.09	0.02	0.15	0.04	0.01	0.89	0.19	0.01	0.02	0.01	0.02	-2.85713	0
554225	STRCP1	mRNA	0.06	0.06	0	0	0.15	0.27	0.03	1.37	0.1	0.06	0.25	-2.85671	0
26471	NUPR1	mRNA	4.02	6.8	1.63	3.8	0.81	65.45	1.8	184.95	66.27	1.3	4.63	-2.85492	0
3624	INHBA	mRNA	0.02	2.51	13.38	1.13	2.73	61.73	20.01	1.17	0.12	10.9	0.03	-2.85438	0
146227	BEAN1	mRNA	0.14	0.31	0	0.07	0.11	1.76	0.25	1.68	0	0.09	0.71	-2.85435	0
29108	PYCARD	mRNA	1.41	0	5.22	1.15	7.2	9.35	43.07	3.3	4.08	1.5	0.58	-2.85297	0
83937	RASSF4	mRNA	0.19	0.72	0.03	0.89	0.15	2.2	4.84	3.77	0.32	1.6	0.02	-2.84805	0
6002	RGS12	mRNA	1.26	2.23	5.76	1.88	2.12	14.47	22.39	14.7	2.13	2.38	1.64	-2.84778	0
342527	SMTNL2	mRNA	0	0	0.03	0	0	0.03	0	0.31	0.03	0.06	0	-2.8455	0.00028
149086	LINC01225	mRNA	0	0	0.01	0	0	0	0.18	0.01	0	0	0	-2.8455	1e-05
441455	LOC441455	mRNA	0.08	0	0.03	0.09	0.08	0.11	0.46	0.39	0.02	0	0.01	-2.84377	0
728392	LOC728392	mRNA	0	0	0.47	0.29	0	0.76	0.14	1.84	0.03	0.21	0	-2.84079	0
8793	TNFRSF10D	mRNA	3.18	0	7.5	0.74	0	21.63	21.61	15.09	1.98	0.64	7.96	-2.83984	0
29800	ZDHHC1	mRNA	0.84	0.45	0.89	1.24	0.2	2.27	2.22	6.28	0.48	0.22	1.05	-2.83807	0
613211	DEFB134	mRNA	0.01	0.01	0	0.01	0	0	0.02	0.06	0	0	0	-2.83682	0.0003
284440	LINC00663	mRNA	0	0.06	0	0.1	0.08	0.6	0.46	1.08	0.11	0.06	0.19	-2.83501	0
56128	PCDHB8	mRNA	0	0	0.04	0.09	0	0.02	0.33	0	0	0	0	-2.83443	1e-05
9863	MAGI2	mRNA	0.18	0.05	0.02	0.32	0.04	1.6	1.26	0.24	0.07	0.05	0.02	-2.83322	0
133396	IL31RA	mRNA	0.98	2.4	6.19	2.85	1.83	13.42	8.15	3.07	4.61	6.16	0.82	-2.83287	0
1768	DNAH6	mRNA	0.05	0	0.07	0.05	0.02	0.01	0.05	0.42	0	0.11	0.07	-2.83169	0
91409	CCDC74B	mRNA	0.16	0.17	0.4	0.11	0	0.2	1.34	0.88	0	0.08	0.09	-2.83126	0
131368	ZPLD1	mRNA	0.03	0	0.36	0.02	0	0.55	0.52	0	0	0.02	0	-2.82313	0
728034	BMS1P14	mRNA	0.16	0.26	0.03	0.14	0.18	0.22	2.7	2.19	0.25	0.22	0.69	-2.82253	0
BGIG9606_68014	BGIG9606_68014	mRNA	0	0	0	0.08	0	0	0.27	0.02	0	0.01	0.02	-2.82216	0
400745	SH2D5	mRNA	0.25	0.13	17.78	0.17	0.18	10.3	31.54	7.09	0.6	0.48	0.52	-2.8217	0
2256	FGF11	mRNA	1.24	0.54	9.15	0.67	0.58	8.85	27.31	10.47	0.72	1.23	2.01	-2.82014	0
374907	B3GNT8	mRNA	0.18	0.11	0.14	0.04	0.03	0.96	1.44	0.34	0.25	0.18	0.07	-2.81697	0
105369774	LOC105369774	mRNA	0	0.04	0.12	0	0.04	0.24	0.38	0.84	0	0.25	0.11	-2.81667	0
79007	DBNDD1	mRNA	0	0.03	0	0.22	0.28	12.79	6.45	11.84	0.14	1.46	9.38	-2.81538	0
BGIG9606_54748	BGIG9606_54748	mRNA	0	0.18	0	0	0.48	1.46	0.47	2.53	0.46	0.14	0.39	-2.81466	0
901	CCNG2	mRNA	8.75	4.44	6.34	7.07	6.5	88.32	35.68	11.08	6.91	6.3	6.93	-2.81166	0
3745	KCNB1	mRNA	0.02	0	0.01	0	0.02	0.03	0.01	0.19	0.02	0.02	0.02	-2.81056	0
1026	CDKN1A	mRNA	24.04	41.49	55.03	36.12	32.15	81.64	554.9	211.68	74.47	40.56	25.48	-2.81046	0
81553	FAM49A	mRNA	0.04	0.01	0.03	0.1	0.03	0.11	1.31	2.15	0.02	0.04	0.07	-2.80759	0
3131	HLF	mRNA	0.08	0.27	0.07	0.4	0.11	0.25	0.1	4.53	0.87	0.13	0.27	-2.80674	0
29799	YPEL1	mRNA	0.01	0	0	0.12	0	0.02	0.03	0.88	0.03	0.05	0.12	-2.80368	0
107985184	LOC107985184	mRNA	0	0	0	0	0	0.01	0.03	0.01	0.01	0.01	0	-2.80122	0.00016
56911	MAP3K7CL	mRNA	0.15	0.08	6.29	0.16	0.12	7.97	10.67	4.82	0	0.16	0.52	-2.80065	0
51087	YBX2	mRNA	0.34	0.29	0	0.15	0.07	0.04	1.42	15.02	0.94	0.55	3.81	-2.79843	0
105375019	LOC105375019	mRNA	0	0	3.64	0	0	2.3	3.26	2.81	0	0	0.1	-2.79677	0
7100	TLR5	mRNA	0.02	0	0.08	0	0	0.7	0.21	0.4	0.02	0.07	0.3	-2.79276	0
BGIG9606_50461	BGIG9606_50461	mRNA	0	0.01	0.01	0	0	0.09	0.02	0.03	0	0.03	0	-2.79212	0.00016
147746	HIPK4	mRNA	0	0	0	0	0	0	0	0.45	0	0.11	0.05	-2.79186	0
348094	ANKDD1A	mRNA	0.6	0.46	0.43	0.78	0.57	13.19	1.82	2.93	0.62	0.69	0.74	-2.78944	0
64063	PRSS22	mRNA	0.22	2.04	2.49	1.81	1	3.31	12.78	23.28	2.29	1.81	0.16	-2.7877	0
105377567	LOC105377567	mRNA	0.01	0	0	0	0.01	0	0.01	0.01	0	0	0	-2.78661	8e-05
153571	C5orf38	mRNA	6.26	4.91	10.73	8.71	5.74	7.57	25.03	122.12	9.57	5.68	0	-2.78615	0
BGIG9606_44269	BGIG9606_44269	mRNA	0	0.03	0.2	0	0.03	0.32	0.3	0	0	0	0	-2.78568	0
147372	CCBE1	mRNA	0.18	0.2	5.97	0.9	0.22	11.48	5.7	4.87	0.32	0.59	0.01	-2.78504	0
9050	PSTPIP2	mRNA	1.03	1.12	4.69	2.66	0.88	18.9	23.35	15.22	7.45	0.78	3.72	-2.78409	0
3861	KRT14	mRNA	2.18	3.47	1277.73	3.47	1.72	2196.53	1008.2	2.27	5.36	4.22	0.11	-2.78316	0
30845	EHD3	mRNA	0	0	1.97	0.03	0	1.2	2.56	1.49	0	0.01	0	-2.7779	0
90342	FER1L5	mRNA	0.06	0.11	0	0	0.06	0	0.43	0	0	0.01	0	-2.77756	0
25822	DNAJB5	mRNA	1.72	0.58	4.1	1.4	0.92	10.79	21.89	6.27	2.64	2.37	1.44	-2.77639	0
283208	P4HA3	mRNA	0	0	0	0.04	0	0.7	0	0.08	0.03	1.23	0	-2.77379	0
107987136	LOC107987136	mRNA	0	0	0	0.01	0	0	0	0.04	0	0	0	-2.77272	0.00075
9914	ATP2C2	mRNA	0.06	0.03	1.67	0.34	0.45	2.89	1.16	4.13	0.02	0.38	0.02	-2.7723	0
105371952	LOC105371952	mRNA	0.03	0.04	0.07	0.07	0	0.04	0.11	0.67	0	0.03	0.03	-2.7715	0
5583	PRKCH	mRNA	0.74	0.39	6.67	0.85	0.05	9.4	8.78	12.25	1.22	0.45	4.5	-2.76945	0
339241	KRT17P2	mRNA	0	0.08	0.58	0	0.14	0	1.86	0	0	0	0	-2.76458	0
692247	LOC692247	mRNA	0	0	0.05	0	0	0.27	0	0.15	0	0	0.12	-2.76439	0
101929959	LOC101929959	mRNA	0.18	0.09	3.1	0.44	0.13	3.51	5.26	5.38	0.04	0.03	0.77	-2.7609	0
3931	LCAT	mRNA	0.34	0.72	1.73	0.87	0.34	1.24	7.14	14.46	1.05	2.11	1.76	-2.76002	0
4192	MDK	mRNA	5.51	7.81	20.97	11.96	4.57	137.7	13.6	37.72	6.94	3.47	0.61	-2.75977	0
BGIG9606_47432	BGIG9606_47432	mRNA	0	0.23	0.08	0.05	0	0.03	0.83	0	0	0	0.01	-2.75162	0
388610	TRNP1	mRNA	2.7	2.45	14.88	5.21	2.51	17.78	55.35	20.51	4.18	2.66	3.37	-2.7505	0
57578	UNC79	mRNA	0	0	0	0.01	0	0	0.01	0.1	0.01	0	0.01	-2.74832	0
BGIG9606_40856	BGIG9606_40856	mRNA	0	0	0.05	0.02	0	0.18	0.01	0	0	0	0.01	-2.74734	0
201516	ZSCAN4	mRNA	0.24	0.17	0	0.21	0.17	0.15	2.53	0.8	0.26	0.02	0.18	-2.74303	0
29126	CD274	mRNA	1.23	0.94	6.71	1.69	0.68	2.47	22.13	0.92	0.11	1.94	0	-2.74041	0
93145	OLFM2	mRNA	0.07	2.62	0.11	0.18	0.36	13.13	0.16	3.54	0.37	1.72	1.26	-2.738	0
7062	TCHH	mRNA	0.02	0.1	0.03	0.02	0.01	0.01	0.43	0.04	0.05	0.02	0.01	-2.7377	0
9568	GABBR2	mRNA	0.47	0.09	0.18	0.08	0.39	0.27	0.68	0.03	0.08	0.5	0.37	-2.73626	0
8111	GPR68	mRNA	1.33	0	0.99	0.09	0	6.79	0.22	0.1	0.04	0.12	0.02	-2.73507	0
57094	CPA6	mRNA	0	0	1.02	0	0	2.33	0.1	0	0	0	0	-2.73302	0
27098	CLUL1	mRNA	0	0	0.02	0.04	0	0	0.2	0.29	0.03	0	0.06	-2.72939	2e-05
9404	LPXN	mRNA	0.77	1.24	25.68	0.56	0.69	67.82	10.02	5.44	1.87	0.35	0.68	-2.72855	0
7837	PXDN	mRNA	0.05	0.1	11.41	8.42	0.05	46.9	22.72	34.68	2.17	3.09	17.01	-2.7264	0
26206	SPAG8	mRNA	0.16	0.08	0	0.16	0.07	0.63	0.62	0.45	0.04	0.07	0.17	-2.72555	0
644596	SMIM10L2B	mRNA	0	0	0.02	0.02	0	0.09	0.13	0.31	0	0	0.17	-2.7252	0
8448	DOC2A	mRNA	0.33	0.23	0.55	0.26	0.21	1.29	0.73	4.74	0.28	0.42	0.62	-2.72214	0
105369482	LOC105369482	mRNA	0.05	0.06	0	0	0	0.06	0.04	0.02	0.05	0	0.01	-2.72138	6e-05
345079	SOWAHB	mRNA	0.28	0.28	0.02	0.27	0.15	0.36	0.79	2.51	0.36	0.1	0	-2.71821	0
BGIG9606_67944	BGIG9606_67944	mRNA	0	0.81	0	0.3	0.5	0	3.72	0	0	0	0	-2.7181	0
4131	MAP1B	mRNA	0.93	1.08	1.81	0.38	0.1	10.28	4.17	2	0.58	1.51	0.38	-2.71732	0
105376341	LOC105376341	mRNA	0.01	0.08	0.01	0.01	0	0.03	0	0.56	0.04	0	0.08	-2.7112	0
6948	TCN2	mRNA	0.06	0.16	0.07	0.11	0.03	4.84	1.48	0.69	0.2	0.25	1.81	-2.70418	0
112937	GLB1L3	mRNA	0.5	0.33	0.09	0.26	0.25	0.63	1.75	0.32	0.27	0.27	0.37	-2.70092	0
BGIG9606_64089	BGIG9606_64089	mRNA	0	0	0	0	0	0	0	0.05	0	0	0	-2.69908	0.00021
107984360	LOC107984360	mRNA	0.06	0	0.06	0	0.17	0	1.49	0.13	0.06	0	0.34	-2.6983	0
100874094	ZNF197-AS1	mRNA	0	0	0	0.03	0	0.03	0.1	0.08	0	0	0.05	-2.69468	0.00077
4070	TACSTD2	mRNA	11.87	4.84	66.65	18.92	4.49	110.22	110.04	175.21	15.89	3.38	37.79	-2.69413	0
100190938	RAMP2-AS1	mRNA	0.01	0	0.03	0.01	0	0	0.03	0.25	0	0.01	0	-2.6935	0.00084
102723483	CSE1L-AS1	mRNA	0	0	0	0	0	0.1	0.29	0.52	0.09	0.18	0.09	-2.6935	0.00084
105370886	LOC105370886	mRNA	0.1	0.05	0.39	0.11	0.05	0.1	2.04	0.04	0.07	0.1	0.07	-2.69282	0
1043	CD52	mRNA	0.58	0	0	0.28	0	3.09	0.92	0.33	0.58	0.28	0	-2.69136	0
55287	TMEM40	mRNA	4.15	6.05	85.98	22.77	5.56	57.97	219.37	49.53	11.86	4.84	1.97	-2.69071	0
BGIG9606_67784	BGIG9606_67784	mRNA	0.08	0.09	0.2	0.04	0.02	0.75	0.13	0.83	0.04	0.07	0.16	-2.68914	0
687	KLF9	mRNA	1.45	1.6	0.41	4.53	2.79	11.49	3.75	41.94	7.2	4.49	0.37	-2.68882	0
26154	ABCA12	mRNA	0.47	0.21	0.31	0.49	0.95	0.57	5.93	7.68	2.74	0.27	0.05	-2.68728	0
55620	STAP2	mRNA	0.17	0.09	19.93	4.38	0	27.28	24.67	12.33	2.19	0.64	0.04	-2.68531	0
11067	DEPP1	mRNA	0.17	0.97	0	1.04	0.99	5.47	9.84	0.83	0.25	3.09	0.23	-2.68132	0
BGIG9606_67977	BGIG9606_67977	mRNA	0.68	0	0	0	0	0.89	1.56	2.2	0	0	0.73	-2.68127	0
51361	HOOK1	mRNA	0.14	0	1.67	1.18	0	6.17	7.32	10.73	0	0	7.41	-2.68114	0
83723	FAM57B	mRNA	0.03	0.09	0	0.03	0.11	0.2	0.22	1.38	0.05	0.24	0.24	-2.68111	0
100862671	TMEM265	mRNA	0.77	0.12	9.99	1.35	0.9	7.58	12.04	19.42	0.6	1.73	1.01	-2.68082	0
4992	OR1F1	mRNA	0	0	0.16	0	0	0.41	0.57	0.08	0	0	0.34	-2.68062	0
123	PLIN2	mRNA	0.03	0	0.89	0.09	0.04	4.15	5.54	18.4	0.03	0.03	10.51	-2.6806	0
284417	TMEM150B	mRNA	0.02	0.1	0	0	0	0	0.04	0.22	0	0.02	0.02	-2.67738	0
83869	TTTY14	mRNA	0.06	0.02	0.01	0.07	0.01	0.15	0.18	1.08	0	0.01	0.01	-2.67651	0
BGIG9606_41926	BGIG9606_41926	mRNA	0	0.01	0.03	0.01	0.01	0.13	0.2	0.01	0	0.02	0.04	-2.67465	0
9001	HAP1	mRNA	0.07	0.02	0.2	0.94	0.09	0.82	0.52	5.62	0.85	0.23	0.54	-2.67329	0
284525	SLC9C2	mRNA	0.02	0	0	0.01	0	0	0.07	0.01	0	0	0.03	-2.67132	4e-05
9066	SYT7	mRNA	1.52	1.05	1.89	0.58	1.16	21.78	0.35	4.9	1.73	1.62	1.54	-2.67031	0
84221	SPATC1L	mRNA	3.53	2.87	0.39	1.28	2.07	4.61	9.23	12.39	0.11	0.88	0	-2.66796	0
107986925	LOC107986925	mRNA	0	0.01	0.01	0.01	0.01	0.01	0.01	0.14	0.01	0.01	0	-2.66796	0
728485	LOC728485	mRNA	0.03	0	0	0.06	0.03	0.03	0.23	0.11	0	0	0.03	-2.66107	0.00023
123624	AGBL1	mRNA	0	0	0.05	0.02	0	0.1	0.06	0	0.03	0	0	-2.66107	0.00023
8999	CDKL2	mRNA	0.04	0.05	0.37	0.03	0.01	0.02	0.51	0.31	0.35	0.12	0.05	-2.65917	0
333926	PPM1J	mRNA	0.27	0.38	1.46	0.37	0.48	3.92	4.17	1.96	0.5	0.75	0.28	-2.65459	0
BGIG9606_67796	BGIG9606_67796	mRNA	0.36	0.15	0.14	0.4	0.23	1.38	1.22	2.47	0.26	0.31	0.25	-2.65391	0
BGIG9606_54819	BGIG9606_54819	mRNA	0	0	0	0	0	0.01	0.02	0	0.01	0	0	-2.65137	0.00016
4547	MTTP	mRNA	0.01	0	0	0.01	0	0.52	0.07	0.02	0.29	0	0.03	-2.65126	0
2272	FHIT	mRNA	0.64	0.55	0.01	0.26	0.36	1.67	1.81	1.89	0.4	0.15	0.25	-2.64899	0
10123	ARL4C	mRNA	0.96	2.11	38.85	2.15	1.64	57.43	34.73	18.34	1.13	1.63	0.96	-2.64701	0
27345	KCNMB4	mRNA	0.62	0.34	0.02	0.34	0.12	1.6	3.05	0.99	0.13	0.57	0	-2.64564	0
440300	LOC440300	mRNA	0	0	0.02	0.01	0	0.11	0	0.04	0.01	0	0.03	-2.64477	0
283847	TERB1	mRNA	0.08	0	0	0.02	0	0.03	0	0.24	0	0	0	-2.64386	0.00025
260334	TUBB8P12	mRNA	0.12	0.02	0	0.05	0.04	0	0.7	0.36	0.05	0.02	0.02	-2.64229	0
254050	LRRC43	mRNA	0.03	0	0	0	0	0.03	0.5	0.06	0	0.02	0	-2.64225	0.00034
4066	LYL1	mRNA	0.05	0	0	0	0	0.15	0.23	0	0.03	0	0.26	-2.63521	1e-05
80128	TRIM46	mRNA	0.06	0.04	0.56	0.09	0.01	0.84	0.98	1.9	0.12	0.02	0.81	-2.62625	0
51066	SSUH2	mRNA	0.5	0.24	0.26	1.1	0.17	6.09	0.44	2.28	0.17	0.62	0.25	-2.62392	0
91522	COL23A1	mRNA	0	0	0.01	0.02	0.03	0.18	0.08	0.25	0.08	0	0	-2.62378	0
BGIG9606_58874	BGIG9606_58874	mRNA	0.04	0.02	0	0	0	0.05	0.14	0.17	0.04	0	0.04	-2.62311	2e-05
126668	TDRD10	mRNA	0	0.09	0	0	0	0	0	0.73	0	0.25	0.01	-2.61862	0
64386	c	mRNA	0.3	0.32	0.13	0.23	0.29	3.59	0.16	0.33	0.13	0.21	0.17	-2.61436	0
123745	PLA2G4E	mRNA	0.01	0.04	0.01	0.02	0.01	0.36	0.26	0.18	0.12	0.08	0.03	-2.61377	0
64840	PORCN	mRNA	4.34	3.66	5.27	6.43	3.82	38.61	62	13.65	7.5	6.07	17.87	-2.61363	0
84552	PARD6G	mRNA	1.19	0.32	2.16	0.98	0.79	7.63	9.51	5.81	1.75	1.03	1.16	-2.61174	0
100507420	LINC01605	mRNA	0	0.95	0.76	0.55	0.37	1.7	1.58	0.01	0.56	0.64	0.18	-2.60884	0
107987222	LOC107987222	mRNA	0	0.02	0	0.12	0	0	0	0.54	0	0.02	0	-2.6056	0
5187	PER1	mRNA	2.79	5.99	7.12	2.73	4.05	20.58	15.67	46.11	4.23	4.34	5.95	-2.60551	0
BGIG9606_67794	BGIG9606_67794	mRNA	0.75	0.5	27.57	0.57	0.67	19.73	21.3	29.5	0.33	0.72	0.46	-2.604	0
1140	CHRNB1	mRNA	1.98	0.98	2.01	1.28	0.6	3.88	16.47	5.71	0.83	1.27	2.47	-2.60399	0
105372675	LOC105372675	mRNA	0.04	0.3	0.08	0.07	0.59	0.55	2.58	0	0.06	0.28	0	-2.60356	0
7639	ZNF85	mRNA	0.89	0.38	0	1.86	0.73	3.72	5.64	2.45	0.61	0.1	0.05	-2.60286	0
2335	FN1	mRNA	19.93	10.2	3.35	34.95	11.94	434.9	156.89	16.15	0.7	170.07	8.23	-2.60235	0
BGIG9606_68770	BGIG9606_68770	mRNA	0	0	0	0	0	0	0.22	0	0	0	0.1	-2.60081	0.00038
256714	MAP7D2	mRNA	0.06	0.03	0.02	0.08	0.03	0.08	0.02	1.19	0.06	0.04	0.26	-2.59572	0
375719	AQP7P1	mRNA	0.02	0.04	1.14	0.16	0.03	1.18	0.69	0.68	0.05	0.04	0.11	-2.59509	0
115019	SLC26A9	mRNA	0	0.1	0	0	0	0.24	0.01	0.08	0	0.03	0.04	-2.59396	0
3695	ITGB7	mRNA	0.02	0.05	0.03	0.07	0	0.54	0.15	0.18	0.15	0	0.09	-2.59303	0
220963	SLC16A9	mRNA	0	0	0.03	0.02	0	2.39	0.02	0	0	0	1.07	-2.59299	0
105370380	LOC105370380	mRNA	0.36	0.19	0.68	0.53	0.5	1.78	3.94	1.51	0.61	0.22	0.14	-2.59111	0
7093	TLL2	mRNA	0.31	0.05	0.05	0.12	0.06	0.32	1.17	0.05	0.03	0.07	0.02	-2.58542	0
6911	TBX6	mRNA	0	0.04	0.41	0	0	1	0.34	1.24	0.07	0.08	0.58	-2.58411	0
57715	SEMA4G	mRNA	0.11	0.15	0.11	0.11	0.09	1.42	0.16	0.94	0.14	0.1	0.14	-2.58355	0
9721	GPRIN2	mRNA	0.1	0.04	0.01	0.03	0.03	0.17	0	1.43	0.03	0.01	0.26	-2.57895	0
158219	TTC39B	mRNA	0.51	0.26	2.02	0.46	0.26	3.69	2.26	4.4	0.44	0.49	0.06	-2.57895	0
BGIG9606_45923	BGIG9606_45923	mRNA	0.02	0.01	0	0.02	0	0	0.34	0.73	0.02	0	0.36	-2.5782	0
283987	HID1	mRNA	0.12	0.32	0.04	0.14	0.07	1.68	0.66	18.91	0.79	0.2	7.72	-2.57723	0
57822	GRHL3	mRNA	1.41	1.56	0.51	0.37	0.58	1.91	5.04	6.44	1.03	0.44	0.19	-2.5759	0
7754	ZNF204P	mRNA	0.89	0.57	1.79	2.25	0.63	2.94	3.86	13.68	1.19	1.01	0.41	-2.57541	0
50615	IL21R	mRNA	0.02	0	0	0.03	0.01	0.02	0.15	0.07	0.01	0.02	0	-2.57494	1e-05
105377303	LOC105377303	mRNA	0.01	0	0.37	0.02	0	0.72	0.1	0	0	0	0	-2.57245	0
2041	EPHA1	mRNA	0.14	1.09	5.01	1.57	0.92	12.66	10.87	8.54	1.21	2.69	0	-2.56858	0
9635	CLCA2	mRNA	2.01	1.89	10.03	5.88	7.12	55.39	73.04	3.69	29.02	3.81	0.23	-2.56631	0
635	BHMT	mRNA	0.02	0	0	0	0	0.11	0.02	1.4	0.59	0	0	-2.56622	1e-05
107986463	LOC107986463	mRNA	0.01	0.02	0	0	0	0.02	0.05	0.04	0	0	0.01	-2.56521	3e-05
114795	TMEM132B	mRNA	0.48	0	0	0	0	0.09	0	0.03	0	1.39	0	-2.56361	0
55450	CAMK2N1	mRNA	3.01	17.19	13.06	3.98	11.73	75.99	56.41	96.15	27.86	11.54	14.88	-2.56135	0
401262	CRIP3	mRNA	0.13	0	0.01	0.01	0	0.01	0	0.15	0.01	0	0	-2.55958	0.00095
29760	BLNK	mRNA	0.1	0.18	0.77	1.88	0.08	0.93	2.68	6.12	0.8	0.36	0.02	-2.55872	0
BGIG9606_41873	BGIG9606_41873	mRNA	0.01	0.06	0.17	0.05	0.03	0.12	0.07	0.87	0.03	0.03	0.08	-2.55792	0
53637	S1PR5	mRNA	0.6	0	4.64	0.47	0.11	6.75	5.05	3.79	0.36	0.36	0.65	-2.55774	0
642280	ZNF876P	mRNA	0.29	0	0.35	0.57	0	0.11	0.86	1.01	0.17	0.02	0	-2.55749	0
105372804	LOC105372804	mRNA	0	0	0.43	0	0.1	0.03	1.07	0	0	0	0	-2.55727	0
55200	PLEKHG6	mRNA	0.81	0.76	0.51	1.04	0.66	2.12	0.44	17.2	0.51	0.74	0.67	-2.55201	0
143162	FRMPD2	mRNA	0.06	0.19	0.02	0.3	0.1	0	2.26	0.56	0.13	0.1	0.01	-2.5493	0
26999	CYFIP2	mRNA	0.62	0.15	0.13	0.79	0.04	0.07	10.14	3.11	0.02	0.27	4.47	-2.5459	0
1825	DSC3	mRNA	2.79	0.32	17.46	6.94	1.53	38.61	27.09	22.51	10.91	0.59	0.52	-2.54585	0
79661	NEIL1	mRNA	0.87	0.81	0.44	0.77	0.93	3.18	2.17	8.68	0.8	0.89	0.68	-2.54037	0
55022	PID1	mRNA	0.1	0.34	1.44	0.07	0.07	1.54	0.99	6.43	0.05	1.15	0.19	-2.53969	0
BGIG9606_68149	BGIG9606_68149	mRNA	0.02	0.04	0	0.02	0.04	0.02	0.48	0.01	0.04	0.01	0.07	-2.5359	0
BGIG9606_67857	BGIG9606_67857	mRNA	0.16	0.08	0.22	0.12	0.05	0.99	0.49	0.8	0.12	0.14	0.16	-2.53575	0
105371009	LOC105371009	mRNA	0	0	0	0	0.06	0	0.06	0.07	0	0	0	-2.53448	0.00044
51473	DCDC2	mRNA	0.03	0.02	0	0	0.01	0	0.16	0.08	0.07	0	0.01	-2.53093	6e-05
5317	PKP1	mRNA	0.24	0.01	81.72	2.74	0.08	83.56	61.18	42.64	5.12	0.02	0.03	-2.52684	0
105371870	LOC105371870	mRNA	0.1	0.15	0.03	0.07	0.08	0.08	0.22	1.5	0.05	0.07	0.05	-2.52388	0
100996294	LOC100996294	mRNA	0.14	0.32	0	0.42	0	0	2.12	0	0	0.14	0	-2.52357	5e-05
6283	S100A12	mRNA	0	0	0	0	0	1.28	1.02	0.18	0	0.16	0.97	-2.52357	5e-05
284402	SCGB2B2	mRNA	0	0	0.04	0	0	0.23	0.15	0.16	0	0	0.21	-2.52357	0
9476	NAPSA	mRNA	0.06	0	0.07	0	0.04	0.1	0.12	0.21	0.04	0	0	-2.52357	0.00019
5618	PRLR	mRNA	0.01	0	0.01	0.02	0.04	0	0.01	0.23	0	0.01	0.06	-2.52357	0
54586	EQTN	mRNA	0.03	0.07	0.04	0	0	0.12	0	0.36	0	0.06	0.03	-2.52357	0.00068
105379583	LOC105379583	mRNA	0	0	0.01	0	0.01	0	0	0.03	0	0	0	-2.52357	0.00019
91977	MYOZ3	mRNA	0	0.02	0	0.03	0	0.04	0.07	0.17	0	0.03	0.05	-2.52357	1e-05
105372250	LOC105372250	mRNA	0.04	0	0.04	0	0	0.13	0.12	0	0	0	0.04	-2.52297	0
105377924	LOC105377924	mRNA	0.01	0	0.02	0	0	0.04	0.03	0	0	0	0	-2.52256	0
653499	LGALS7B	mRNA	10.56	1.2	0	0.42	1.05	0	2.57	41	5.46	0.59	0	-2.52204	0
199720	GGN	mRNA	0	0	0.02	0.01	0.08	0.21	0.23	0.07	0.07	0.1	0	-2.51899	0
107987071	LOC107987071	mRNA	0.04	0.01	0.06	0.05	0	0.16	0.11	0.06	0	0.01	0.01	-2.51764	0
1462	VCAN	mRNA	0.01	0.01	0.04	0	0.03	0.01	0.28	0.02	0.02	0.04	0.01	-2.51093	0
BGIG9606_53930	BGIG9606_53930	mRNA	0.21	0	6.14	7.56	0	36.5	1.58	0	2.47	0.13	0.14	-2.51073	0
220	ALDH1A3	mRNA	1.32	35.86	118.23	12.27	34.94	129.28	204.94	145.61	11.88	7.49	9.24	-2.5104	0
80352	RNF39	mRNA	0.11	0.98	2.42	0.23	0.91	3.54	4.61	7.1	1.16	0.79	0.34	-2.50195	0
2213	FCGR2B	mRNA	0.05	0	0.03	0.01	0	0.16	0	0.04	0	0.01	0	-2.50102	0.00044
3676	ITGA4	mRNA	0.02	0.02	0.01	0	0	0.02	0.04	0.1	0	0	0.01	-2.4981	0.00023
102724845	LINC00596	mRNA	0.04	0.01	0.02	0.02	0	0.01	0.34	0	0.02	0.02	0.05	-2.49773	0
56963	RGMA	mRNA	0.17	0.1	0	0.18	0.54	0.25	0.09	3.16	0.15	0.5	0.07	-2.49726	0
BGIG9606_62617	BGIG9606_62617	mRNA	0.03	0.01	0.13	0	0.03	0.17	0.28	0.19	0.08	0	0.02	-2.49687	0
200035	NUDT17	mRNA	0.08	0	0.13	0	0	0.6	2.43	0.43	0	0.22	0.9	-2.49209	0
81607	NECTIN4	mRNA	0.91	0.61	0.41	1.6	1.57	1.48	6.03	11.91	1.99	1.93	0	-2.4913	0
3663	IRF5	mRNA	0.71	1.02	0.36	2.77	1.35	3.23	5.49	9.47	0.22	1.24	0.49	-2.49103	0
23566	LPAR3	mRNA	0	0	21.66	0	0	21.47	14.45	5.58	0.02	0	0	-2.49047	0
64283	ARHGEF28	mRNA	1.85	2.85	9.18	3.56	1.66	21.12	24.78	10.33	1.03	2.96	4.06	-2.48901	0
BGIG9606_41384	BGIG9606_41384	mRNA	0.06	0.17	1.09	0.26	0.19	0.42	0.17	4.61	0.09	0.06	0.29	-2.48851	0
10395	DLC1	mRNA	0.83	1.59	0.01	0.23	0.4	0.03	5.28	4.76	0.2	0.98	0.04	-2.48731	0
100130950	LOC100130950	mRNA	0.02	0.01	0.01	0.19	0.05	0.08	0.05	0.66	0.06	0.04	0.05	-2.48716	0
BGIG9606_68577	BGIG9606_68577	mRNA	0.31	0	0.85	0.21	0.01	1.56	0.68	1.77	0.12	0.05	0.73	-2.48453	0
5054	SERPINE1	mRNA	10.66	12.05	69.6	57.71	10.19	102.28	249.64	5.44	3.38	9.4	2.03	-2.48358	0
113220	KIF12	mRNA	0	0.15	0	0	0.17	0.16	0.12	0.67	0.02	0.18	0.02	-2.48293	0
BGIG9606_36555	BGIG9606_36555	mRNA	0.04	0.06	0.29	0.05	0.02	0.11	1.4	0.09	0.08	0.01	0.25	-2.48263	0
BGIG9606_46800	BGIG9606_46800	mRNA	0.03	0.07	0.07	0	0	0.02	0.03	0.44	0.01	0	0.09	-2.47947	0
83694	RPS6KL1	mRNA	0.04	0	0.01	0.2	0	0.94	0.96	2.9	0	0	1.83	-2.47942	0
2687	GGT5	mRNA	0.1	0.46	0.53	0.08	0.28	0.09	0.08	7.38	0.14	0.59	0.25	-2.47923	0
11063	SOX30	mRNA	0.09	0.12	0.06	0.03	0.21	0.03	0.13	0.69	0	0.09	0	-2.47611	0
4833	NME4	mRNA	26.49	1.19	0.29	19.24	31.7	99.14	113.1	40.53	20.58	0.4	19.44	-2.47592	0
3617	IMPG1	mRNA	0	0.09	0.02	0.05	0	0.15	0.13	0.27	0.03	0.07	0	-2.47466	0
110806298	C17orf113	mRNA	0.05	0.02	0.1	0.05	0	0.21	0.28	0.8	0.02	0.05	0.32	-2.47311	0
283887	LINC02175	mRNA	0.01	0	0.03	0.04	0.03	0.15	0.11	0.22	0.06	0.03	0.07	-2.47235	0
9644	SH3PXD2A	mRNA	0.65	2.08	23.68	1.02	0.96	23.92	36.57	7.98	1.13	0.68	4.17	-2.46938	0
646	BNC1	mRNA	1.47	5.57	36.17	3.57	5.45	34.4	61.7	22.55	3.07	4.11	0.39	-2.46611	0
64943	NT5DC2	mRNA	9.54	0.07	22.52	8.28	0	79.71	65.19	18.33	0.09	0.04	38.51	-2.46479	0
107985200	LOC107985200	mRNA	0.95	0.43	0.53	0.41	0.12	1.57	0.93	6.96	0.21	0.59	0.17	-2.46376	0
7379	UPK2	mRNA	0.14	0.07	0.86	0	0.14	0.53	1.85	1	0.14	0.07	0.27	-2.46217	0
54510	PCDH18	mRNA	0	0	0.14	0	0	0	0.03	0.33	0	0	0	-2.46217	0
80235	PIGZ	mRNA	0.32	0.61	0.97	0.26	0.38	2.61	1.64	6.57	1.45	0.4	0.58	-2.46115	0
84176	MYH16	mRNA	0.04	0.09	1.12	0.03	0.07	0.61	2.4	0.13	0.14	0.08	0.19	-2.46038	0
6538	SLC6A11	mRNA	0	0	4.52	0	0.01	3	4.49	1.53	0.02	0.02	0	-2.45583	0
117154	DACH2	mRNA	0.49	0.98	1.46	0.94	0.8	0	1.51	0.58	0.54	1.35	0.38	-2.44904	0
26191	PTPN22	mRNA	0.02	0.02	0.15	0	0.01	0.24	0.75	0	0	0	0.05	-2.44855	0
105376217	LOC105376217	mRNA	0.52	0.36	8.08	0.56	0	6.17	7.42	8.76	0.22	0.6	0.94	-2.44084	0
100131827	ZNF717	mRNA	0.54	0.18	0.08	1.43	0.82	4.36	4.21	2.8	1.69	0.02	3.04	-2.4398	0
23533	PIK3R5	mRNA	0	0.01	0	0.01	0	0.05	0	0.21	0.01	0.01	0.03	-2.43825	0
84329	HVCN1	mRNA	0.05	0.05	0	0	0	0	0.3	0.45	0	0.09	0	-2.43731	0
170691	ADAMTS17	mRNA	0.11	0.04	0.09	0.07	0.07	0.58	0.3	0.97	0.1	0.03	0.01	-2.43696	0
1280	COL2A1	mRNA	0.01	0.03	0.05	0.1	0.01	0.12	0.12	0.58	0.03	0.03	0.17	-2.43611	0
26575	RGS17	mRNA	0.12	0.15	0.01	0.17	0.13	4.12	0.64	0.68	0	0.04	0.01	-2.43497	0
1826	DSCAM	mRNA	0.18	0.58	0.52	0.38	0.53	2.61	4.1	0.5	0.13	0.45	4.3	-2.43478	0
7041	TGFB1I1	mRNA	8.16	3.17	5.02	3.81	1.85	22.72	18.47	48.97	4.7	3.53	13.57	-2.43255	0
BGIG9606_53137	BGIG9606_53137	mRNA	0	0	0.27	0.25	0	1.65	0	2.36	0.26	0.14	1	-2.43219	0
126669	SHE	mRNA	0.07	0.02	0.06	0.02	0	0.03	0.05	0.78	0.03	0.11	0.01	-2.43218	0
BGIG9606_38403	BGIG9606_38403	mRNA	0.01	0.02	0.07	0.05	0.02	0.03	0.53	0.02	0.07	0.04	0.01	-2.43184	0
BGIG9606_66675	BGIG9606_66675	mRNA	0	0	0	0	0.02	0	0.05	0.02	0	0.01	0	-2.43046	4e-05
105378859	LOC105378859	mRNA	0	0.08	0.16	0.15	0	0.17	0.87	0.17	0	0.07	0.15	-2.43046	4e-05
1016	CDH18	mRNA	0	0.01	0.01	0	0.01	0	0.34	0.05	0.01	0	0.05	-2.43046	4e-05
503538	A1BG-AS1	mRNA	0.18	0.57	0.32	0.09	0.15	2.06	2.75	1.6	0.11	0.07	0.7	-2.42719	0
54039	PCBP3	mRNA	0.25	1.29	2.89	1.3	0.55	0	0.04	8.92	0.39	2.59	0.69	-2.42617	0
285965	EPHA1-AS1	mRNA	0.03	0.01	0.01	0.02	0	0.09	0.06	0.01	0.02	0	0	-2.42568	0
101927702	LOC101927702	mRNA	0.15	0.02	0	0	0	0.02	0.08	0.04	0	0	0.01	-2.42412	0
375704	ENHO	mRNA	0.06	0.13	0.06	0.11	0.11	1.29	0.18	0.32	0.34	0	0.06	-2.42404	0
219855	SLC37A2	mRNA	3.43	1.75	13.19	4.73	2.18	16.43	37.39	7.28	10.25	1.21	0.02	-2.41931	0
399473	SPRED3	mRNA	0.3	0.5	0.53	0.07	0.16	2.4	2.69	0.69	0.37	0.39	0.49	-2.41892	0
56606	SLC2A9	mRNA	4.17	0.28	7.47	4.4	0.35	38.94	10.77	7.71	9.54	1.1	0	-2.4188	0
BGIG9606_68175	BGIG9606_68175	mRNA	0.15	0.08	0.05	0.27	0.14	0.06	3.27	0.2	0.19	0.17	0.76	-2.4182	0
27445	PCLO	mRNA	0.15	0.7	0.01	0.9	0.05	0.4	1.19	0.47	0.71	0.22	0.11	-2.41808	0
26157	GIMAP2	mRNA	0.41	0.14	0.09	0.46	0.07	1.44	1.44	0.07	0.09	0.2	0	-2.41666	0
84290	CAPNS2	mRNA	0.06	0.14	0.33	0	0.18	0.69	0.9	0.14	0.18	0	0	-2.41666	0
7306	TYRP1	mRNA	0	0	0.07	0	0	0.03	0	0.27	0	0	0.09	-2.41666	0.00015
105372435	LOC105372435	mRNA	0.01	0.02	0	0.01	0.04	0.04	0.02	0.47	0.01	0.01	0.15	-2.41561	0
54716	SLC6A20	mRNA	0	0.06	0	0	0.06	0.01	0.06	0.11	0.08	0	0.01	-2.41555	0.00015
643201	LOC643201	mRNA	0.18	0.4	0.14	0.1	0.26	0.15	1.19	0.22	0.03	0.17	0.24	-2.41458	0
92196	DAPL1	mRNA	0.01	0.01	0.03	0.01	0	2.49	0.17	0.02	0	0	0.01	-2.41404	0
89944	GLB1L2	mRNA	0	0	0	0	0.11	0.48	6.8	2.3	0	0.02	4.78	-2.41323	0
BGIG9606_51972	BGIG9606_51972	mRNA	0	0.3	0.51	0.2	0.11	0.66	0.22	1.9	0.16	0.11	0	-2.41068	0
107984019	LOC107984019	mRNA	0	0	0	0	0.01	0.04	0.02	0.01	0	0	0	-2.41008	0.00017
943	TNFRSF8	mRNA	0.17	0.14	0.02	0.3	0.05	3.88	0.02	0	0.02	1.11	0.03	-2.4098	0
642778	NPIPA3	mRNA	0.17	0.46	0.12	0.35	0.19	0.56	0.26	6.69	0.68	0.29	0.46	-2.40379	0
2788	GNG7	mRNA	0.2	0.07	0.02	0.06	0	0.18	0.08	1.54	0.13	0.29	0.39	-2.40305	0
200197	TMEM51-AS1	mRNA	0.06	0.02	0.05	0.28	0.02	0.26	0.29	0.56	0.04	0.1	0.02	-2.40136	0
105379578	LOC105379578	mRNA	0.18	0	0	0.01	0	0.12	0.01	0.06	0	0	0.09	-2.40095	5e-05
BGIG9606_55115	BGIG9606_55115	mRNA	0.33	0.62	0.69	0.19	0.37	1.34	2.07	7.43	0.7	0.24	3.4	-2.39845	0
BGIG9606_51030	BGIG9606_51030	mRNA	0	0.01	0	0	0	0.04	0	0	0.01	0	0	-2.39804	0.00054
54511	HMGCLL1	mRNA	0	0	0	0	0	0	0.03	0.34	0	0	0.37	-2.39804	0.00054
BGIG9606_48863	BGIG9606_48863	mRNA	0	0.02	0.01	0.02	0.02	0.01	0.01	0.21	0	0	0.05	-2.39804	0
23743	BHMT2	mRNA	0	0	0	0.05	0	0.08	0	0.3	0.05	0	0.03	-2.39804	0.00054
100506994	PTPRG-AS1	mRNA	0.31	0.02	1.39	0.43	0.03	1.63	2.71	1.6	0.57	0.17	0.03	-2.39687	0
104909134	LINC02210-CRHR1	mRNA	0.03	0.05	0.03	0.03	0.16	0.15	0.09	0.77	0.11	0.03	0.06	-2.3953	0
100132159	CALML3-AS1	mRNA	0.01	0.01	0.75	0.03	0	0.07	1.42	0.14	0.06	0	0	-2.39325	0
55800	SCN3B	mRNA	0.04	0.12	0	0.09	0.04	0.05	0.33	0.94	0.12	0.12	0.09	-2.39178	0
26751	SH3YL1	mRNA	0.79	0.98	37.48	4.58	1.2	36.36	51.19	47.12	1.93	1.55	2.42	-2.39057	0
54756	IL17RD	mRNA	0.3	0.25	0.21	0.3	0.13	1.56	1.74	0.45	0.29	0.29	0.14	-2.38941	0
101926975	LINC01844	mRNA	0.05	0.41	0.21	0.02	0.09	0.54	0.66	0.34	0.04	0.11	0.08	-2.38927	0
84189	SLITRK6	mRNA	0.19	0.21	3.77	1.28	0.75	13.62	0.31	0.08	0.8	0.09	0.01	-2.38776	0
114907	FBXO32	mRNA	0.66	0.76	3.34	1.35	0.23	4.47	2.35	12.75	1.68	0.68	0.49	-2.38764	0
144195	SLC2A14	mRNA	0.02	0.09	0.06	0	0	0.2	0.23	0.21	0.03	0.15	0	-2.38689	0
4935	GPR143	mRNA	0.14	0.05	0	0	0.1	0.67	1.2	3.05	0.06	0.59	1.67	-2.38672	0
137209	ZNF572	mRNA	0	0	0	0	0	0	0.07	0.31	0	0	0.19	-2.38607	0
342918	C19orf81	mRNA	0.34	0.09	0	0.25	0.09	0.29	0	1.65	0	0.17	0	-2.38607	0
345930	ECT2L	mRNA	0.01	0.01	0.02	0.02	0	0.03	0	0.1	0	0	0.01	-2.38563	0.00031
222696	ZSCAN23	mRNA	0.22	0.55	0	1.39	1.23	2.24	2.94	4.86	0.94	0.78	0	-2.38484	0
63940	GPSM3	mRNA	0.68	0.33	1.97	0.62	0.72	6.44	4.49	0.87	0.68	0.99	0.08	-2.38447	0
94027	CGB7	mRNA	1.7	0.58	1.53	1.28	0.31	3.92	3.75	2.84	1.13	0.44	0	-2.38416	0
10346	TRIM22	mRNA	1.8	0.15	0.24	16.95	0.09	2.39	34.41	6.8	0.24	1.8	0.08	-2.38278	0
148266	ZNF569	mRNA	0	0.03	0	0.02	0.02	0.11	1.01	1.4	0	0	1.32	-2.38233	0
138649	ANKRD19P	mRNA	0.12	0.31	0.26	0.09	0.17	10.66	0.3	0.43	0.14	0.27	0.12	-2.38213	0
203522	INTS6L	mRNA	0.47	0.51	1.49	0.3	0.87	5.03	4.25	2.26	0.05	0.12	2.66	-2.37933	0
BGIG9606_39044	BGIG9606_39044	mRNA	0.04	0.04	0	0.04	0.04	0	0.5	0.05	0.04	0.06	0.04	-2.37685	0
107985090	LOC107985090	mRNA	0.09	0.24	0.23	0.13	0.22	1.38	0.88	0.45	0.18	0.22	0.09	-2.37673	0
147798	TMC4	mRNA	1.11	1.09	5.4	6.36	1.35	14.56	8.84	14.45	2.89	1.28	0.12	-2.37662	0
401036	ASB18	mRNA	0.07	0.04	0	0.06	0.15	0.75	0.1	0.17	0	0.09	0.07	-2.3758	0
92312	MEX3A	mRNA	1.22	0.2	0.66	0.71	1.22	6.28	2.4	4.08	0.62	1.61	1.57	-2.37502	0
100216001	MANCR	mRNA	0.01	0.07	0.47	0.08	0.15	0.44	1.1	0.01	0.02	0.02	0.01	-2.37493	0
102725051	LOC102725051	mRNA	0.19	0.25	0	0	0	0	1.18	0	0.1	0.1	0	-2.37483	3e-05
57333	RCN3	mRNA	0.19	0.35	0	0	0.06	1.77	0.11	1.3	0.03	1.33	0.84	-2.37468	0
5791	PTPRE	mRNA	1.97	0.8	4.81	2.46	0.36	9.73	15.35	9.09	3.77	1.52	1.97	-2.37436	0
4323	MMP14	mRNA	36.36	0.07	128.78	52.12	0.39	204.51	219.36	61.85	36.22	0.36	0.14	-2.37188	0
55061	SUSD4	mRNA	0.11	0	1.19	0	0	1.69	0.72	0.05	0	0.04	0	-2.37094	0
107987423	LOC107987423	mRNA	0.09	0	0	0.05	0	0.6	0	0.23	0	0.11	0.1	-2.3697	4e-05
79170	PRR15L	mRNA	0.56	0.15	0.49	0	0.57	1.7	0.05	2.56	0.96	0.33	0.53	-2.36784	0
BGIG9606_68552	BGIG9606_68552	mRNA	0.08	0.08	0.03	0.09	0.07	0.71	0.33	0.1	0.06	0.08	0.1	-2.36704	0
113177	IZUMO4	mRNA	0.7	0.32	0.46	0.32	0.54	1.4	4.84	0.76	0.48	0.32	0.28	-2.36647	0
BGIG9606_45239	BGIG9606_45239	mRNA	0.02	0.06	0.48	0.27	0.02	0.48	0.82	0.45	0.08	0.09	0.02	-2.36454	0
284434	NWD1	mRNA	0	0.03	0.07	0.05	0	0.07	0.09	0.11	0.04	0.01	0	-2.36311	0
55924	INKA2	mRNA	0.31	0.35	0.47	0.21	0.39	1.49	3.26	4.36	1.1	0.44	1.69	-2.35749	0
BGIG9606_47018	BGIG9606_47018	mRNA	0.32	0.1	0.1	0.02	0.42	0	1.97	0.22	0.23	0.38	0.32	-2.35737	0
101927429	LOC101927429	mRNA	0.06	0.08	0.1	0.12	0.08	0.37	0.15	0.92	0.03	0.16	0.1	-2.35392	0
55351	STK32B	mRNA	0.2	0.2	0.04	0.25	0.03	0.59	0.81	0.31	0	1.25	0.69	-2.35327	0
6543	SLC8A2	mRNA	0.02	0.04	0.04	0	0.03	0.09	0	0.29	0	0.05	0.02	-2.34669	0
100131060	LINC01135	mRNA	0.18	0.11	0.42	0.12	0	0.2	0.15	3.05	0.24	0.08	0.61	-2.34523	0
114928	GPRASP2	mRNA	0	0	0	0.93	0	0.52	2.23	1.52	0.45	0.67	0.15	-2.344	0
BGIG9606_37509	BGIG9606_37509	mRNA	0.06	0.04	0.03	0.01	0.1	0.14	0.05	0.11	0	0.03	0.08	-2.3398	0
107984011	LOC107984011	mRNA	0.02	0.02	0	0	0	0.07	0.04	1.08	0	0.56	0	-2.33964	0
158160	HSD17B7P2	mRNA	0.38	0.61	0	1.47	0.46	2.72	1.42	5.07	0.43	0.25	0.47	-2.33625	0
375033	PEAR1	mRNA	0.1	0.68	8.34	1.09	0.7	3.44	21.15	0.05	0.2	0.82	2.88	-2.33269	0
973	CD79A	mRNA	0.11	0	0.11	0	0.05	0.05	0	0.73	0.11	0.05	0	-2.33093	0.00012
BGIG9606_67997	BGIG9606_67997	mRNA	0.12	0.18	0.23	0.06	0	0.85	0.01	1.16	0.22	0.14	0.11	-2.3307	0
25791	NGEF	mRNA	1.35	2.28	0.41	0.76	2.42	12.37	0.89	3.92	0.66	2.07	0.24	-2.32909	0
5295	PIK3R1	mRNA	4.27	1.31	3.39	3.63	1.65	21.11	9.76	13.73	5.81	2.25	0.58	-2.32735	0
105373944	LOC105373944	mRNA	0	0	0	0.77	0.08	0.65	0.03	1.43	0.06	0.08	0.06	-2.32563	0
1307	COL16A1	mRNA	3.84	0.77	11.81	5.17	0.79	36.59	10.63	2.89	1.01	1.66	4.89	-2.32534	0
6095	RORA	mRNA	0.02	0.17	0.06	0.13	0.07	0.02	0.24	1.4	0.04	0.02	0.03	-2.32516	0
80206	FHOD3	mRNA	0.54	0.83	2.43	2.97	0.63	11.43	14.06	1	2.81	2.9	0.2	-2.3235	0
283392	TRHDE-AS1	mRNA	0	0	0.04	0	0	0.02	0.01	0.03	0	0	0	-2.32281	0
26002	MOXD1	mRNA	0	0.06	0	0	0.03	0	0.66	0.14	0	0.08	0.33	-2.32112	0
23052	ENDOD1	mRNA	1.27	0.27	4.45	0.65	0.23	15.73	8.41	4.66	0.79	3.02	4.76	-2.32009	0
283385	MORN3	mRNA	0.1	0.18	0.33	0.09	0	0.24	0.61	1.04	0.09	0	0.11	-2.31823	0
7056	THBD	mRNA	0.38	0.79	4.16	1.04	0.74	2.69	9.82	10.14	1.46	0.59	3.13	-2.31802	0
162962	ZNF836	mRNA	0.12	0.09	0.1	0.59	0.31	1.73	1.74	2.27	0.7	0.1	1.02	-2.31662	0
BGIG9606_42787	BGIG9606_42787	mRNA	0.15	0.21	0.21	0.09	0.02	0.62	0.3	1.07	0.47	0.06	0.03	-2.31528	0
25854	FAM149A	mRNA	0.21	0.24	0	0.26	0	0	0.03	2.17	0.15	0.07	0.07	-2.31381	0
BGIG9606_67641	BGIG9606_67641	mRNA	0	0	1.85	0	0.3	0.7	1.05	2.4	0	0.13	0	-2.31351	0
6508	SLC4A3	mRNA	0.84	1.23	2.43	1.76	0.88	5.86	4.3	9.01	0.8	1.78	0.54	-2.31339	0
2941	GSTA4	mRNA	1.08	0.41	0.11	1.49	0.36	13.33	2.46	6.17	3.06	1.36	3.38	-2.31176	0
84080	ENKD1	mRNA	0.28	0.06	5.95	0.27	0.07	5.26	5.72	10.99	0.09	0.14	5.14	-2.30679	0
BGIG9606_68277	BGIG9606_68277	mRNA	0.09	0	1.49	0	0.06	0.79	0.46	1.17	0	0	0	-2.30483	0
3553	IL1B	mRNA	5.03	13.43	196.96	6.44	1.37	67.05	320.8	1	1.72	1.66	1.52	-2.3044	0
55803	ADAP2	mRNA	0.03	0.02	0.03	0.08	0.02	1.02	0.51	1.32	0.02	0.27	0.06	-2.30201	0
101928595	LOC101928595	mRNA	0.11	0.19	0.04	0.05	0.17	0.38	0.28	1.18	0.12	0.16	0.13	-2.30118	0
2520	GAST	mRNA	0.48	1.41	1.69	0.16	0.97	0.36	5.06	5.1	0.32	0.78	0	-2.30118	0
84618	NT5C1A	mRNA	0	0	0	0	0.01	0	0.01	0.08	0.01	0.01	0.03	-2.30118	0.00041
101929467	LURAP1L-AS1	mRNA	0.38	0.39	0.38	0.32	0.04	1.01	0.14	4.71	0.82	0.02	0.09	-2.30024	0
101930114	LOC101930114	mRNA	0.01	0	0.05	0.03	0	0.15	0.12	0.02	0.02	0.02	0.03	-2.29748	0
1512	CTSH	mRNA	0.05	0.35	29.62	0.29	3.07	12.93	22.87	40.33	0.03	0.08	8.19	-2.29572	0
103752584	CCND2-AS1	mRNA	1.54	0	0	0.38	0	0.71	5.89	0	1.82	0	0	-2.2939	0
BGIG9606_62871	BGIG9606_62871	mRNA	0.25	0	2.23	1.68	0.17	1.65	2.77	3.56	0	0	0.04	-2.29013	0
440854	CAPN14	mRNA	0	0	0.39	0	0	0.44	0.28	0.03	0	0	0.1	-2.28928	0
4858	NOVA2	mRNA	0.01	0.1	0	0.01	0.01	0.31	0	0.13	0	0.09	0	-2.28911	0
25927	CNRIP1	mRNA	0	0	0	0.1	0	0	0	0.65	0	0	0.23	-2.28911	2e-05
5413	2019-09-05	mRNA	0.85	2.08	0.04	0.36	1.94	5.56	2.77	11.55	2.15	2.49	0.86	-2.2863	0
BGIG9606_67713	BGIG9606_67713	mRNA	0.1	1.1	0	0	0	0	2.89	0	0	0.44	0	-2.28601	0
221481	ARMC12	mRNA	0.12	0.02	0.12	0.08	0.16	0.32	0.36	0.58	0.06	0.02	0.12	-2.28541	0
286046	XKR6	mRNA	0.52	0.77	0.17	1.05	0.29	1.68	1.97	1.25	0	0.58	0.32	-2.28532	0
9723	SEMA3E	mRNA	0.02	0.01	0.03	0.09	0	0	0.09	0.68	0.02	0.05	0.04	-2.28501	0
155382	VPS37D	mRNA	0.27	0.18	0.04	0.09	0.15	0.75	0.31	1.75	0.46	0.23	0	-2.28447	0
107985915	LOC107985915	mRNA	0.1	0.21	0	0.07	0.03	0.15	0.95	0.76	0.09	0.2	0.34	-2.28383	0
10234	LRRC17	mRNA	0.13	0.11	0.08	0.13	0.05	0.88	0.08	0.25	0.06	0	0.11	-2.28256	0
107983993	UPK3BL2	mRNA	0	0	0	0	0	1.49	0	0.27	0.44	0.34	0	-2.28176	0
482	ATP1B2	mRNA	0	0	0	0.02	0	0	0.14	0.38	0.02	0.07	0.2	-2.27846	0
152206	CCDC13	mRNA	0.11	0.08	0.01	0.03	0.08	0.14	0.33	0.07	0	0.03	0.12	-2.27846	0
BGIG9606_50358	BGIG9606_50358	mRNA	0.08	0.09	0.05	0.07	0	0.37	0.32	0.1	0.1	0	0.05	-2.27745	0
728175	LINC02363	mRNA	0.03	0.07	0.01	0.08	0.01	0.19	0.02	0.05	0.02	0	0.01	-2.27359	0
376940	ZC3H6	mRNA	0.42	0.84	0.41	0.65	0.56	2.69	1.45	5.4	0.99	0.19	0.59	-2.26975	0
2979	GUCA1B	mRNA	0.03	0.31	0.18	0.05	0.33	0.71	0.43	1.87	0.1	0.45	0.05	-2.26831	0
105379426	LOC105379426	mRNA	0.14	0.04	0.11	0.13	0.08	0.06	3.59	0.21	0.13	0.18	0.53	-2.26688	0
79977	GRHL2	mRNA	0.22	0.02	16.08	0.02	0.05	8.58	8.56	11.26	0.05	0.03	0.03	-2.26668	0
39	ACAT2	mRNA	0.42	19.5	0.16	0.38	7.62	64.76	91.81	28.38	3.33	4.39	64.4	-2.26364	0
100130449	LOC100130449	mRNA	0.17	0.13	0.26	0.24	0.02	0.39	0.59	0.52	0.12	0.07	0.03	-2.26269	0
101927751	LOC101927751	mRNA	0.41	0.52	1.23	0.6	0.52	2.7	3.82	5.59	0.41	0.26	2.59	-2.26138	0
729737	LOC729737	mRNA	0.12	0.1	1.37	0.13	0.06	2.34	1.18	0.12	0.03	0.16	0.11	-2.26119	0
BGIG9606_55294	BGIG9606_55294	mRNA	0.55	0.47	0.26	0.53	0.44	2.01	4.28	0.6	0.36	0.4	0.61	-2.25673	0
23150	FRMD4B	mRNA	3.27	1.94	5.66	2.76	1.39	15.42	11.61	7.57	4.97	1.99	0.93	-2.25664	0
57549	IGSF9	mRNA	0.13	0.17	8.65	0.17	0.27	6.1	6.38	6.18	0.32	0.86	0.02	-2.25143	0
3481	IGF2	mRNA	3.25	2.44	0.02	0.33	0	12.37	0	0.06	0.22	1.11	0	-2.25113	0
124590	USH1G	mRNA	0.05	0.07	0.02	0.17	0	0.38	0.47	1.7	0.91	0.03	0.15	-2.25055	0
348110	ARPIN	mRNA	0	0.89	0	0.88	0.97	5.01	6.79	5.65	0.86	0.42	5.78	-2.25048	0
6196	RPS6KA2	mRNA	0.64	4.5	4.34	4.97	2.24	22.38	4.14	14.48	0.61	4	0.12	-2.24806	0
170679	PSORS1C1	mRNA	0.63	0.08	1.26	0.14	0.28	3.22	0.74	4.99	0.49	0.48	1.56	-2.24794	0
954	ENTPD2	mRNA	3.33	2.6	0.49	0.84	2.75	16.72	11.02	10.14	4.06	6.22	0.74	-2.24703	0
3898	LAD1	mRNA	0	0	113.66	0	0	81.51	66.01	47.84	0.02	0.11	0.81	-2.24619	0
9415	FADS2	mRNA	18.36	8.55	2.85	11.95	14.72	9.76	155.19	24.49	11.7	5.03	14.41	-2.24404	0
101928669	LOC101928669	mRNA	0.29	0.63	0.77	0.8	0.19	0.89	1.39	0.17	0.72	0.47	2.49	-2.24209	0
414236	C10orf55	mRNA	0.09	0.13	0.21	0.35	0.02	1.22	0.99	0	0.02	0.02	0.11	-2.24104	0
6296	ACSM3	mRNA	0.07	0	0.07	0.18	0	0.06	0.09	0.61	0.32	0	0	-2.24035	0
105369782	LOC105369782	mRNA	0.1	0.06	0	0.07	0.16	0.51	0.7	0.89	0.2	0.2	0.38	-2.23942	0
3694	ITGB6	mRNA	0.47	0.13	10.42	1.84	1.26	24.35	5.13	1.13	1.08	0.72	0.37	-2.23688	0
9912	ARHGAP44	mRNA	0.93	0.09	0.17	1.36	0.22	0.02	1.52	8.9	0.1	0.42	0.95	-2.23663	0
2134	EXTL1	mRNA	0.03	0.03	0	0.02	0.02	0.04	0.03	0.18	0	0.01	0.04	-2.23406	2e-05
6785	ELOVL4	mRNA	1.71	2.37	0	2	0.67	2.48	5.72	7.46	0.75	1.39	0	-2.23202	0
127534	GJB4	mRNA	0.24	3.17	0.26	1.03	2.77	8.02	15.62	3.59	7.01	1.4	0.16	-2.23145	0
107987388	LOC107987388	mRNA	0.05	0.07	0	0	0.06	0.45	0.1	0.16	0.08	0.11	0.05	-2.22978	0
BGIG9606_37929	BGIG9606_37929	mRNA	0.01	0	0.63	0	0	0.15	1.06	0.02	0	0.01	0	-2.22977	0
1316	KLF6	mRNA	6.22	10.16	25.83	9.92	7.46	51.15	58.25	37.84	8.61	8.3	8.43	-2.22874	0
10809	STARD10	mRNA	6.94	7.75	10.22	2.84	3.69	41	22.43	36.99	7.18	5.17	9.46	-2.22778	0
105378586	LOC105378586	mRNA	0.05	0.06	0	0	0	0.31	0.17	0.31	0.16	0	0.17	-2.22401	0.00031
441432	AQP7P3	mRNA	0.14	0.01	0.17	0.03	0	0.34	0.03	0.26	0.01	0.03	0	-2.22163	0
275	AMT	mRNA	0.99	0.62	0.93	0.51	1.23	3.98	2.3	6.23	0.55	0.82	1.28	-2.22034	0
1580	CYP4B1	mRNA	0.03	0.03	0.02	0.06	0.03	0.22	0.06	6.12	0.14	0.04	0.08	-2.21911	0
4213	MEIS3P1	mRNA	0.02	0.02	0	0	0	0.12	0.08	0.8	0	0	0.54	-2.21702	0
1893	ECM1	mRNA	1.05	6.08	6.56	2.97	6.37	16.4	41.25	6.84	2.24	10.13	2.68	-2.21644	0
107986820	LOC107986820	mRNA	0.13	0.11	0.34	0.13	0.3	0.22	0.6	1.39	0.1	0.07	0.21	-2.21616	0
112267869	LOC112267869	mRNA	0.03	0.01	0	0.03	0.01	0.11	0.13	0.08	0.01	0.07	0.01	-2.21593	0
124872	B4GALNT2	mRNA	0	0	0.18	0.03	0	0.23	0.59	5.03	0.29	0	3.37	-2.21416	0
8908	GYG2	mRNA	0.21	0.11	0	0.12	0	0	0.02	1.35	0.07	0.27	0	-2.21389	0
548596	CKMT1A	mRNA	8.96	7.33	2.95	13.74	16.29	71.71	32.9	24.07	13.49	9.25	0.17	-2.21246	0
5834	PYGB	mRNA	12.13	31.91	38.36	19.85	22.51	182.3	54.03	54.49	17.11	9.99	15.89	-2.211	0
4133	MAP2	mRNA	5.8	0.3	1.98	4.96	0.41	2.1	0.91	24.45	0.27	0.24	0.04	-2.21023	0
BGIG9606_54794	BGIG9606_54794	mRNA	0	0.13	0.03	0.1	0.14	0.09	0	0.18	0.1	0.11	0.06	-2.20734	0
126695	KDF1	mRNA	1.4	2.16	13.99	2.71	1.7	10.06	13.22	21.45	2.76	1.29	0.03	-2.20658	0
26038	CHD5	mRNA	0.02	0.03	0.02	0.05	0.04	0.1	0.01	0.39	0.01	0.02	0.03	-2.20654	0
152225	LINC02085	mRNA	0.01	0	0.29	0.01	0.01	0.53	0.01	0	0	0.01	0	-2.20583	0
57121	LPAR5	mRNA	0.92	1.1	4.14	0.3	0.86	10.29	5.45	1.18	1.3	1.07	0.45	-2.20513	0
57198	ATP8B2	mRNA	6.19	0.15	1.24	3.23	0.03	6.11	2.24	14.2	0.25	0.33	1.55	-2.20302	0
3667	IRS1	mRNA	0.63	1.29	6.94	1.88	1.66	12.89	6.75	8.15	2.17	1.21	0.81	-2.20201	0
105371855	LOC105371855	mRNA	0	0	0.05	0.05	0	0.61	0.22	0.23	0.02	0	0.49	-2.19895	0
147670	SMIM17	mRNA	0.11	0.01	0	0	0	0.05	0.1	0.2	0	0.02	0.07	-2.1974	1e-05
83690	CRISPLD1	mRNA	0.12	0.05	0.99	0.01	0.01	0.78	0.05	3.53	0.1	0.03	1.15	-2.19673	0
64092	SAMSN1	mRNA	0.01	0.02	0	0.03	0.01	0.15	0.02	0.02	0	0	0.04	-2.196	0.00093
414	ARSD	mRNA	1.15	0.35	2.42	0.42	0.34	4.1	2.77	4.49	0.08	0.65	1.16	-2.19594	0
219731	PROSER2-AS1	mRNA	0.11	0.11	0.27	0.07	0.09	0.29	1.11	0.82	0.18	0.17	0.31	-2.19586	0
102724788	LOC102724788	mRNA	3.34	0.64	0.82	1.65	0.52	2.5	3.46	26.72	6.85	0.39	2.28	-2.19492	0
BGIG9606_68659	BGIG9606_68659	mRNA	0.07	0.19	0.03	0.23	0.23	0.08	0.54	0.69	0.04	0.03	0.13	-2.19483	0
11221	DUSP10	mRNA	4.05	2.74	14.74	3.59	0.58	21.32	3.53	29.75	1.58	1.95	2.67	-2.19095	0
BGIG9606_49956	BGIG9606_49956	mRNA	0.07	0.02	1.43	0.37	0.12	1.11	2.02	0.88	0.09	0.15	0.15	-2.18847	0
2121	EVC	mRNA	1.38	2.11	3.07	2.5	1.86	10.02	14.51	8.13	0.69	2.29	4.03	-2.18733	0
78991	PCYOX1L	mRNA	1.12	1.74	5.01	4.87	2.72	11.94	16.78	12.69	1.24	5.17	3.7	-2.18568	0
85480	TSLP	mRNA	0.38	0.14	1.05	0.09	0.1	0.7	1.43	6.02	1.8	1.06	0.27	-2.1855	0
BGIG9606_68386	BGIG9606_68386	mRNA	0.02	0	0.08	0.13	0.06	2.02	0.67	0.26	0.04	0.09	0.21	-2.18431	0
1318	SLC31A2	mRNA	2.27	2.79	21.68	7.59	2.75	15.86	29.53	26.53	2.51	4.02	1.75	-2.18285	0
64137	ABCG4	mRNA	0.02	0.03	0.02	0	0.03	0.13	0.08	0.26	0.01	0.16	0.01	-2.18253	0
BGIG9606_54918	BGIG9606_54918	mRNA	0.09	0	3.09	0.21	0	4.51	0.85	0.4	0	0.04	0.07	-2.17859	0
23584	VSIG2	mRNA	0.03	0	0.02	0.25	0.07	0.06	0.95	0	0.02	0.15	0.01	-2.17801	0
BGIG9606_54079	BGIG9606_54079	mRNA	0.84	0	0.02	0.93	0.08	0.03	0.81	3.99	0.16	0.18	0.58	-2.17547	0
5327	PLAT	mRNA	3.04	12.25	1.25	7.56	3.46	3.43	76.65	2.36	17.29	5.68	0.18	-2.1737	0
439965	SHLD2P3	mRNA	0.29	0.49	0.79	0.2	0.22	0.18	0.32	3.15	0.33	0.25	0.13	-2.17168	0
254427	PROSER2	mRNA	3.51	7.58	8.22	6.74	5.17	8.22	46.01	24.55	4.49	6.21	8.18	-2.17107	0
100996643	LOC100996643	mRNA	0.12	0.16	1.76	0.18	0.05	1.45	1.85	0.69	0.19	0.18	0.14	-2.17009	0
85417	CCNB3	mRNA	0.06	0.28	0.04	0.01	0.05	0.54	0.64	0.27	0.12	0.15	0.05	-2.16993	0
23428	SLC7A8	mRNA	4.45	1.3	4.18	0.3	1.11	11.24	9.88	6.21	1.55	0.85	2.79	-2.16987	0
4128	MAOA	mRNA	2.58	3.82	9.46	0.56	2.02	21.22	23.4	17.96	12.41	2.18	2.46	-2.16969	0
646938	LOC646938	mRNA	0.3	0.49	0.8	0.31	0.36	0.8	2.16	1.21	0.13	0.15	0	-2.16852	0
100462981	MTRNR2L2	mRNA	0.12	0.2	0.26	0.18	0.06	0.13	0.51	1.02	0.12	0.06	0	-2.16743	0
3778	KCNMA1	mRNA	0.04	0.07	19.91	0.04	0.12	39.59	0.29	0.4	0.15	0.05	0.09	-2.16694	0
4493	MT1E	mRNA	37.71	0	792.37	226.17	0	1111.69	674.41	279.41	13.45	0	168.55	-2.1664	0
23349	PHF24	mRNA	0.38	0.87	0.06	0.02	1.3	1.89	2.28	3.65	0.78	1.52	0.14	-2.16446	0
10630	PDPN	mRNA	7.7	0.01	4.23	5.48	0	11.44	3.53	15.48	0	0	0	-2.16391	0
9732	DOCK4	mRNA	0.54	0.69	0.3	0.18	0.19	5.56	1.56	0.31	0.43	0.99	0.91	-2.16268	0
BGIG9606_68381	BGIG9606_68381	mRNA	0.27	0	2.65	0.59	0.81	4.48	3.23	0	0	0.34	0	-2.16192	0
100507564	LOC100507564	mRNA	0	0	0.05	0	0.09	0.46	0.11	0.69	0.51	0	0.08	-2.1619	0
92241	RCSD1	mRNA	0	0.04	0.05	0.09	0.02	0.05	0.27	0.15	0.08	0	0.01	-2.161	0
7133	TNFRSF1B	mRNA	0.02	0.09	0	0	0.01	0.25	0	1.3	0	0.04	0.7	-2.16031	0
57787	MARK4	mRNA	4.55	4.73	5.46	2.92	5.22	18.96	13.53	23.98	3.7	3.87	3.53	-2.15988	0
124411	ZNF720	mRNA	0.18	0	0.48	0.02	0.02	0.52	0.76	0.04	0.03	0.03	0.04	-2.15919	0
54933	RHBDL2	mRNA	0.46	0.06	0.49	0.28	0.06	2.45	3.07	0.38	0.34	0.34	0.76	-2.15847	0
283358	B4GALNT3	mRNA	0.05	1.16	0.4	0.48	2.16	13.47	2.01	1.85	2.2	1.39	0.07	-2.15807	0
105377347	LOC105377347	mRNA	0.07	0.05	0.07	0	0	0.19	0.13	0.04	0	0.03	0	-2.15749	0
101928718	LOC101928718	mRNA	0.02	0	0	0	0.02	0	0.13	0.16	0.04	0	0.09	-2.157	0.00056
BGIG9606_55299	BGIG9606_55299	mRNA	0.11	0	0.13	0.28	0.01	0.84	0.58	0.64	0.18	0.01	0.48	-2.1544	0
1382	CRABP2	mRNA	3.39	0.4	1.14	4.84	0.75	77.87	9.91	2.97	9.29	18.4	8.82	-2.15433	0
399744	LINC00999	mRNA	0.28	0.49	0.14	0.41	0.24	1.24	0.78	2.19	0.38	0.38	0.66	-2.15211	0
8821	INPP4B	mRNA	1.72	1.11	9.16	2.68	1.63	7.79	12.47	5.6	0.6	0.8	0.4	-2.15092	0
192683	SCAMP5	mRNA	0.76	1.06	2.97	1.62	0.56	3.41	7.92	13.8	1.65	0.93	5.23	-2.14892	0
1474	CST6	mRNA	0	0.25	12.24	0.11	0	0.26	19.59	0.26	0.23	0.22	0	-2.1477	0
343263	MYBPHL	mRNA	0.03	0.04	0.06	0	0	0	1.35	0.03	0.03	0.08	0.54	-2.14649	0
9762	LZTS3	mRNA	1.17	0.77	0.82	0.57	0.72	1.14	2.08	6.59	1.15	0.76	0.67	-2.14557	0
346689	KLRG2	mRNA	0.51	0.11	0.02	0.06	0.46	0.1	0.13	2.92	0.2	0.06	0.54	-2.14077	0
56138	PCDHA11	mRNA	0	0.01	0.02	0	0	0.08	0.07	0	0	0	0.07	-2.13851	2e-05
100506411	LOC100506411	mRNA	0.75	0.58	2.83	1.68	0.4	2.38	12.13	1.83	0.71	0.81	1.27	-2.13844	0
284080	PICART1	mRNA	0.32	0.51	1.19	0.61	0.26	1.75	5.37	1.09	1.09	0.45	0.68	-2.13675	0
256472	TMEM151A	mRNA	0	0.03	0.02	0	0	0.13	0	0.54	0	0	0.35	-2.13655	0
90865	IL33	mRNA	0.02	0.27	0.11	0.16	0.09	0.78	1.27	0	0.42	0.26	0.03	-2.13278	0
90332	EXOC3L2	mRNA	0.06	0.03	0.25	0	0.03	0.03	0.39	0.13	0.05	0	0	-2.13218	0
1475	CSTA	mRNA	2.05	0.03	12.55	1.08	0.37	17.4	18.93	5.26	7.33	0.41	0.03	-2.13216	0
112609	MRAP2	mRNA	0.05	0	0	0.17	0	0.26	0.54	0.07	0.05	0.27	0	-2.13194	0
90843	TCEAL8	mRNA	4.82	0	21.92	16.71	0	22.61	81.75	23.27	0	0.05	36.31	-2.13174	0
8660	IRS2	mRNA	0.85	1.59	2.86	1.12	1.12	8.75	3.83	24	3.49	1.06	9.8	-2.13007	0
100129931	LOC100129931	mRNA	0.96	0	0.86	0.01	0	0.35	0	2.54	0	0	0	-2.127	0
9658	ZNF516	mRNA	1.24	1.21	1.6	1.35	1.27	8.26	4.58	4.28	1.62	1.93	0	-2.12526	0
100293534	C4B_2	mRNA	0	0	0	0	0.15	0	0	0.67	0	0.26	0	-2.12421	0
6794	STK11	mRNA	0.21	0.72	17.96	10.88	0.39	15.54	16.29	22.94	0.54	0.44	1.02	-2.12359	0
1947	EFNB1	mRNA	6.11	9.05	40.11	7.58	8.14	66.77	85.1	9.21	19.13	9.05	2.31	-2.12096	0
6001	RGS10	mRNA	7.23	11.95	31.39	14.09	15.04	68.76	66.28	58.04	10.47	17.36	10.28	-2.11771	0
5924	RASGRF2	mRNA	0.18	0.27	0.04	0.29	0.16	2.07	0.06	0.96	1.04	0.55	1.31	-2.11612	0
27185	DISC1	mRNA	0.11	0.09	0.02	0.08	0.02	0.34	0.24	0.52	0.02	0.27	0.02	-2.11464	0
5332	PLCB4	mRNA	0.22	0.16	2.16	3.25	0.49	4.47	14.89	3.81	0.15	0.49	7.61	-2.11257	0
BGIG9606_68481	BGIG9606_68481	mRNA	0.24	0.21	0.21	0.09	0.77	1.12	0.86	2.93	1.15	0	0.35	-2.11168	0
107987285	LOC107987285	mRNA	0	0	0.11	0	0	0.56	0	0	0	0	0.23	-2.11093	0
6940	ZNF354A	mRNA	3.32	4.13	4.62	4.53	1.8	12.95	16.94	32.01	4.69	3.23	12.12	-2.10975	0
BGIG9606_61589	BGIG9606_61589	mRNA	0	0.01	0.02	0	0	0.04	0	0	0	0	0	-2.10853	0.00084
126014	OSCAR	mRNA	0	0.06	0.04	0.06	0.06	0.67	0	0.1	0.12	0.06	0.09	-2.10853	0
378884	NHLRC1	mRNA	0	0	0.29	0.37	0	0.46	0.91	0.4	0.08	0.35	0	-2.10853	0
114788	CSMD3	mRNA	0.29	0.71	2.43	0.73	0	0.13	2.31	0.27	0.3	0.01	0.01	-2.10591	0
BGIG9606_68576	BGIG9606_68576	mRNA	0.16	0.41	0	0.37	0.34	0.16	1.56	1.87	0.69	0	0.62	-2.10454	0
51378	ANGPT4	mRNA	0.02	0.43	2.58	0.47	0.03	2.06	1.62	2.75	0.59	0.05	0.03	-2.1037	0
196446	MYRFL	mRNA	0.02	0	0.07	0.02	0.03	0.07	0.17	0.09	0	0	0.07	-2.10268	0.00011
1375	CPT1B	mRNA	0	0.02	0.66	0.27	0.12	0	0.3	3.21	0	0.19	0.9	-2.10064	0
29841	GRHL1	mRNA	0.44	0.55	1.84	0.46	1.43	3.36	4.43	10.15	1.89	2.74	1.58	-2.09967	0
BGIG9606_67687	BGIG9606_67687	mRNA	0	0.36	0	0	0	0	1.01	0	0.32	0	0	-2.09863	0
340277	FAM221A	mRNA	0	0.09	0.01	0.01	0	0.47	0.12	0.45	0.02	0.04	0.09	-2.09743	0
91010	FMNL3	mRNA	0.51	0.96	0.27	0.83	0.27	4.11	3.45	2.43	1.37	0.99	1.18	-2.09664	0
8637	EIF4EBP3	mRNA	0	0.52	0.03	0	0.26	0.34	1.38	0	0.24	0	0.08	-2.0952	8e-05
3872	KRT17	mRNA	380.2	132.59	736.06	194.32	77.83	1915.4	875.46	1129.92	337.42	439.59	133.38	-2.09443	0
55567	DNAH3	mRNA	1.51	0.87	8.99	2.61	1.25	18.48	7.92	5.78	2.05	1.6	3.12	-2.09403	0
26112	CCDC69	mRNA	2.52	1.07	0.92	1.08	0.32	6.08	6.68	2.18	1.65	1.71	0.18	-2.09386	0
3382	ICA1	mRNA	0	0	0	0.01	0	0.43	0.16	1.75	0	0	1.49	-2.09351	0
84439	HHIPL1	mRNA	0	0.02	0.07	0.01	0.01	0.11	0.01	0.13	0	0	0.02	-2.09081	0
153222	CREBRF	mRNA	1.44	1.81	2.15	2.17	0.9	2.26	1.94	14.07	2.59	1.07	2.02	-2.08978	0
57415	C3orf14	mRNA	4.14	0	11.39	5.04	0	16.45	26.91	4.68	2.35	5.79	0	-2.08938	0
1831	TSC22D3	mRNA	4.33	14.23	21.68	9.33	4.09	118.98	10.61	98.52	10.87	2.54	72.69	-2.08818	0
400720	ZNF772	mRNA	0.27	0.31	0.02	0.4	0.19	1.5	1.81	0.42	0.72	0.34	0.22	-2.08584	0
114784	CSMD2	mRNA	0	0.02	0.01	0	0.01	0.06	0	0.02	0.01	0	0.01	-2.08557	1e-05
54206	ERRFI1	mRNA	10.84	62.05	36.51	13.52	21.43	144.37	57.69	122.38	49.61	15.1	5.89	-2.08445	0
57662	CAMSAP3	mRNA	0.77	1.15	2.01	2.36	1	3.34	2.72	12.01	1.13	1.31	1.77	-2.0841	0
441869	ANKRD65	mRNA	1.32	0.62	1.52	2.53	0.28	1.81	9.31	3.13	1.53	0.17	0.02	-2.0828	0
3005	H1F0	mRNA	5.75	9.72	34.12	8.58	3.2	91.27	94.17	472.52	143.42	52.93	147.41	-2.08232	0
1308	COL17A1	mRNA	12.5	22.97	302.97	96.53	64.33	586.94	238.07	30.83	24.39	26.32	0.19	-2.08192	0
100528007	BORCS7-ASMT	mRNA	0.2	0.05	0.07	0.05	0.19	0.2	2.12	3.19	0.16	0.07	0.38	-2.08058	0
55691	FRMD4A	mRNA	0.18	0.37	2.99	0.37	0.3	5.44	4.87	0.84	0.35	0.37	0.47	-2.07674	0
9715	FAM131B	mRNA	0.01	0.11	0.01	0.04	0.03	0.15	0.28	0.29	0.19	0.04	0.03	-2.07659	0
11202	KLK8	mRNA	1.39	0.79	0	4.06	0.86	6.01	0.3	10.75	3.12	0.79	0	-2.07474	0
BGIG9606_68846	BGIG9606_68846	mRNA	0	0	0	0	0.11	0	0.14	0.06	0	0.01	0	-2.07466	3e-05
50861	STMN3	mRNA	0.84	3.44	0	2.75	2.62	29.2	4.28	6.97	2.12	12.15	1.56	-2.07394	0
105374407	LOC105374407	mRNA	0.01	0	0	0.01	0.02	0.05	0.06	0.04	0.01	0.04	0	-2.07106	0
BGIG9606_68864	BGIG9606_68864	mRNA	0	0	0	0	0.83	0	1.27	0	0	0	0	-2.07081	0.00052
100526833	SEPT5-GP1BB	mRNA	0.03	0.04	0	0.03	0.09	0.21	0.11	0.13	0.03	0.01	0.05	-2.07077	0
10566	AKAP3	mRNA	0	0.03	0.61	0	0	0.75	0.23	0.2	0.14	0.07	0	-2.0707	0
57162	PELI1	mRNA	2.45	1.57	5.3	2.52	0.69	15.07	9.38	6.96	3.06	2.22	1.89	-2.06952	0
5098	PCDHGC3	mRNA	0.71	0.04	8.96	10.86	0.01	14.88	10.61	9.64	0.57	1.23	0.2	-2.06935	0
10202	DHRS2	mRNA	0.91	0.39	3.47	0.88	0.58	0.36	16.33	0.64	0.96	1.73	2	-2.06848	0
6783	SULT1E1	mRNA	0.5	0.12	1.06	1.39	0.03	0.35	0.03	6.25	1.39	0.07	0.17	-2.06809	0
59	ACTA2	mRNA	2.15	1.8	0.66	4.08	2.86	2.66	21.48	15.02	4.89	1.77	3.76	-2.06808	0
4494	MT1F	mRNA	0.42	0.37	12.17	8.13	3.73	23.26	14.68	12.72	0.21	4.04	1.97	-2.06761	0
161145	TMEM229B	mRNA	0.25	0.41	0.32	0.45	0.03	0.4	1.95	0.48	0.2	0.1	0.07	-2.06694	0
9048	ARTN	mRNA	2.39	2.15	10.39	1.83	3.16	16.65	13	5.13	1.54	2.3	0.52	-2.06665	0
5724	PTAFR	mRNA	0.65	0.47	12.67	2.42	1.09	7.39	22.02	2.89	2.76	1.42	0.03	-2.06479	0
255928	SYT14	mRNA	0.31	0.68	0.68	0.47	0.13	0.14	0.04	2.93	0.1	0.06	0.08	-2.06454	0
387694	SH2D4B	mRNA	0.03	0.05	0	0	0.02	0.02	0.2	0	0.02	0	0.01	-2.06414	0.00013
309	ANXA6	mRNA	43.39	5.05	0.36	6.04	4.71	76.33	62.69	8.84	4	10.96	14.89	-2.06357	0
105378269	LOC105378269	mRNA	0.01	0	0	0.01	0	0.05	0	0.08	0	0.01	0.01	-2.06283	0.00013
80271	ITPKC	mRNA	4.06	4.42	4.64	2.8	4.41	13	24.11	11.01	4.46	2.82	2.31	-2.06208	0
BGIG9606_49876	BGIG9606_49876	mRNA	0	0	0.84	0	0	0.25	0	2.15	0	0	0.69	-2.06166	0
4502	MT2A	mRNA	220.46	180.16	6005.02	1621.14	869.66	4525.91	10274.5	1344.57	268.57	1015.24	382.67	-2.06089	0
1543	CYP1A1	mRNA	1.74	0.9	0.57	1.3	0.11	5.58	1.99	3.22	0.3	0.29	1.61	-2.06041	0
8685	MARCO	mRNA	0	0.05	0	0	0.04	0.05	1.36	0.14	0.08	0.08	0.96	-2.05791	0
283726	SAXO2	mRNA	0.2	0.04	0.27	0.24	0.32	0.32	0.16	1.33	0.22	0.21	1.13	-2.05539	0
7169	TPM2	mRNA	5.94	6.95	15.58	28.78	6.53	152.2	108.76	72.39	5.62	47.01	93.43	-2.05509	0
4832	NME3	mRNA	0.38	0.51	5.93	2.77	0.81	17.37	12.88	13.47	0.44	0.41	3.12	-2.05061	0
642938	INSYN2	mRNA	0.03	0.02	0.04	0.02	0.05	0.19	0.08	0.04	0	0.02	0.01	-2.04964	1e-05
8863	PER3	mRNA	0.46	2.59	2.41	1.42	2.75	5.65	1.28	19.11	4.14	1.74	1.44	-2.04936	0
100874113	YEATS2-AS1	mRNA	0.05	0.03	0	0.03	0.03	0.04	0.09	0.17	0.04	0.02	0	-2.04915	0
105376204	LOC105376204	mRNA	0.04	0	0.13	0.02	0	0.28	0.07	0.05	0.03	0.03	0	-2.04837	0
9333	TGM5	mRNA	0.09	0.07	0.03	0.13	0.03	0.15	0.13	0.34	0.06	0.03	0	-2.04713	0
BGIG9606_53574	BGIG9606_53574	mRNA	0.01	0.02	0.02	0.03	0.02	0.08	0.01	0.1	0.02	0.01	0	-2.04682	0
284390	ZNF763	mRNA	0.01	0.03	0.01	0.03	0	0.21	0.22	0.26	0.43	0	0.03	-2.04603	0
8794	TNFRSF10C	mRNA	0.06	0.13	0.17	0.01	0.06	0.25	3.23	0.46	0.08	0.08	1.03	-2.04603	0
4485	MST1	mRNA	0.26	1.48	0.09	0.68	0.65	2.74	1.47	7.1	1.21	0.42	1.96	-2.04548	0
91373	UAP1L1	mRNA	2.71	1.21	0.27	0.82	1.12	6.11	1.11	12.06	1.1	1.44	3.21	-2.04355	0
9901	SRGAP3	mRNA	0.75	0.51	1.41	1.9	0.47	4.18	5.87	5.13	1.63	0.68	2.71	-2.04348	0
79767	ELMO3	mRNA	2.4	6.4	9.71	1.63	3.7	18	18.02	17.09	3.51	4.66	2.58	-2.04278	0
6710	SPTB	mRNA	0.03	0.06	0.05	0.14	0	0.05	0.08	1.02	0.03	0.04	0.6	-2.04251	0
57214	CEMIP	mRNA	0.23	0.13	0.66	0.17	0.12	1.99	0.13	0.1	0.19	0.07	0.05	-2.04199	0
79745	CLIP4	mRNA	5.75	1.33	12.25	7.3	0.83	22.58	16.66	38.04	6.23	5	14.15	-2.04178	0
8609	KLF7	mRNA	2.11	1.8	12.67	3.43	1.96	23.51	15.52	8.77	3.23	1.55	4.32	-2.04147	0
399474	TMEM200B	mRNA	1.1	2.93	4.23	2.97	4.22	1.5	2.63	23.25	0.18	1.21	0.62	-2.03944	0
6575	SLC20A2	mRNA	5.39	5.88	12.57	4.02	3.91	19.02	24.03	44.06	4.55	2.88	4.2	-2.03544	0
4327	MMP19	mRNA	1.23	1.15	0.16	0.09	0.19	1.82	3.73	0.5	0.56	0.1	0.08	-2.03494	0
440456	PLEKHM1P1	mRNA	0.07	0.69	0.46	0.35	0.31	2.2	0.67	1.67	0.51	0.25	0.3	-2.0348	0
100130311	C17orf107	mRNA	0.29	0.08	0.39	0.08	0.17	0.14	0.67	1.25	0.11	0.21	0.08	-2.03439	0
6237	RRAS	mRNA	6.53	16.05	18.6	11.59	19.9	105.99	73.13	25	18.99	28.66	12.38	-2.03435	0
81629	TSSK3	mRNA	0	0	0.14	0	0.24	0.29	0	1.06	0	0.14	0.2	-2.03418	3e-05
105376383	LOC105376383	mRNA	0.1	0.3	0.51	0.15	0.39	0.18	3.01	0.04	0.43	0.31	0	-2.03392	0
BGIG9606_67721	BGIG9606_67721	mRNA	0.3	0.11	0.17	0.39	0.39	0.61	1.99	0.44	0.16	0.18	0.26	-2.03391	0
728743	LOC728743	mRNA	0.15	0.08	0.08	0.2	0.04	0.93	1.2	0.52	0.17	0.34	0.68	-2.03331	0
58472	SQOR	mRNA	4.66	7.49	66.95	8.66	5.97	83.57	106.13	12.81	4.16	18.29	19.31	-2.0331	0
56624	ASAH2	mRNA	0.14	0.03	1.65	0.34	0.05	2.2	1.29	2.37	0.69	0.52	0.18	-2.03264	0
54492	NEURL1B	mRNA	0.71	2.54	0.24	4.55	2.52	2.03	1.83	27.32	3.78	3.48	1.85	-2.03249	0
139728	PNCK	mRNA	0.05	0.09	0.04	0.33	0.02	0.42	0.04	1.27	0.06	0.09	0.26	-2.02969	0
349565	NMNAT3	mRNA	0.45	0	0.02	0.28	0	0.34	0.83	2.88	0.08	0.08	1.74	-2.02812	0
1238	ACKR2	mRNA	0.11	0.05	0.06	0.06	0.01	0.21	0.09	0.42	0.13	0.04	0.09	-2.02693	0
54466	SPIN2A	mRNA	0.1	0.26	0	0.05	0	0.11	0	2.51	0.39	0.13	0.17	-2.02669	0
430	ASCL2	mRNA	0.06	0.11	0	0	0.03	0.39	0	0.82	0.13	0.41	0.03	-2.02607	0
106144593	NOP53-AS1	mRNA	0.25	0	0	0.22	0.14	0.31	0.5	1.24	0.22	0.1	0.37	-2.02426	0
255488	RNF144B	mRNA	4.15	2.77	5.52	9.59	1.03	18.52	10.52	26.27	7.24	1.97	3.09	-2.02215	0
342184	FMN1	mRNA	0.06	0.03	1.06	0.07	0.05	0.64	0.92	0.47	0	0.16	0.02	-2.02156	0
105370689	LOC105370689	mRNA	0	0	0.64	0	0	0.02	0.84	0.11	0.02	0.04	0	-2.02107	0
79156	PLEKHF1	mRNA	3.99	2.83	2.53	1.65	1.21	13.54	9.65	4.01	2.76	2.74	0.69	-2.01801	0
101928217	LOC101928217	mRNA	0.08	0.05	0.03	0.1	0.36	0.15	0.36	0.38	0.19	0.09	0.05	-2.01707	0
3664	IRF6	mRNA	8.08	7.59	49.94	17.12	11.96	69.58	75.8	40.5	21.37	9.84	0.02	-2.0169	0
101927155	LMO7-AS1	mRNA	0.16	0.23	0	0.14	0.07	0.29	0	1.02	0.15	0	0.08	-2.01384	0
BGIG9606_55007	BGIG9606_55007	mRNA	0.03	0.03	0	0.04	0	0.02	0.01	0.14	0	0.01	0	-2.01378	1e-05
BGIG9606_55289	BGIG9606_55289	mRNA	0.04	0.04	0.04	0.22	0.19	0.26	0.48	0.24	0.1	0.08	0.11	-2.01304	0
8747	ADAM21	mRNA	0.22	0.27	0.14	0.09	0.04	0.29	0.32	0.29	0	0.02	0.06	-2.01265	0
57146	TMEM159	mRNA	0.16	0.29	3.18	0.23	0.16	3.18	2.71	2.55	0	0.15	1.49	-2.01192	0
388507	ZNF788P	mRNA	1.23	0	0	0.49	0	0.76	1.96	0.05	0	0	0	-2.01132	0
107986353	LOC107986353	mRNA	0	0.04	0	0	0	0	0.22	0	0.02	0	0.1	-2.01129	0.00026
54558	SPATA6	mRNA	0.17	0.46	0.4	0.96	0.43	1.03	1.88	2.09	1.05	0.17	1.09	-2.01057	0
105377329	LOC105377329	mRNA	0.05	0.03	0.36	0.77	0.27	0.04	5.78	3.2	0.13	0.02	4.24	-2.00995	0
114880	OSBPL6	mRNA	0.84	1.3	0.19	0.26	1.09	6.92	3.37	4.02	2.84	2.04	1.2	-2.00598	0
81606	LBH	mRNA	1.02	0.73	0.07	0.37	0.35	3.44	0.17	2.84	0.14	0.35	1.32	-2.0051	0
653125	GOLGA8K	mRNA	0.05	0.04	0.02	0.1	0	0.17	0	0.1	0	0	0.09	-2.00401	0
28999	KLF15	mRNA	0.07	0.24	0.42	0.11	0.12	0.26	0.07	4.03	0.37	0.31	0.11	-2.00291	0
729678	LINC00847	mRNA	0.94	1.44	4.63	2.98	0.87	5.66	6.85	18.92	3.32	2.32	4.23	-2.00264	0
112267859	LOC112267859	mRNA	0.12	0.13	0.52	0.27	0.07	0.47	1.28	0.92	0.1	0.15	0.07	-2.00259	0
643008	SMIM5	mRNA	0	0.02	0.04	0.02	0.11	0.01	0.15	0.37	0.07	0.1	0	-2.00251	0.00028
84953	MICALCL	mRNA	0.1	0.51	7.4	0.15	0.48	7.22	5.86	2.08	1.14	0.27	0.27	-2.00205	0
55001	TTC22	mRNA	0.01	2.16	0.5	0	1.08	3.72	1.85	2.16	0.86	0.72	0	-2.00058	0
939	CD27	mRNA	0	0	1.21	0.13	0	1.31	0.61	0.7	0.23	0.13	0.05	-1.99953	0
9935	MAFB	mRNA	1.68	1.74	0	0.37	1.53	0	0	18.37	3.1	1.71	1.75	-1.99898	0
5328	PLAU	mRNA	30.26	2.45	87.93	102.16	1.08	117.77	200.88	19.48	2.05	1.75	1.31	-1.99866	0
84513	PLPP5	mRNA	2.46	3.54	5.98	2.41	1.72	5.65	6.58	12.8	1.33	1.63	4.39	-1.99772	0
875	CBS	mRNA	1.29	2.53	0.04	2.45	2.24	20.43	0.39	35.59	19.02	1.69	8.39	-1.99722	0
100506115	SMIM25	mRNA	0	0	0.02	0	0.05	0.43	0.04	0	0	0.24	0	-1.99712	0.00034
7042	TGFB2	mRNA	0.3	0.01	0.39	0.4	0.03	5.43	0.13	0.4	0.15	2.46	0.09	-1.99671	0
100132874	LOC100132874	mRNA	0.15	0	0	0.01	0.08	0.12	0.03	0.4	0.07	0.01	0.03	-1.99306	0
163702	IFNLR1	mRNA	0.17	1.09	1.59	0.47	1.31	3.16	2.6	4.58	0.76	0.91	0.77	-1.99276	0
202	CRYBG1	mRNA	4.53	3.49	50.05	3.49	6.67	51.36	30.53	13.14	6.53	2.56	0.09	-1.99262	0
23682	RAB38	mRNA	4.18	0.45	28.15	3.34	1.44	27.36	29.55	14.76	5.31	1.93	0.2	-1.99168	0
25803	SPDEF	mRNA	0.04	0.03	12.01	0.09	0.06	17.68	0.03	0.28	0.06	0	0	-1.99094	0
10858	CYP46A1	mRNA	0.03	0	0.11	0.05	0.07	0.02	0.12	0.3	0	0.01	0	-1.99085	0.00049
1848	DUSP6	mRNA	0.84	12.53	59.11	6.8	3.07	47.92	75.58	5.55	4.47	2.59	2.37	-1.98818	0
7620	ZNF69	mRNA	0.28	0.17	0.17	0.19	0.25	1.93	1.73	0.18	0.13	0.21	0.15	-1.98757	0
84771	DDX11L2	mRNA	0.11	0	0.38	0.09	0.13	0.45	0.25	1.09	0.19	0	0.29	-1.98438	0
55224	ETNK2	mRNA	2.98	5.42	0.05	0.89	2.85	12.57	8.75	15.03	4.02	6.15	1.76	-1.98331	0
5630	PRPH	mRNA	0.35	0	0	0.09	0	0.36	0	1.63	0.35	0.28	0.2	-1.983	0
648809	EFL1P1	mRNA	0.03	0.01	0.06	0.02	0	0.13	0.03	0	0	0	0.03	-1.98197	0
112268150	LOC112268150	mRNA	0.15	0.52	0.68	0.28	0.2	1.22	1.21	0.99	0.41	0.06	0.06	-1.97793	0
140691	TRIM69	mRNA	0.01	0	0.02	0.04	0.02	0.06	0.03	0.05	0	0	0.01	-1.97718	8e-05
400464	LOC400464	mRNA	0.05	0.07	0.09	0.02	0.01	0.03	0.11	1.84	0.01	0.11	0.03	-1.97582	0
56998	CTNNBIP1	mRNA	8.73	4.78	28.89	11.93	9.1	33.76	49.01	24.1	8.18	5.39	4.79	-1.97324	0
19	ABCA1	mRNA	0.14	0.19	0.53	0.09	0.03	7.04	2.95	0.38	2.25	2.98	0.63	-1.97269	0
8787	RGS9	mRNA	0.03	0.35	0.04	0.1	0.04	1.11	0.23	0.48	0.07	0.68	0.07	-1.97103	0
54845	ESRP1	mRNA	4.51	10.01	68.1	2.08	14.19	53.06	41.47	61.76	0.25	9.8	0.01	-1.96862	0
727936	GXYLT2	mRNA	3.43	1.24	0.84	2.3	0.55	7.82	1.04	2.87	2.02	0.96	1.83	-1.96727	0
79098	C1orf116	mRNA	0.88	3.37	36.02	6.76	2.69	21.29	48.3	20.27	8.52	2.8	3.49	-1.96298	0
152940	C4orf45	mRNA	0.1	0	0.09	0	0	0.31	0.2	0.28	0.43	0	0.05	-1.96167	0
10715	CERS1	mRNA	2.69	0.35	0	0.14	0.68	1.66	0.92	8.84	0.44	0.28	2.7	-1.96096	0
137994	LETM2	mRNA	1.03	3.26	3.96	1.58	2.66	12.11	10.68	5.07	2.44	2.55	0.74	-1.9603	0
147906	DACT3	mRNA	0.12	0.03	0	0.02	0.07	0.15	0.1	0.31	0.02	0.07	0.07	-1.95967	1e-05
338761	C1QL4	mRNA	0.03	0.14	0.15	0.05	0.06	0.6	0.1	1.64	0	0.19	0.98	-1.95851	0
116179	TGM7	mRNA	0	0	2.52	0.63	0.83	4.6	5.71	1.62	0.82	1.97	0.91	-1.95428	0
27439	TMEM121B	mRNA	0.23	0.11	0.06	0.03	0.03	0.19	0.6	0.19	0.03	0.06	0.13	-1.95353	0
126567	C2CD4C	mRNA	0.36	0.4	0.14	0.18	0.81	2.5	0.4	0.86	0.4	0.22	0.12	-1.95181	0
4857	NOVA1	mRNA	0.05	0.01	0.01	0.05	0.01	0	0.99	0.01	0.01	0.12	0.42	-1.95171	0
285598	ARL10	mRNA	0.45	0.36	0.29	0.47	0.44	2.61	1.44	2.53	0.38	0.43	0.58	-1.9508	0
6337	SCNN1A	mRNA	4.46	48.28	1.85	50.15	53.78	169.51	85.3	136.68	57.42	14.34	9.22	-1.95012	0
255403	ZNF718	mRNA	2.21	0.06	1.94	1.62	0.03	1.74	3.27	3.73	1.23	0.47	0.01	-1.94918	0
157695	TDRP	mRNA	4.61	6.43	1.11	6.88	3.99	1.68	14.81	23.45	6.37	4.16	4.17	-1.94908	0
7107	GPR137B	mRNA	2.74	0.81	2.77	1.73	0.34	9.94	5.47	7.44	2.68	4.17	0	-1.94748	0
105370775	LOC105370775	mRNA	0.21	0.07	0.22	0.15	0.05	0.11	0.08	0.18	0.14	0.14	0.37	-1.94596	0
23194	FBXL7	mRNA	0	0.03	0.01	0.02	0.01	0	3.18	0.05	0.01	0.01	0.05	-1.94374	0
285203	EOGT	mRNA	2.76	1.05	9.26	1.41	0.96	12.49	16.25	10.01	1.52	1.7	5.16	-1.94373	0
163732	CITED4	mRNA	3.41	9.8	12.12	4.42	4.83	33.42	40.96	14.78	5.59	4.07	18.72	-1.94357	0
100310756	LOC100310756	mRNA	0.44	1.31	2.87	0.19	0.77	1.57	2.87	5.86	0	0.69	1.03	-1.942	0
102724362	SPINT1-AS1	mRNA	0.16	0.05	0.37	0.17	0.1	0.31	0.3	0.92	0.06	0.14	0	-1.9411	0
8710	SERPINB7	mRNA	0	0.13	37	1.08	0.03	25.43	16.36	15.33	0.09	0.33	2.35	-1.94017	0
105371267	LOC105371267	mRNA	0.05	0.03	0.03	0	0	0	0.31	0.11	0.07	0.05	0.08	-1.93861	0.00025
7047	TGM4	mRNA	0.02	0.02	0.04	0.17	0.11	0.15	0.3	0.3	0.02	0.09	0.04	-1.93861	0
1368	CPM	mRNA	1.51	2.91	0.08	0.24	2.52	11.45	8.89	1.78	10.57	12.8	4.12	-1.93639	0
147463	ANKRD29	mRNA	0.3	0.54	1.04	0.83	0.64	6.8	1.85	2.06	0.9	1.11	1.11	-1.93589	0
64478	CSMD1	mRNA	0.06	0.17	0.51	0.51	0.12	0.07	1.75	0.2	0	0.17	0.45	-1.93419	0
56165	TDRD1	mRNA	0.01	0	0.17	0.01	0	0.14	0.13	0	0	0	0.01	-1.9328	0
BGIG9606_56307	BGIG9606_56307	mRNA	0.12	0.07	0	0.18	0	0	0.48	0.65	0.03	0.35	0.03	-1.93144	0
79931	TNIP3	mRNA	0.05	0.06	0.48	0.02	0.02	1.68	0.07	0	0.01	0.06	0.09	-1.93064	0
646405	TPTE2P1	mRNA	0.05	0.03	0.01	0.03	0.01	0.03	0.29	0.08	0.01	0.03	0.01	-1.93058	1e-05
60681	FKBP10	mRNA	0.04	3.06	0	26.14	0	51.11	63.9	34.67	0.51	0.91	72.99	-1.92991	0
79413	ZBED2	mRNA	0.05	0.06	49.29	0.1	0.18	24.94	42.09	0.39	0.11	0.21	0.35	-1.92937	0
57828	CATSPERG	mRNA	0.08	0.02	0.04	0.11	0.13	0.25	0.64	0.3	0.01	0.15	0.29	-1.9292	0
654342	LSP1P4	mRNA	0.56	0.68	0.61	0.6	0.62	1.09	0.53	5.32	0.44	0.74	0.55	-1.92891	0
388886	LRRC75B	mRNA	2.49	1.89	3.04	0.97	1.67	5.04	4.05	7.39	0.43	1.56	1.31	-1.92874	0
1263	PLK3	mRNA	2.23	4.92	3.69	2.97	2.69	8.89	21.51	7.04	2.65	3.15	3.47	-1.92862	0
BGIG9606_67839	BGIG9606_67839	mRNA	0.42	0.08	0	0.09	0.1	0.17	0.92	0.06	0	0.1	0.05	-1.92846	0
2525	FUT3	mRNA	1.05	0	6.69	0.76	0.11	3.12	3.16	6.66	0.57	0	0	-1.92813	0
101929322	LOC101929322	mRNA	0.07	0.08	0.44	0.1	0.09	0.86	0.36	0.53	0.1	0.1	0.28	-1.9268	0
79627	OGFRL1	mRNA	4.82	6.7	4.21	6.39	6.31	6.93	11.16	53.26	4.56	7.14	16.84	-1.92643	0
130271	PLEKHH2	mRNA	0.61	0.55	1.45	0.98	0.95	1.88	0.24	3.41	0.58	0.99	0.59	-1.92616	0
6567	SLC16A2	mRNA	0.7	0.1	17.7	2.24	0.68	9.35	20.24	0.58	0.18	0.16	0.7	-1.92527	0
9755	TBKBP1	mRNA	0.24	0.53	0.25	0.37	0.48	2.3	3.1	6.05	0.76	1.95	3.09	-1.92497	0
129880	BBS5	mRNA	0.25	0	1.05	0.97	0	2.18	3.02	1.38	0	0.03	2.3	-1.92275	0
375189	PFN4	mRNA	0.18	0.4	0.11	0.4	0.17	0.85	1.03	1.78	0.43	0.1	0.54	-1.92109	0
7145	TNS1	mRNA	0.64	0.92	0.02	0.06	0.58	5.41	0.28	6.6	0.59	4.84	0.71	-1.91962	0
57523	NYNRIN	mRNA	0	0	0.1	0	0	0.01	0.12	0.1	0	0	0.06	-1.9195	0
201229	LYRM9	mRNA	0.28	0.83	0.4	0.97	0.24	1.84	2.87	2.76	0.92	0.09	2.18	-1.91893	0
346157	ZNF391	mRNA	0.81	0.02	0.6	1.36	0.01	1.6	1.94	3.08	0.58	0.48	1.28	-1.91642	0
BGIG9606_53268	BGIG9606_53268	mRNA	0	0.11	0.13	0	0.19	0.12	0.9	0	0.17	0.05	0.11	-1.91628	0
57716	PRX	mRNA	0.4	1.23	0.54	0.51	1.4	3.24	2.13	6.98	0.95	1.02	1.99	-1.91571	0
728554	LOC728554	mRNA	1.5	1.55	6.52	1.82	2	6.99	9.57	8.44	1	1.34	1.42	-1.91472	0
BGIG9606_50282	BGIG9606_50282	mRNA	0	0	0	0.16	0.23	0.17	0.6	0.99	0.48	0.14	0.11	-1.91454	0
105377682	LINC01932	mRNA	0.13	0.04	0.21	0.32	0.13	0.76	0.41	1.91	1.04	0.13	0.13	-1.91059	0
BGIG9606_67815	BGIG9606_67815	mRNA	0.15	0.16	0	0.71	0	0	0.79	2.04	0.26	0	0.6	-1.91059	0.00018
1489	CTF1	mRNA	0.68	1.22	0.38	0.21	0.53	2.26	2.54	4.78	2.67	1.19	0	-1.90975	0
131566	DCBLD2	mRNA	8.64	15.84	93.81	15.25	9.14	91.51	119.75	13.35	8.66	6.5	8.42	-1.90911	0
51440	HPCAL4	mRNA	0	0.17	0	0.01	0	0	0.38	0.48	0.03	0.19	0.24	-1.90886	0
100130701	LOC100130701	mRNA	0.51	0	0	0	0	1.27	3.56	0.34	0	0	3.25	-1.90701	0
2196	FAT2	mRNA	0.6	0.06	16.67	4.31	0.09	15.32	22.81	1.84	6.79	0.51	0.01	-1.90676	0
105370401	LOC105370401	mRNA	0.02	0.02	0.12	0.39	0	0.14	1.16	0	0.05	0	0.01	-1.90661	0
BGIG9606_50511	BGIG9606_50511	mRNA	0.99	0.53	1.47	0.65	0.46	5.4	2.15	2.05	1.22	1.32	0.14	-1.9059	0
10351	ABCA8	mRNA	0	0	0	0	0	0.02	0	0.14	0	0	0.15	-1.90439	5e-05
55824	PAG1	mRNA	0.54	0.89	2.01	0.25	0.49	2.47	2.83	3.15	1.65	0.54	0.36	-1.90431	0
83541	FAM110A	mRNA	2.11	2.9	22.9	5.75	3.38	23.44	17.1	21.4	2.58	2.75	1.68	-1.90398	0
56917	MEIS3	mRNA	2.17	4.12	0.43	1.36	3.31	25.33	1.5	13.65	5.53	2	8.54	-1.90331	0
4148	MATN3	mRNA	1.13	1.94	0.05	0.24	0.79	6.49	3.68	1.22	1.25	1.91	0.84	-1.90208	0
105376526	LOC105376526	mRNA	0	0	1.29	0	0	0.19	0.85	0.76	0	0	0.03	-1.90194	0
105371824	LOC105371824	mRNA	0.13	0.12	0.05	0.05	0.01	0.39	0.26	0.1	0.04	0.08	0.06	-1.90002	0
729732	LOC729732	mRNA	0.26	0.23	0.04	0.38	0.08	0.43	0.27	1.48	0.12	0.14	0.33	-1.89999	0
89780	WNT3A	mRNA	0.11	0.06	0.14	0.24	0.06	1.03	0.26	0.95	0.33	0.59	0.02	-1.89797	0
252884	ZNF396	mRNA	0	0	0	0.15	0	0.13	0.33	0.69	0	0	0.83	-1.89703	0
1384	CRAT	mRNA	0.46	0.41	0.1	6.61	0.24	8.33	7.34	24.82	2.46	0.17	18.05	-1.89698	0
4909	NTF4	mRNA	2.16	0.89	0.86	1.66	2.16	6.76	5.22	4.1	2	0.64	0.1	-1.89653	0
1606	DGKA	mRNA	13.94	13.59	30.2	24.32	13.86	69.86	97.19	33.05	26.63	12.76	11.25	-1.89648	0
5646	PRSS3	mRNA	0.12	0.51	31.85	0.39	0.03	28.75	12.31	19.48	0.1	0.11	0.49	-1.89625	0
BGIG9606_68695	BGIG9606_68695	mRNA	0	0	0.46	0.37	0.08	0	0.51	1.82	0.05	0.1	0.33	-1.89589	0
107987373	LOC107987373	mRNA	1.26	0.9	46.27	1.41	1.17	32.22	39.05	0.43	1.02	1.53	0.44	-1.89411	0
105373796	LOC105373796	mRNA	0.05	0.12	0.11	0.1	0.08	0.21	0.11	0.4	0	0.09	0	-1.89339	0
BGIG9606_55385	BGIG9606_55385	mRNA	1.29	0.62	1.56	0.97	1.44	2.82	1	6.35	1	1.06	0.89	-1.89251	0
29995	LMCD1	mRNA	0.24	0.12	0.04	0.28	0.25	1.29	4.52	2.11	0.13	1.46	2.03	-1.89112	0
7108	TM7SF2	mRNA	0.35	1.61	1.11	2.05	1.03	6.39	5.56	9.73	1.37	1.22	6.74	-1.89047	0
105379443	LOC105379443	mRNA	0.23	0.11	0.72	0.25	0.11	1.35	0.34	0.7	0.42	0.06	0.43	-1.8902	0
1266	CNN3	mRNA	13	0.17	38.55	13.24	0.03	54.45	63.58	40.06	5.13	10.5	33.87	-1.88996	0
102723534	LOC102723534	mRNA	0.24	0.23	0.3	0.18	0.37	0.42	0.66	0.72	0	0	0.23	-1.88972	0
27293	SMPDL3B	mRNA	1.6	0.51	0.16	0.93	0.34	3.45	1.02	2.34	0.59	0.36	2.04	-1.88711	0
7436	VLDLR	mRNA	0.08	0.02	0.09	0.16	0.55	5.73	0.28	0.46	0.16	1.46	1.68	-1.88706	0
25766	PRPF40B	mRNA	0.83	3.34	3.13	2.57	2.25	8.12	7.1	15.39	4.46	3.09	3.27	-1.88627	0
2246	FGF1	mRNA	0	0	0.15	0.16	0.05	0.35	0.09	0.13	0	0	0.07	-1.88614	0
100996724	LOC100996724	mRNA	2.03	0.71	1.51	1.66	1.02	4.2	2.62	5.85	1.22	0.85	1.82	-1.88458	0
BGIG9606_68715	BGIG9606_68715	mRNA	0	0	0	0.21	0.39	0.09	0.88	0.42	0	0.14	0.27	-1.88221	0.00015
343578	ARHGAP40	mRNA	0.34	0.02	2	0.02	0	0.07	0.56	2.93	0.24	0.06	0.08	-1.88214	0
57722	IGDCC4	mRNA	0.04	0	0.02	0.02	0	0	0.14	0.17	0.1	0.01	0.04	-1.87971	0
100507516	LOC100507516	mRNA	0.18	0	0.86	0.16	0.01	0.26	0.48	0.88	0	0.01	0.01	-1.87965	0
107984301	LOC107984301	mRNA	0.02	0.01	0.01	0.05	0.05	0.01	0.18	0.19	0	0.02	0.07	-1.8778	1e-05
84830	ADTRP	mRNA	0.95	0.68	4.73	1.06	1.16	7.24	8.97	1.36	1.54	0.91	1.36	-1.87699	0
317648	NOP14-AS1	mRNA	1.01	1.85	6.16	2.62	0.72	5.29	13.38	3.76	2.99	0.92	0.81	-1.87675	0
8701	DNAH11	mRNA	0.22	0.38	0.04	0.47	0.57	0.1	0.39	4.32	0.08	0.86	0.3	-1.8753	0
59344	ALOXE3	mRNA	0.23	0.32	8.93	0.5	0.41	6.62	5.4	3.75	0.27	0.24	1.16	-1.87448	0
2621	GAS6	mRNA	14.83	17.01	37.22	29.42	18.99	54.21	150.92	26.89	33.41	13.05	8.75	-1.87214	0
BGIG9606_54531	BGIG9606_54531	mRNA	0.28	0.22	0.23	0.21	0.1	0.79	0.67	1.01	0.1	0.04	0.39	-1.87198	0
55117	SLC6A15	mRNA	3.58	1.95	0.85	3.58	0.73	12.04	10.05	2.28	3.24	3.62	0	-1.87117	0
140680	C20orf96	mRNA	2.72	1.09	0.55	2.7	0.84	3.1	4.74	6.17	0.27	0.39	3.18	-1.86712	0
11254	SLC6A14	mRNA	0.07	0.14	0	0.04	0.09	1.53	0.03	0.07	0.3	0.23	0.3	-1.86706	0
677	ZFP36L1	mRNA	19.21	21.86	78.56	29.8	22.29	121.53	128.61	97.03	36.63	15.62	30.01	-1.8668	0
105372507	LOC105372507	mRNA	0.01	0.04	0.01	0.03	0.04	0.07	0.06	0.2	0.01	0.01	0.02	-1.86625	0
BGIG9606_51734	BGIG9606_51734	mRNA	0.02	0.01	0.01	0.07	0.03	0.01	0.16	0.07	0	0	0.02	-1.86461	0.0001
2888	GRB14	mRNA	0.02	0	0	0.29	0.86	0.22	0.39	1.04	0	0	0.76	-1.86375	0
105372578	LOC105372578	mRNA	0.03	0	5.95	0	0	2.75	1.36	3.85	0	0.03	0	-1.86278	0
BGIG9606_39824	BGIG9606_39824	mRNA	0.01	0.03	0.24	0.08	0.07	0.12	0.16	0.64	0.12	0.01	0.12	-1.86061	0
BGIG9606_54708	BGIG9606_54708	mRNA	0	2.14	0	0.37	1.41	2.23	0	3.88	0.26	0	0.26	-1.86023	0
2113	ETS1	mRNA	10.18	3.85	35.81	4.12	5.27	34.33	53.68	13.01	4.51	6.91	5.18	-1.85974	0
2149	F2R	mRNA	4.63	5.21	1.21	15.09	2.75	11.14	29.63	17.24	7.56	5.79	0.33	-1.85972	0
29774	POM121L9P	mRNA	0.02	0.02	0.01	0.01	0.01	0.03	0.04	0.11	0.02	0.02	0.02	-1.85915	0
149428	BNIPL	mRNA	0.04	0.08	0.08	0.08	0.07	0.26	0.14	0.37	0.03	0.15	0.05	-1.85829	2e-05
100652883	ALOX15P1	mRNA	0	0	0	0	0	0.11	0.11	0.47	0	0.15	0.63	-1.85645	0.00096
63876	PKNOX2	mRNA	0	0	0.04	0.1	0.01	0.04	0.26	0.04	0.03	0.02	0	-1.85615	0
339894	LINC00880	mRNA	0.05	0	0.33	0.01	0.01	0.19	0.41	0.01	0	0.06	0.03	-1.85372	0
219749	ZNF25	mRNA	0.43	1.04	1.67	0.8	0.69	4.13	1.96	4.67	1.03	0.73	1.55	-1.85328	0
80765	STARD5	mRNA	1.2	0.61	6.77	3.71	0.64	3.9	5.04	12.01	1.47	1.14	1.34	-1.85065	0
201799	TMEM154	mRNA	3.3	6.02	35.04	7.07	6.9	49.51	43.2	3.12	4.89	11.96	0.14	-1.85043	0
163351	GBP6	mRNA	0.01	0.03	1.89	0.08	0.01	2.38	1.18	0	0.09	0.02	0	-1.85002	0
100131755	ARMCX4	mRNA	0.05	0.1	0.21	0.11	0.06	0.04	0.8	1.03	0.1	0.03	0.19	-1.84835	0
2549	GAB1	mRNA	1.14	1.07	2.3	0.89	0.87	4.45	3.3	4.24	0.77	0.88	1.22	-1.84707	0
57048	PLSCR3	mRNA	1.75	2.8	11.42	2.37	1.91	9.44	17.27	8.74	0.7	3.54	2.69	-1.84391	0
284406	ZFP82	mRNA	0	0	0	0	0.01	0.01	1.28	0.13	0.01	0	1.06	-1.84256	0
650669	GAS6-AS1	mRNA	0.85	0.56	6.83	1.69	1.12	4.09	10.4	3.04	1.31	0.71	1.14	-1.84241	0
27019	DNAI1	mRNA	0.07	0.15	0	0.09	0.01	0.02	1.07	0.47	0.17	0.17	0.79	-1.84159	0
BGIG9606_54564	BGIG9606_54564	mRNA	0.02	0.09	1.19	1.33	0.05	0.11	1.25	2.59	0.18	0.17	0	-1.84083	0
57823	SLAMF7	mRNA	0	0	0.93	0.07	0	0	1.31	0	0	0	0.08	-1.84004	0
5021	OXTR	mRNA	0.92	0.49	0.32	0.52	0.85	2.2	0.69	4.1	0.2	0.77	0.3	-1.83904	0
6326	SCN2A	mRNA	0.07	0.01	0.03	0.02	0.01	0	1.12	0.02	0.01	0	0.05	-1.83501	0
5251	PHEX	mRNA	1.05	0.55	1.15	1.06	0.83	9.54	1.05	0.31	2.15	0.73	0.2	-1.83402	0
79734	KCTD17	mRNA	3.51	0.71	4.93	2.74	0.44	8.2	4.76	11.84	0.99	4.4	4.48	-1.83369	0
3821	KLRC1	mRNA	0.53	0.87	0.17	0.51	0.25	0.29	12.12	0.05	0.74	0.63	0	-1.83115	0
5655	KLK10	mRNA	3.82	5.22	3.97	27.48	17.83	34.22	70.72	14.45	28.67	5.18	0.04	-1.83029	0
25802	LMOD1	mRNA	0.05	0	0.02	0.01	0.01	0.03	0.06	0.21	0	0.01	0.12	-1.82826	8e-05
400451	FAM174B	mRNA	0.15	0.31	0.05	0.25	0.16	3.77	0.02	0.1	0.29	0.05	0.65	-1.82617	0
116444	GRIN3B	mRNA	0.02	0.06	0.1	0.1	0.14	0.69	0.48	0.74	0.09	0.14	0.26	-1.82541	0
151473	SLC16A14	mRNA	0.61	0.03	1.68	0.05	0.01	1.5	0.13	1.7	0	0.06	0	-1.82313	0
54897	CASZ1	mRNA	1.59	1.79	1.07	1.47	1.92	6.85	2.22	7.01	1.78	2.44	0.72	-1.82309	0
55616	ASAP3	mRNA	1.86	4.09	0.74	1	2.74	4.42	1.4	20.68	1.25	3.41	1.94	-1.82172	0
6464	SHC1	mRNA	60.13	68.58	108.32	42.18	46.26	215.4	392.11	90.04	89.21	79.53	54.36	-1.82156	0
57449	PLEKHG5	mRNA	3.46	4.75	3.12	3.31	4.02	17.49	9.51	8.59	6.85	3.89	0.24	-1.81999	0
6591	SNAI2	mRNA	14.12	14.42	83.01	22.28	11.14	98.79	88.33	54.29	30	8.19	2.18	-1.81935	0
6303	SAT1	mRNA	110.86	47.36	55.27	214.93	34.14	497.83	449.74	82.47	196.39	56.78	29.73	-1.81853	0
6714	SRC	mRNA	4.77	3.39	50.2	5.66	3.27	25.16	36.89	34.82	3.28	4.42	0.84	-1.81846	0
3487	IGFBP4	mRNA	0.03	0.06	0.83	0.03	0.03	14.68	25.7	7.24	0	0	35.58	-1.81799	0
999	CDH1	mRNA	10.17	21.83	59.65	24.88	21.56	81.05	63.57	88.93	13.83	25.12	0.5	-1.81763	0
27111	SDCBP2	mRNA	0.66	3.29	1.64	1.21	2.26	9.49	12.95	5.61	1.07	1.14	0.87	-1.81733	0
80019	UBTD1	mRNA	4.14	5.34	10.09	4.84	4.52	16.7	16.65	29.39	7.4	6.94	4.2	-1.81673	0
BGIG9606_67842	BGIG9606_67842	mRNA	0.93	0.32	0.27	1.11	0.43	2.2	4.01	0.81	0.19	0.5	0.73	-1.81592	0
9638	FEZ1	mRNA	1.96	2.86	36.2	6.74	0.91	30.74	54.33	1.53	16.15	3	0.07	-1.81578	0
55356	SLC22A15	mRNA	3.73	4.19	2.16	1.98	2.93	14.62	8.18	19.6	4.62	2.56	5.03	-1.81532	0
729975	LINC01530	mRNA	0.11	0.03	0.01	0.16	0.06	0.42	0.48	0.72	0.28	0.26	0.3	-1.81233	0
51450	PRRX2	mRNA	0.21	0.46	0	0.24	0.48	7.52	0	1.33	0.97	2.66	1.53	-1.81067	0
1944	EFNA3	mRNA	2.27	1.61	2.01	2.19	2.73	16.31	2.29	10.32	2.5	4	3.81	-1.81036	0
105370777	LOC105370777	mRNA	0	0	0	0	0	0.01	0	0.01	0	0	0	-1.80736	0
80704	SLC19A3	mRNA	0.05	0.07	0.07	0.15	0.07	0	0.16	0.57	0.05	0.01	0.03	-1.80597	0
91862	MARVELD3	mRNA	0.89	1.74	3.22	1.27	4.37	3.5	6.21	9.85	0.86	2.32	0.3	-1.80557	0
8459	TPST2	mRNA	2.67	2.7	12.51	3.6	3.86	11.97	6.26	21.65	3.92	5.29	1.07	-1.80474	0
101928764	LOC101928764	mRNA	0.03	0.03	0.08	0.16	0.1	0.03	0.33	0.1	0	0.08	0.23	-1.80286	0
5205	ATP8B1	mRNA	0.49	0.62	5.82	1.26	0.61	7.91	4.76	6.47	1.61	2.01	2.12	-1.80234	0
136288	C7orf57	mRNA	0.08	0	0.78	0.59	0.09	0.81	1.36	0.47	0.03	0.11	0.3	-1.80229	0
387509	GPR153	mRNA	3.12	9.91	10.3	2.87	4.51	36.26	15.53	5.65	6.39	5.87	1.51	-1.80216	0
151126	ZNF385B	mRNA	0.43	0.03	0	0.12	0.14	0.03	1.11	0.09	0.12	0.2	0	-1.8003	0
116285	ACSM1	mRNA	0.01	0.01	0.08	0.18	0.02	0.24	0.07	0.16	0.03	0.04	0.03	-1.79916	0
26231	LRRC29	mRNA	0.2	0.63	0.31	0.29	0.32	1.11	1.1	0.94	0.49	0.37	0.05	-1.79791	0
2352	FOLR3	mRNA	0.15	0.08	2.16	0.14	0.15	0.89	3.16	0	0.15	0	0.15	-1.79775	0
442721	LMOD2	mRNA	0.03	0.06	0.04	0.15	0.12	0.15	0.22	0.43	0.05	0.09	0.09	-1.79594	0
4010	LMX1B	mRNA	0.25	0.74	0.46	0.28	0.39	1.35	0.01	3.25	0.38	0.95	0.02	-1.79546	0
1849	DUSP7	mRNA	10.51	9.1	34.74	20.61	16.43	67.25	97.13	19.31	32.8	16.81	4.96	-1.79545	0
284359	IZUMO1	mRNA	0.02	0.06	0.13	0	0	0.01	0.03	0.25	0.12	0.01	0	-1.7947	0.00028
196792	FAM24B	mRNA	0.63	0.99	1.65	1.19	0.51	2.37	4.04	6.07	2	0.26	2.31	-1.79457	0
257144	GCSAM	mRNA	0.29	0.25	0.73	0.5	0.17	1.38	1.71	0.85	0.15	0.44	0.2	-1.79394	0
4900	NRGN	mRNA	6.67	3.27	2.7	8.55	8.46	12.68	54.33	3.43	8.75	10.85	3.95	-1.79261	0
340485	ACER2	mRNA	0.68	1.18	2.3	0.77	0.68	0.63	6.58	3.13	1.23	0.84	0.36	-1.79134	0
100528031	FKBP1A-SDCBP2	mRNA	2.72	2.21	4.84	4.18	3.81	12.09	15.04	7.92	2.09	2.49	2.73	-1.79104	0
5293	PIK3CD	mRNA	1.35	1.98	0.79	0.77	0.79	8.83	4.23	2.54	0.68	1.45	0.9	-1.7905	0
7378	UPP1	mRNA	10.37	19.82	79.53	29.61	18.17	77.55	91.41	27.9	14.95	14.93	14.22	-1.78929	0
23148	NACAD	mRNA	0.93	0.67	0.04	0.49	0.3	2.66	0.39	2.67	0.34	1.31	0.31	-1.78795	0
149111	CNIH3	mRNA	0.19	0.48	0.18	0.3	0.07	5.29	0.17	0.27	0.18	0.1	0.19	-1.78744	0
26025	PCDHGA12	mRNA	0.13	0.06	0	0.14	0	0.18	0.27	0	0.05	0	0	-1.78685	0
92737	DNER	mRNA	0.22	0.73	3.5	0.19	0.99	17.93	1.65	0.94	0.48	1.16	8.45	-1.78335	0
1001	CDH3	mRNA	10	15.25	131.63	23.44	31.75	157.57	150.41	51.32	27.63	43.36	0.28	-1.78307	0
11167	FSTL1	mRNA	42.32	0.11	4.49	5.81	0.1	53.17	79.06	17.43	0.16	4.27	58.8	-1.78175	0
105370750	LOC105370750	mRNA	0.18	0	0.04	0.25	0	0.09	0.07	0.63	0.07	0	0.04	-1.78173	0
6364	CCL20	mRNA	1.68	2.62	7.16	0.89	0.15	3.79	19.66	0.61	0.84	6.03	0.08	-1.77977	0
10900	RUNDC3A	mRNA	0.03	0.05	0.16	0.02	0	0.31	0.58	0.12	0.06	0.24	0.3	-1.77858	0
110599588	ASDURF	mRNA	1.46	0	0	0	0	0.56	1.31	0	0	0	0	-1.7783	0.00021
9479	MAPK8IP1	mRNA	0.19	0.08	0.15	0.93	0.2	3.52	3.01	3.52	0.95	2.2	2.83	-1.77696	0
57060	PCBP4	mRNA	16.38	10.62	4.84	5.7	10.31	24.05	76.33	8.83	11.59	9.59	3.92	-1.77643	0
80164	PRR36	mRNA	0.01	0	0.03	0.11	0.02	0.1	0.06	0.41	0.18	0.09	0	-1.77613	0
50509	COL5A3	mRNA	0.11	0.98	0.03	0.13	0.32	5.06	0.05	0.07	0.33	1.15	1	-1.77609	0
101927043	LOC101927043	mRNA	0.01	0	0	0.01	0.06	0	0.05	0.04	0.02	0.03	0.1	-1.77559	0
100507475	IDH1-AS1	mRNA	0	0	0	0.22	0.23	0.13	0.35	0.26	0	0.11	0	-1.77525	0
4359	MPZ	mRNA	0.36	0.2	0.13	0.3	0.23	0.27	1.21	0.44	0.1	0.26	0.03	-1.77505	0
1594	CYP27B1	mRNA	0.52	1.07	3.44	0.27	1.65	11.25	10.26	0.58	1.65	1.43	4.15	-1.7748	0
342908	ZNF404	mRNA	0.35	0.14	0.54	0.43	0.09	0.58	0.44	1.93	0.25	0.25	0.19	-1.77471	0
112268250	LOC112268250	mRNA	0.09	0.03	0.01	0.07	0.02	0.02	0.15	0.16	0.01	0	0.02	-1.77405	0
10457	GPNMB	mRNA	0.53	0.68	2.49	3.74	1.11	2.08	0.29	14.68	1.11	1	4.12	-1.77389	0
8877	SPHK1	mRNA	4.32	5.28	14.49	4.34	6.69	23.29	38.22	7.71	3.51	11.16	5.67	-1.77264	0
9455	HOMER2	mRNA	5.91	8.42	19.68	6.79	3.39	30.81	13.7	11.68	7.49	9.36	3.88	-1.77256	0
3363	HTR7	mRNA	0.64	1.89	6.95	0.83	0.65	11.13	4.9	0.35	1.27	0.9	0.16	-1.77248	0
9734	HDAC9	mRNA	0.49	0.31	11.24	1.23	0.39	11.49	5.83	2.15	0.21	0.24	1.06	-1.77047	0
29940	DSE	mRNA	8.15	3.63	14.57	13.99	3.66	32.02	41.96	14.98	6.07	19.44	0.78	-1.76974	0
401431	ATP6V0E2-AS1	mRNA	0.14	0.08	0.02	0.36	0	0.07	0.5	1.26	0.04	0.18	0.53	-1.76896	0
1647	GADD45A	mRNA	9.7	29.07	70.53	19.46	13.72	55.88	68.65	121.65	22.67	13.17	16.06	-1.76837	0
56978	PRDM8	mRNA	0.46	0.09	6.26	0.39	0.02	6.89	2.4	0.06	0.02	0	0.33	-1.76806	0
389432	SAMD5	mRNA	0.46	0.01	0	0.03	0	0.01	1.87	0.56	0.01	0.12	0.62	-1.76676	0
149473	CCDC24	mRNA	1.84	2.39	3.87	2.54	2.54	5.87	11.54	5.35	1.23	2.52	1.77	-1.76673	0
79658	ARHGAP10	mRNA	4.86	3.72	5.53	2.89	4.35	12.54	13.09	17.78	3.13	3.63	4.38	-1.7656	0
8857	FCGBP	mRNA	0.02	0.04	0.01	0.02	0.01	0.05	0.02	0.14	0.02	0.01	0.13	-1.76542	0
BGIG9606_55212	BGIG9606_55212	mRNA	0.65	1.67	0.36	0.67	0.48	2.44	0.59	3.81	1.65	0.43	0.26	-1.765	0
107984092	LOC107984092	mRNA	0.03	0	0.03	0.05	0.1	0	0.11	0.55	0.03	0	0.29	-1.76416	2e-05
8440	NCK2	mRNA	4.61	5.24	12.05	5.74	2.87	27.8	12	16.24	4.6	5.03	3.94	-1.76265	0
23208	SYT11	mRNA	0.03	0.04	0.05	0.08	0	0.03	0.13	0.29	0.01	0.05	0.07	-1.76152	0
[truncated: 1,235 more rows]
