# Supplementary material for: TMEM52B Isoforms P18 and P20 Differentially Promote the Oncogenesis and Metastasis of Nasopharyngeal Carcinoma
Source: Adv Sci (Weinh). 2024 Jun 28;11(33):2402457. doi: 10.1002/advs.202402457 (PMC11434218; doi:10.1002/advs.202402457)
Supplement: Supplementary file 3 — Supplemental Data2 [file ADVS-11-2402457-s001.xlsx]

## Sheet: Sheet1
P20 down			P20 up			P18 down			P18 up
Gene	Fold Change		Gene	Fold Change		Gene	Fold Change		Gene	Fold Change
SLC25A41	-1.00078		ADAM19	8.79928		AATK	-1.00259		WNT5A	11.4024
ITPKA	-1.00202		SETDB2-PHF11	7.74951		NTSR1	-1.00276		AK5	9.08784
SEMA6C	-1.00416		ISL1	7.535		COLEC11	-1.00346		SETDB2-PHF11	7.51172
ARID3A	-1.00513		RBMS3	7.47425		CCNJL	-1.00346		H2AC19	7.23565
DMPK	-1.00694		CCDC190	6.74244		SAMD9	-1.0044		C4B_2	7.10855
BCL7A	-1.00755		PDCD1LG2	6.70327		EPS8L3	-1.00459		MCOLN2	6.93883
LNP1	-1.00769		TRPM2	6.61959		FARSA	-1.00526		GPRASP2	6.76741
CCDC78	-1.00833		F2RL2	6.48968		TFAP4	-1.0053		CPE	6.66675
TYRO3	-1.00858		SVIP	6.39673		ZNF253	-1.00565		SVIP	6.60483
ZNF100	-1.00969		FAT4	6.32741		IL27RA	-1.00676		F2RL2	6.58268
PLEKHO1	-1.00998		SDC2	6.14454		TMC7	-1.00699		TRPM2	6.36029
HMOX1	-1.0133		IL33	6.13476		PSAPL1	-1.00713		SCCPDH	6.26076
CNTD1	-1.01422		LGALS7B	6.10421		FCRLB	-1.00871		ANK2	6.21185
MYH7B	-1.016		C11orf96	6.02255		CDHR5	-1.00871		PCLO	5.98322
PRRG4	-1.01883		GPRASP2	5.84342		ANK1	-1.00896		C11orf96	5.98322
LOC107984817	-1.01911		KLHL35	5.79307		APC2	-1.00964		IL20	5.95378
PECAM1	-1.02156		COL6A3	5.74244		SLC38A5	-1.01226		MAP1B	5.8414
ZDHHC23	-1.02156		TRIM73	5.69744		CLN3	-1.01343		TRIM73	5.7813
TDG	-1.02265		NNMT	5.27042		RETREG1	-1.01344		RRAGD	5.38177
SGPP2	-1.02744		PRICKLE2	5.25702		KCNS3	-1.01559		ZNF385B	5.29638
SMCO4	-1.02775		PCLO	5.25702		NCCRP1	-1.01594		CACNA2D1	5.20561
ZNF268	-1.028		CYP4Z1	5.18302		ANTXR2	-1.01637		PCBD1	5.10875
TSPAN33	-1.02839		GASK1B	5.18302		HSPA1B	-1.02109		GALNT4	5.04902
CREG2	-1.02883		RGS4	5.18302		GHDC	-1.02164		ZNF704	5.04735
RETREG1	-1.02918		GNE	5.15813		TNNC1	-1.022		MNS1	5.04316
MPIG6B	-1.03038		CCDC85A	5.14454		EMILIN1	-1.0227		CCDC153	5.02629
SNCA	-1.0307		SCN3A	5.14454		TSSK6	-1.02337		HCN4	4.98322
CDK5R1	-1.03179		LUZP2	5.10501		WNT7A	-1.02491		GNE	4.96212
TP53I11	-1.03252		IL6	5.04088		NSDHL	-1.02778		KLHL35	4.93883
MARCHF3	-1.03388		MGP	5.02255		C11orf86	-1.02954		IL24	4.90441
PMEL	-1.03388		PAPPA	5.02255		DENND2A	-1.02978		ADGRL2	4.79681
SPDYA	-1.03517		CCL3L3	5.01745		ANXA8	-1.03157		ROBO1	4.7733
TNS1	-1.03563		IL7R	4.9927		KCNN4	-1.03165		LRP1B	4.72542
FAM222A	-1.0362		EREG	4.83981		ZNF429	-1.03565		PID1	4.63927
P2RX2	-1.0369		MAP1B	4.83828		NTF4	-1.04563		CCDC169-SOHLH2	4.59074
CAMK2A	-1.03794		NCF1	4.74244		MOCS1	-1.05003		MAP3K15	4.58268
MSI2	-1.03958		GALNT4	4.67278		NPTX1	-1.05177		FAT4	4.58268
CRIP1	-1.04594		SLCO2A1	4.65391		ADGRD2	-1.06117		RBMS3	4.52379
INKA2	-1.04905		PDE1C	4.63553		CECR2	-1.06719		MAP2	4.35717
VWA7	-1.0507		NPBWR1	4.63553		CPPED1	-1.06883		EPHA5	4.33114
TNNC1	-1.05174		IL24	4.54155		AOC1	-1.07156		SLC22A14	4.18675
MTUS2	-1.05227		CPE	4.52005		ODF3L1	-1.07295		PRODH	4.13166
TMEM62	-1.05255		ENPP2	4.52005		MMP19	-1.07335		UBE2L6	4.12516
ANK3	-1.05277		PID1	4.52005		MPZL2	-1.07439		PDGFD	4.07633
SPINT1	-1.05296		IL20	4.49987		S1PR3	-1.07478		RIMS1	3.93883
TSPAN12	-1.05309		PRR16	4.45865		FAM43A	-1.07655		KIF5C	3.93883
HSPA1L	-1.05539		GABRQ	4.45865		HSD3B7	-1.07866		CPXCR1	3.93883
IGF1R	-1.05669		SPINK4	4.44288		ADAT3	-1.07951		SCN1A	3.93883
PRRG2	-1.05975		CACNA2D1	4.40269		PGBD5	-1.07994		CALCB	3.93883
LOC112268350	-1.06416		TSPAN11	4.39452		CTF1	-1.08193		HSFX2	3.93702
SLC16A10	-1.06491		CXCL11	4.39452		TRIM34	-1.08287		TSPAN8	3.92372
CRYGS	-1.06491		NEDD8-MDP1	4.36404		SH2D2A	-1.0895		AKR1C1	3.87242
OTUD7A	-1.06491		LHFPL6	4.3583		B3GNT3	-1.09033		PRRT4	3.86956
UNC5CL	-1.06491		SPRR1B	4.31004		GPR17	-1.09363		GOLGA8Q	3.8087
DCAF4L1	-1.06491		MX2	4.30221		SYP	-1.09512		IL6	3.80758
TRIM54	-1.06491		NECTIN3	4.27813		KRT19	-1.0968		DNAI1	3.74618
RYR3	-1.06491		BDNF	4.25833		SLC4A11	-1.09776		ZNF391	3.74618
ASIC3	-1.06491		ACTBL2	4.25702		HEY1	-1.09994		PDCD1	3.74618
WDR97	-1.06525		IGFBP2	4.25702		PCSK9	-1.10072		SCN3A	3.74618
LEAP2	-1.0672		SCCPDH	4.25702		SWSAP1	-1.10269		SDC2	3.74618
MREG	-1.06802		COL13A1	4.20023		TACSTD2	-1.10934		ASZ1	3.63927
RTN4RL2	-1.06836		ACSS1	4.19562		PDE4A	-1.11156		KRT20	3.63927
TFRC	-1.07631		CALB1	4.18843		SPTB	-1.1119		KRTAP5-2	3.62074
LOC107987254	-1.07846		CAPSL	4.18302		TRPV4	-1.11309		TEK	3.60179
NRCAM	-1.07872		S1PR1	4.18302		KBTBD8	-1.11428		GOLGA8O	3.60103
SAMD11	-1.08008		C4B_2	4.16621		ITGAM	-1.11562		PPP1R2B	3.53576
CTRL	-1.08677		STPG3	4.10501		DUOX1	-1.11562		SATB1	3.53377
LSR	-1.09013		BRINP2	4.10501		CRACDL	-1.11633		AKR1C2	3.52747
DLG2	-1.09239		GOLGA8O	4.05942		SDCBP2	-1.1182		SPEGNB	3.52379
IGF2BP1	-1.09374		TNFSF18	4.02255		NACAD	-1.12104		FAM186A	3.52379
TNNI2	-1.09426		PRODH	3.94157		MAFB	-1.12113		GNAT1	3.52379
CILP2	-1.09466		FCGR3B	3.93509		PI3	-1.12474		IZUMO1	3.52379
PDZK1	-1.09639		CASP14	3.93509		HNF4A	-1.12511		TRIML1	3.52379
ZNF117	-1.10064		SH3BGRL	3.93509		OTULINL	-1.12613		FREM2	3.52379
ACOXL	-1.10087		CH25H	3.93509		BNC1	-1.12638		RTL1	3.52379
PPARGC1A	-1.10133		SLC22A14	3.93509		CRABP2	-1.12726		ELOA2	3.52379
APOE	-1.10239		TMEFF1	3.90962		NT5E	-1.12734		PDE1A	3.52379
TTC23L	-1.10444		CORO2B	3.90663		ZNF846	-1.12829		ASB4	3.52379
TLE2	-1.10465		KRTAP2-3	3.88955		DBNDD1	-1.13044		CPSF4L	3.52379
NFATC1	-1.10639		TLR4	3.84763		ADGRE2	-1.13374		SLC30A3	3.52379
SGK1	-1.10668		STC1	3.84386		MARCHF3	-1.14179		CERKL	3.52223
INAVA	-1.10673		ABCA1	3.84198		AOX1	-1.14209		MCOLN3	3.46239
DES	-1.10885		CBY2	3.84198		PMM2	-1.1421		ZNF705G	3.41391
IGSF9	-1.11145		PCBD1	3.84198		MVK	-1.14336		NR2E3	3.39826
SYK	-1.11241		SLC5A4	3.84198		PPFIBP2	-1.14742		SMPX	3.39826
SPTB	-1.11469		KCNK2	3.8247		LAMC3	-1.14864		ERICH2	3.39826
MAG	-1.11515		SULF1	3.80956		HSPA6	-1.14864		NOS2	3.39826
C1QTNF1	-1.11675		KRT14	3.80846		SHISA2	-1.14864		JUN	3.38921
SQLE	-1.11692		RSAD2	3.76052		SOWAHD	-1.1531		GNMT	3.38243
HSPB8	-1.119		CD274	3.75271		FUT4	-1.15675		NECTIN3	3.36939
GCHFR	-1.11931		AKAP3	3.74244		TAGLN	-1.15825		CYP4F11	3.32061
SORCS1	-1.11936		CSAG1	3.74244		ARC	-1.15878		YPEL4	3.26076
FITM1	-1.11936		GPR162	3.74244		TC2N	-1.15886		LRRC32	3.26076
GAL3ST4	-1.11936		CCDC153	3.74244		SPON1	-1.16071		NPBWR1	3.26076
P2RY6	-1.1219		IL12B	3.74244		SERPINB3	-1.16071		ACTBL2	3.26076
SLC41A2	-1.1246		TAS2R10	3.74244		ARHGAP30	-1.16305		C9orf153	3.26076
MUC4	-1.12487		NRN1	3.74244		SEMA3F	-1.16602		CXXC4	3.26076
REEP1	-1.12567		PCDHB7	3.74244		AMHR2	-1.16809		RENBP	3.22833
TNFSF9	-1.12575		PTX3	3.74244		SNAI3	-1.16809		SLC44A4	3.22275
LOC105373989	-1.12594		CX3CL1	3.74244		SLC28A3	-1.16809		SEMA6D	3.21484
PCDH12	-1.12765		RTP4	3.74244		SIRPA	-1.17056		KIF12	3.18675
OLFM2	-1.12904		LRMDA	3.74244		SLC7A7	-1.17463		CLPSL2	3.16122
DNAAF1	-1.12909		L3MBTL4	3.74244		IL20RA	-1.17665		CFI	3.14908
CCDC187	-1.13003		BMP4	3.70327		FYN	-1.17935		WSCD1	3.13147
ARHGAP8	-1.13044		FST	3.69759		APOC1	-1.18147		C9orf131	3.10875
PIK3CD	-1.13209		IGFL2	3.68998		PADI3	-1.18456		INSYN1	3.10875
CACNB4	-1.13427		FRAS1	3.67205		PSORS1C1	-1.1867		NR4A3	3.10567
EFCAB3	-1.1353		PLAAT4	3.66617		RASGEF1A	-1.1867		PPP1R21	3.04506
S1PR4	-1.13891		SLITRK6	3.66347		SRSF8	-1.18716		LMOD1	3.04316
NOTUM	-1.14291		MARCHF4	3.66301		CREB3L1	-1.18744		TRPC1	3.01332
PSAPL1	-1.14414		ANKK1	3.63553		BIRC7	-1.19081		CAMK4	2.97602
CYP27B1	-1.14435		IL1A	3.6161		PTHLH	-1.19597		GPR37	2.95636
INHBB	-1.14438		OAS2	3.60865		TRIM21	-1.1973		GLIS3	2.93883
HOXA4	-1.14512		RSC1A1	3.59501		VASH2	-1.19868		ANKK1	2.93883
HORMAD1	-1.14644		INSYN2B	3.5772		SHC4	-1.20556		CPAMD8	2.93883
GHDC	-1.14737		GPA33	3.5498		ZBTB32	-1.20801		LRRC66	2.93883
TMEM86A	-1.14898		INPP5D	3.54559		CCDC168	-1.21318		TMEM150C	2.93883
FGF19	-1.14898		ALPK2	3.53712		C2	-1.21318		IRGC	2.93883
HSD17B7	-1.14973		SPOCK1	3.5364		SGK3	-1.21466		RTN1	2.93883
ATP1A3	-1.15291		SAMD9L	3.52551		RYR2	-1.2157		RUBCNL	2.93883
DAB2	-1.15551		HCN4	3.52005		FDFT1	-1.22016		DUOXA1	2.93883
CSF1R	-1.16002		TMEM132B	3.52005		CAVIN3	-1.22259		SP5	2.9023
CASP9	-1.16311		LCE5A	3.52005		NPIPA3	-1.22336		AGT	2.89302
MYO5C	-1.16331		FAM149A	3.52005		KLK10	-1.22551		STON1	2.88636
TBC1D3K	-1.16433		IVL	3.52005		CFDP1	-1.22661		CTSO	2.87743
ERVH48-1	-1.16445		SUCNR1	3.52005		PTAFR	-1.22671		GCOM1	2.86563
LY6G5B	-1.17026		CCDC192	3.52005		TRIM10	-1.22863		ZNF284	2.85136
BOLA2	-1.17138		SLC16A12	3.51223		PPP1R14C	-1.2287		EREG	2.84572
GGT1	-1.17144		EVA1A	3.47941		FAAH	-1.2311		NUTM2B	2.83079
S100A14	-1.17371		ACP3	3.45865		TMEM154	-1.23319		IFI44L	2.78318
GRTP1	-1.17998		DUOXA1	3.41147		SERPIND1	-1.2352		AKR1C3	2.76226
SPATA17	-1.18039		DMBT1	3.40675		HSPA1A	-1.23765		TTC34	2.74618
ADGRG1	-1.18108		GLIS3	3.39452		DSEL	-1.2385		ROPN1B	2.74618
SLC8B1	-1.18166		CCDC169-SOHLH2	3.38399		KLK1	-1.23951		CYP2F1	2.74618
EGF	-1.18309		UBE2L6	3.3829		VGF	-1.24267		TTC16	2.74618
CLDN3	-1.18331		CAPN5	3.38217		CCL26	-1.2447		TSPAN11	2.74618
ANKLE1	-1.18421		ZNF365	3.36805		ZC3H12B	-1.25063		DRICH1	2.74618
SORBS1	-1.18465		VWA5A	3.36135		PALMD	-1.25106		CALCR	2.74618
PXDN	-1.18521		AREG	3.35753		C4BPB	-1.25382		RAB33A	2.74618
VEGFD	-1.1869		FHOD3	3.35229		MUC5AC	-1.25847		DNAH17	2.7338
CD22	-1.19027		PI16	3.33364		LOC101929805	-1.25911		NEDD9	2.73068
ABCA4	-1.19044		PPP2R2B	3.3136		TBXA2R	-1.26197		AKR1B10	2.71634
SYTL4	-1.19066		APCDD1L	3.30432		H2AC8	-1.26281		AVIL	2.67689
MMP15	-1.19703		SRGN	3.30432		USH1C	-1.27174		EGR2	2.67579
AASS	-1.19816		CXCL8	3.29006		KIF1A	-1.27223		SLC2A12	2.67039
USP2	-1.19889		CSAG3	3.26787		SPIN2B	-1.27256		GOLGA6C	2.65631
CFI	-1.19953		NID2	3.2599		KRT5	-1.27387		EGR1	2.65509
DEFB1	-1.20241		ADAM28	3.25702		FN1	-1.27393		GLRA3	2.63927
GRM4	-1.20241		HS3ST5	3.25702		PDZD2	-1.2769		BMP5	2.6169
ID2	-1.20773		HBB	3.25702		MSMO1	-1.27725		FBXW10	2.61396
ARL14EPL	-1.21034		CXCL10	3.25702		EFNB1	-1.27729		ANKRD55	2.60179
PAK6	-1.21334		KRT1	3.25702		PHLDA2	-1.28213		SPP1	2.59019
B4GALNT3	-1.2142		SERPINB13	3.25702		KRT81	-1.28249		TLR4	2.57588
SMPDL3A	-1.21459		SLC22A11	3.25702		TCN2	-1.28357		CSRNP3	2.5711
LOC105379417	-1.21547		ZNF704	3.25702		ADAMTS10	-1.28357		TMEM63C	2.54764
LDLRAD2	-1.21587		S100A1	3.25702		C3	-1.28562		AKR1B15	2.53462
CSGALNACT1	-1.21595		IGSF10	3.24106		ZNF117	-1.2864		LYPD6	2.52762
CCDC168	-1.21691		DLC1	3.2246		ITGB3	-1.28733		CYP4X1	2.52379
NKAIN4	-1.22019		EVI2B	3.19382		XDH	-1.28814		GABRQ	2.52379
GPRIN3	-1.22062		MMP10	3.18856		PCDH12	-1.29383		FAM166B	2.52379
CYB5R2	-1.22538		EPHA5	3.18302		SERINC4	-1.29603		CTSF	2.52379
CAMSAP3	-1.22624		CPAMD8	3.16775		BOLA2	-1.29654		CD7	2.52379
CLDN9	-1.22718		CHST2	3.15748		PLEKHO1	-1.29944		SPRY3	2.50587
GDAP1	-1.23207		PGBD2	3.1568		CFAP298-TCP10L	-1.30382		CAPN9	2.48338
GOLGA8A	-1.23242		MMP2	3.14622		PSD3	-1.30803		COL24A1	2.47488
TMOD2	-1.23423		FGF1	3.10501		RARRES2	-1.3091		MAGI2	2.45138
RAB17	-1.23861		NFASC	3.10501		TNF	-1.3091		FAM124A	2.44373
EPB41L4A	-1.23868		CALHM5	3.10501		C4BPA	-1.3091		MROH7	2.44133
ALOXE3	-1.24123		C2orf78	3.10501		ANKRD63	-1.3114		CCDC110	2.43068
GAST	-1.24325		LAD1	3.10501		SSTR5	-1.31372		CAPSL	2.39826
NEDD9	-1.24458		TRPC1	3.08896		MARCOL	-1.31493		SPDEF	2.39826
BATF3	-1.24548		NMNAT2	3.08589		AGAP2	-1.31897		NFATC4	2.39826
LTK	-1.24691		PROM2	3.07805		LRRN4	-1.31902		KCNE3	2.38508
RASGRP2	-1.24836		PAG1	3.03408		NECTIN4	-1.31978		FOSB	2.38493
RIPOR3	-1.24934		IL1RAPL2	3.02255		CEACAM6	-1.32421		S1PR1	2.37179
GAS1	-1.2529		FGR	2.99398		LDAF1	-1.32796		CPQ	2.34482
DLL1	-1.25448		SSC5D	2.99398		MANSC1	-1.33113		BRSK1	2.34381
AOC3	-1.25559		CD36	2.98571		TSPAN1	-1.33528		GRIK2	2.33738
PTPRR	-1.25714		ABLIM3	2.9814		PRSS8	-1.33561		IRAK3	2.33114
C11orf86	-1.25732		ZNF804A	2.97948		PAX5	-1.34128		LYRM9	2.33114
ESRP1	-1.2644		TRIM22	2.93509		PTPRM	-1.34457		TLCD3B	2.33114
ACTC1	-1.26544		LRRC71	2.93509		SBK1	-1.34497		FGF21	2.31809
PRSS16	-1.27863		TMEM255A	2.93509		MFSD12	-1.3459		CXCL8	2.31429
SHH	-1.27904		PSG2	2.93509		INKA1	-1.34658		PDE3A	2.31403
FA2H	-1.28454		EXOC3L2	2.93509		GBP5	-1.34666		SNPH	2.31172
MLLT3	-1.28562		MYZAP	2.93188		GJB2	-1.35068		KCNMB4	2.2887
PCDHGA12	-1.2873		IKZF2	2.92648		CSTA	-1.35613		ALDH1A1	2.27868
PRAP1	-1.2873		PCDHGA7	2.90226		INAVA	-1.3571		NTNG2	2.2714
POPDC2	-1.2873		IGFBP3	2.89744		FAM25A	-1.3613		TBC1D3C	2.26591
OVGP1	-1.28903		IL1B	2.8888		REEP6	-1.3623		PELI2	2.26556
PTPRB	-1.28917		ZBTB32	2.87571		LMF1	-1.36951		TMEM178A	2.2622
INHA	-1.29251		JUN	2.84537		FGFBP1	-1.36972		NAALADL2	2.26076
VIPR2	-1.29449		CCN1	2.84207		NIBAN3	-1.3743		FLJ44635	2.26076
ANXA9	-1.29499		RAMP1	2.84198		TLE2	-1.3808		PRR16	2.26076
TEX14	-1.29624		RIMS2	2.84198		CDSN	-1.3831		PSD	2.26076
IL17RB	-1.29788		PDGFD	2.82261		STX1B	-1.3831		H4C9	2.26076
DLL4	-1.30054		IFI44L	2.81105		GRK7	-1.3831		RGS11	2.26076
DNAH3	-1.30195		ANK2	2.80956		KCNQ2	-1.3831		PARVG	2.25318
IL23A	-1.30592		MMP3	2.80956		WIPF1	-1.3831		DPYSL4	2.24695
VTN	-1.30657		PLCB4	2.78319		FHOD1	-1.38424		RNF43	2.24533
MPP3	-1.30714		PLCD4	2.77724		FRMD3	-1.38834		SLC25A34	2.23161
COL26A1	-1.30884		NRG1	2.77672		ACER2	-1.39238		HNF4G	2.23161
MMP23B	-1.30884		ROBO4	2.77229		APOBEC3A	-1.39355		HMCN1	2.21185
CCDC92B	-1.30974		RGS7	2.77159		LDLRAD2	-1.39495		ATF3	2.20509
PIK3C2G	-1.31284		ZSCAN5C	2.76232		CEBPA	-1.39871		SLC44A5	2.20227
CPLX1	-1.31319		APOL1	2.76121		UGT1A7	-1.40191		ARHGAP24	2.19295
TJP3	-1.31751		KLK11	2.75821		S100A2	-1.40838		EDN1	2.19121
DHRS2	-1.32125		TTC16	2.74244		ADAMTSL5	-1.40872		KRT12	2.17149
GNAO1	-1.32187		PSORS1C2	2.74244		S1PR5	-1.4091		PRKAR2B	2.16356
CKMT1A	-1.3237		SPAG17	2.74244		PERM1	-1.4091		FOXI1	2.16276
FOXO4	-1.32681		BLID	2.74244		FZD8	-1.41026		TMC1	2.16122
EFNA2	-1.32723		PTPRC	2.74244		PCK1	-1.41265		FES	2.16122
TPSG1	-1.32795		BMP5	2.74244		MLKL	-1.41577		TMEM88	2.16122
CECR2	-1.32915		RAB33A	2.74244		HMGA2	-1.41631		SCARF1	2.15802
LAMP3	-1.32998		CCN2	2.7054		NCF2	-1.42063		PRDM6	2.15182
CRTC3	-1.33691		TMEM229B	2.70062		VASN	-1.42153		TLCD5	2.14029
SLC38A5	-1.33793		GAL3ST3	2.70062		TMEM59L	-1.42374		KLHL4	2.13147
HSPA2	-1.34245		IFIT2	2.6933		ZDHHC1	-1.42374		TMEM25	2.13147
TNFSF13B	-1.34502		PCDHB10	2.68998		ACOX2	-1.42374		METTL7A	2.11961
ART5	-1.34502		SLURP2	2.6857		GAREM1	-1.42452		ATOH1	2.10875
CHRNA4	-1.35031		ATP2B2	2.67205		SRGAP3	-1.42464		EFHC2	2.10875
IGFN1	-1.35668		ALDH3A1	2.6576		TMEM38A	-1.42931		ACSS1	2.10875
NDRG2	-1.35864		TMEM52B	2.63721		SLA	-1.43041		ENPEP	2.10135
SOX4	-1.36298		AKR1C1	2.61569		SLC25A41	-1.43314		ST3GAL6	2.09929
ELL3	-1.36887		CPQ	2.61316		ELMO3	-1.43695		HSPB6	2.09411
ARHGAP11B	-1.36923		NELL2	2.61316		VANGL2	-1.43732		PTGR1	2.08362
ASB9	-1.37435		DSG3	2.58547		MUC2	-1.43968		CYP4F3	2.08301
ZBED1	-1.37739		TTC34	2.57895		SPOCK1	-1.43968		MOGAT3	2.07633
KDF1	-1.37841		KRT6A	2.56962		A2M	-1.44723		SYNPO2	2.0543
ZC3H12B	-1.3831		GOLGA6C	2.55863		PCDHB13	-1.44798		C4orf54	2.0543
GRK7	-1.38684		BTBD19	2.55211		GPER1	-1.44869		NODAL	2.0543
ADRA2B	-1.38684		CRLF2	2.55176		KCNF1	-1.45022		AXIN2	2.04925
STAB1	-1.38684		DDX58	2.551		CGB5	-1.45112		TRIM16L	2.04915
HRNR	-1.38684		ARHGAP24	2.53843		LCN2	-1.45127		LURAP1L	2.04418
BICDL1	-1.3888		NRG2	2.52755		CYP24A1	-1.45253		SOBP	2.03991
MMP12	-1.39189		SPDEF	2.52005		SLCO2A1	-1.45349		NRSN2	2.03836
KANK4	-1.39212		DKK3	2.52005		PIWIL1	-1.45349		CLIP4	2.03137
ODF3L1	-1.39272		ANGPTL2	2.51329		CD302	-1.45444		KCNK6	2.02589
LONRF2	-1.39749		GNA15	2.50256		ALOXE3	-1.45509		STARD5	2.02407
GRAMD2A	-1.40164		IFIT3	2.50097		EIF3CL	-1.46279		FRY	2.01124
SLC6A4	-1.40499		SLC1A1	2.48688		RDH16	-1.4649		STEAP4	2.00929
PLSCR4	-1.40887		TSSK2	2.48529		CGB7	-1.46548		LRFN3	2.00768
TNFRSF11A	-1.40974		PDE2A	2.47566		LPAR5	-1.46601		RHOB	2.00631
MEF2C	-1.4103		MCTP1	2.47203		NTRK2	-1.46835		BMP4	1.98322
PGBD5	-1.41674		ZBTB7C	2.46852		TRIM15	-1.47343		ST6GALNAC1	1.97398
ADAM22	-1.41758		IFIT1	2.46074		SLC27A2	-1.47422		SLC25A27	1.97149
DIRAS1	-1.42748		ZEB1	2.46035		ADGRG2	-1.47621		CATIP	1.97125
ZDHHC1	-1.42748		LYRM9	2.45865		ZP3	-1.47624		IQCN	1.97125
LCN2	-1.43193		NWD1	2.45865		HSD17B7	-1.48132		GP1BA	1.9653
IL1R2	-1.43414		ITGB2	2.448		KLK5	-1.48531		CXCL2	1.96025
GCNT3	-1.43502		ANKRD1	2.44446		EPHA1	-1.48917		MAOB	1.95846
KLRG2	-1.43688		INSYN1	2.43759		CEACAM1	-1.49289		VEPH1	1.95749
NPHS1	-1.44088		CTSF	2.4321		HMGCS1	-1.49976		CES1	1.9457
TC2N	-1.44157		PLCG2	2.43018		GPR146	-1.50175		PNCK	1.93883
SIX2	-1.44342		LRP1B	2.42052		TPO	-1.50175		SLC5A12	1.93883
ERBB3	-1.44602		MMP28	2.40952		INHA	-1.50509		RAB40AL	1.93883
PELI2	-1.44824		GBP1	2.40354		TMC5	-1.50624		ITIH4	1.93883
STOX2	-1.44994		TBC1D8B	2.39452		HMX3	-1.50911		MMP7	1.93883
MAP7	-1.44994		SPOCD1	2.39452		TRIM31	-1.50961		PPP2R2B	1.93883
CLEC12A	-1.45193		KLHL4	2.38826		SCGB3A2	-1.50993		HAPLN2	1.93883
LOC107984833	-1.45723		BMPER	2.38575		SERPINF1	-1.51048		SFTPC	1.93883
ST14	-1.46054		DSC3	2.37556		TUBB3	-1.51065		LY6G6C	1.93883
EPCAM	-1.46465		CLDN1	2.37249		MYL9	-1.51377		ACRBP	1.93883
PLA2G4A	-1.46648		PDP1	2.36445		CRLF1	-1.51411		TNFSF18	1.93883
SPANXB1	-1.46778		EDIL3	2.36429		FAT2	-1.51489		APLP1	1.93486
RORC	-1.4709		OR5H14	2.35722		CREB3L3	-1.51489		RTKN2	1.93195
RPP25	-1.47873		IFI44	2.3536		FOXJ1	-1.52414		RASSF6	1.92978
CRHR2	-1.47995		DRD2	2.35013		F3	-1.52726		CITED4	1.92661
MMP9	-1.47995		VSIG8	2.35013		WNT7B	-1.53484		DDR2	1.92634
SMIM22	-1.47995		SATB1	2.35013		CDH8	-1.5351		CSRNP1	1.92477
HMGCS1	-1.48129		APOL3	2.33364		GPR83	-1.53661		CDRT1	1.92197
CERS1	-1.48781		CSAG2	2.32935		LARGE2	-1.53691		PROS1	1.92021
DLX2	-1.49306		CTSO	2.31975		ICAM1	-1.54282		TMEM52B	1.91846
NRG4	-1.49589		CES1	2.29903		PRR22	-1.54332		DUSP1	1.91313
ITGAM	-1.49787		LRRC3	2.29601		COL9A2	-1.54357		GPR173	1.90665
SERINC4	-1.49869		CERKL	2.29157		DEPP1	-1.5466		AREG	1.90315
MEIOC	-1.49931		SNPH	2.28908		C20orf202	-1.5466		PLCD4	1.90158
TSPAN13	-1.50239		TMEM178A	2.26134		ASTL	-1.5466		HSPB7	1.89819
GAL3ST2	-1.50548		NR2E3	2.25702		LRRIQ3	-1.56367		BMP2	1.89803
TPO	-1.50548		C19orf38	2.25702		PLCB2	-1.57823		CBS	1.89716
C4BPA	-1.50548		ASPG	2.25702		PHOSPHO2-KLHL23	-1.58171		PRICKLE1	1.89669
DBNDD1	-1.51032		AMTN	2.25702		SQLE	-1.591		FBN3	1.89302
FAAH2	-1.51358		LOC728392	2.25702		SUN3	-1.59723		CCN1	1.89208
ZMYND15	-1.52434		BAALC	2.25702		CGB2	-1.59859		WDR31	1.87765
MYO15B	-1.53605		IL1RL1	2.25702		ACTC1	-1.60274		KALRN	1.87743
ANO7	-1.53622		MAML2	2.23277		LY6D	-1.60474		SNCAIP	1.87743
MARVELD3	-1.53988		ZEB2	2.22882		GCNT3	-1.60523		IL11	1.87188
FOXD4L5	-1.54		PTGER4	2.22727		LSP1	-1.60549		TP53AIP1	1.87171
GDF1	-1.54145		PLAAT2	2.22577		SBK2	-1.60549		FAM171B	1.87081
DENND2A	-1.54446		PTPRE	2.2246		KRT17	-1.61327		ZBTB7C	1.86082
PTGES3L	-1.54898		DDX60	2.22059		KLRG2	-1.61371		EGF	1.8597
SBK1	-1.55034		IL11	2.21999		TIMP3	-1.61541		MUC20	1.83929
ELMO1	-1.55034		LAMC3	2.21686		LDHD	-1.61576		CYP39A1	1.83413
ITGB3	-1.55126		PIK3AP1	2.2152		JMJD7-PLA2G4B	-1.62475		ALDH3A1	1.83207
TICAM2	-1.55198		TXNIP	2.21164		FOXN1	-1.62677		GLI1	1.83191
SPOCK2	-1.5523		THBS1	2.20764		PLXNA4	-1.63002		PDE7B	1.82597
APOC3	-1.55676		PRICKLE1	2.2072		LOC105377805	-1.64614		PRCP	1.82461
C16orf86	-1.5573		GPR17	2.20419		DAW1	-1.64614		CLCNKA	1.82365
KLK6	-1.55985		IL34	2.18302		IL21R	-1.64614		STARD8	1.82118
MYO7A	-1.56241		EDN1	2.18033		PTGDS	-1.64614		BBOF1	1.81649
FCAR	-1.56469		CEACAM1	2.17777		BGN	-1.64614		GPNMB	1.8133
TPH1	-1.57197		LRFN3	2.17579		CXCL11	-1.64614		C19orf38	1.8133
ZNF165	-1.57906		KLF15	2.1754		MPPED1	-1.64614		GIMAP2	1.8133
HEY1	-1.58468		TLE4	2.17406		IL1RL1	-1.64614		TMOD4	1.8133
BMP6	-1.58541		GLI1	2.17213		GALM	-1.6471		TUBAL3	1.8133
PHETA2	-1.58847		RNF144A	2.16464		ASB18	-1.64734		NECAB2	1.80672
SPP1	-1.58847		CA13	2.1616		MVD	-1.65646		CXCL3	1.80132
MFAP3L	-1.58975		CXCL2	2.16012		FOXQ1	-1.66415		PDLIM3	1.80031
CHRNA9	-1.59676		ZNF709	2.15748		ZFP42	-1.66829		DUSP8	1.79457
KRT83	-1.60262		NTNG2	2.15748		COL17A1	-1.67073		FOXP2	1.79089
CPVL	-1.6061		HERC5	2.15429		SHH	-1.67123		NMB	1.78682
GJB2	-1.61212		GALNT9	2.15392		PTGS2	-1.67229		SIGLEC10	1.78201
WNT6	-1.6235		PGM5	2.13672		CORO1A	-1.67415		AMBP	1.78013
PCDHB1	-1.62719		CCBE1	2.13192		ACE2	-1.67499		GBP2	1.77546
KPNA7	-1.62785		OASL	2.11379		RAB40B	-1.67632		DNAJC28	1.7689
RNF103-CHMP3	-1.62937		PRDM8	2.10501		KCNH2	-1.68008		FOS	1.76259
BRSK2	-1.63381		BDKRB1	2.10501		SYNJ2BP-COX16	-1.68082		ANKRD1	1.75809
KRT19	-1.63819		SPRY2	2.09147		TNS1	-1.6895		SLC22A4	1.75728
GDPD1	-1.64165		IRS1	2.09131		GDF6	-1.69004		GSTA4	1.75699
LYPD6B	-1.6451		FHL1	2.08955		TFF1	-1.69099		COL4A4	1.75174
CDHR2	-1.64827		VIM	2.08916		RPS10-NUDT3	-1.69766		LRRC3	1.75171
PRG4	-1.64891		CSMD3	2.08709		IRF6	-1.70421		FKBP1B	1.74618
C22orf15	-1.64987		ANO2	2.08193		OAS2	-1.70503		SHC2	1.74618
PLA2G4F	-1.64987		MAP3K7CL	2.07706		LAPTM5	-1.70535		SPEF2	1.74474
ACP5	-1.64987		NUTM2B	2.07644		PI16	-1.71325		UGT1A6	1.74075
SHD	-1.64987		TMEM140	2.07384		FAM166A	-1.71829		DOC2A	1.73632
ZNF705D	-1.64987		C1QTNF2	2.07259		NKD1	-1.72061		PLCB4	1.73506
RAB11FIP4	-1.66221		CYP4X1	2.07259		CA9	-1.72237		FGF12	1.73238
LCP1	-1.66618		PDZD2	2.06818		SERINC2	-1.72384		ST6GAL1	1.7315
FOLR1	-1.67063		CORO7-PAM16	2.06804		DCAF8L2	-1.73102		SLITRK5	1.72202
PRTG	-1.67296		TMEM45A	2.06754		GDPD3	-1.75753		BDH2	1.72098
OTULINL	-1.67735		SPRY3	2.06284		TRMT9B	-1.75773		NKX6-1	1.71643
HRK	-1.6784		CALB2	2.05057		HBA2	-1.75873		NIBAN1	1.71216
LRRIQ1	-1.67962		PALM2AKAP2	2.04815		HAL	-1.76161		RAB30	1.71159
MYB	-1.68654		MAML3	2.04306		ZNF80	-1.76258		PPARGC1A	1.70976
GSTM2	-1.6901		BGLAP	2.03951		FTCD	-1.77214		KRTAP5-1	1.709
RHOV	-1.69574		TBC1D2	2.03892		LRG1	-1.77346		ZHX2	1.70436
CNIH2	-1.69718		SYT14	2.03462		ISM1	-1.77542		NLGN3	1.70345
POU3F2	-1.70234		NKX3-2	2.03462		CERS1	-1.77656		H1-0	1.6998
MRC2	-1.70234		FAM131B	2.03462		EDAR	-1.78107		GDAP1L1	1.69371
FAM81A	-1.70855		RASSF4	2.03025		MMP1	-1.78474		CBSL	1.69088
FILIP1	-1.70877		VXN	2.0282		GAST	-1.787		NEURL1B	1.68249
RASIP1	-1.70877		STXBP6	2.02255		CNGB1	-1.79369		KLRC4-KLRK1	1.6824
SCN8A	-1.70877		TLCD3B	2.02255		HS3ST3A1	-1.7964		CCN2	1.67979
ZNF605	-1.71421		ADRB2	2.02149		IL18R1	-1.79814		CCDC33	1.67907
EIF3CL	-1.7148		TLCD5	2.01523		ARNT2	-1.7994		LRRC75B	1.67774
RNF112	-1.71975		SPRY4	2.01142		EBI3	-1.81119		TTLL7	1.67749
RNF223	-1.72629		PDLIM3	2.00451		DPEP1	-1.81119		PRRT3	1.67747
PXYLP1	-1.73097		COL5A3	2.00176		ATP8B1	-1.81325		SLC23A3	1.67579
SMPDL3B	-1.73167		PIGZ	2.00134		LIPE	-1.81606		SLC22A13	1.67579
PLIN5	-1.73234		SAMD4A	1.99496		LOXL1	-1.83169		ZNF726	1.67172
OXCT2	-1.73371		PHLDA1	1.98677		CGA	-1.83505		NRCAM	1.67166
SBK2	-1.73476		MISP3	1.97691		SYT8	-1.83571		NXPE3	1.6705
ADGRG2	-1.74298		NALCN	1.97643		SMIM10	-1.83878		SERPINE3	1.66434
NKX2-8	-1.74298		F2R	1.97514		FA2H	-1.84387		ABCC3	1.66404
KRTAP4-1	-1.74298		SLC25A34	1.97142		DNER	-1.84468		RNASE4	1.66069
TCAP	-1.74298		SORCS2	1.9695		IL16	-1.85102		OR2A7	1.66069
MYH14	-1.74772		FAT2	1.96343		ADRB1	-1.85954		TSHZ2	1.65895
FOXN1	-1.7508		APOLD1	1.96062		FBLN7	-1.86026		MAFF	1.65859
CDH12	-1.75297		TRAF1	1.95781		SLC26A9	-1.86853		AMIGO1	1.64877
PZP	-1.75297		EPHA4	1.95615		ALOX15B	-1.86853		LPAR1	1.64318
GPLD1	-1.75373		SLIT2	1.94632		LAMA4	-1.86853		CCDC148	1.63927
TMC4	-1.75408		CXorf49B	1.93509		NCF4	-1.86853		OTOF	1.63927
RRAD	-1.75523		CLDN16	1.93509		SCN3B	-1.86853		MB21D2	1.62432
SOWAHD	-1.7609		KLHDC1	1.93509		DOCK8	-1.86853		PCK2	1.62385
APOBEC2	-1.76535		MATN2	1.93509		HOMER3	-1.87334		IL7R	1.62146
AUTS2	-1.76535		DUOX1	1.93509		GJB4	-1.88135		CAMK1	1.61929
MMP8	-1.76535		FAM166B	1.93509		H4C11	-1.88267		DNAAF9	1.6169
ZNF69	-1.76535		APLP1	1.93377		PLCH2	-1.8843		CCDC146	1.6169
LRG1	-1.76866		CMKLR2	1.92903		SEMA5A	-1.89032		DPF3	1.6169
SLC43A2	-1.7704		FOXL1	1.92557		GJA5	-1.89406		MEGF9	1.61315
ERVV-2	-1.77159		NEURL1B	1.92386		CLCA2	-1.90307		SDK1	1.61287
SLC35F1	-1.7717		PLK2	1.92331		IGFBP7	-1.90403		DOCK11	1.6126
KLRK1	-1.77426		DOCK2	1.92302		TNNI3	-1.90445		PYGM	1.61125
TUBB1	-1.78098		FSD1	1.91822		FBN1	-1.90726		PARD3B	1.60547
ITGA11	-1.78738		HEPHL1	1.90192		LGALS7	-1.90917		H2BC21	1.60099
DNAJC12	-1.78738		ARHGEF37	1.9013		SCEL	-1.9184		PKIB	1.60041
KCNH2	-1.79074		KLRC4-KLRK1	1.90113		PECAM1	-1.9184		KCNJ14	1.59352
GDPD3	-1.79704		NLRP1	1.89605		SPINK13	-1.93564		APOL1	1.593
CXCL16	-1.79982		EMP1	1.89384		FFAR4	-1.93564		TTC9B	1.5909
TAS2R5	-1.80188		CCL5	1.89374		PDE2A	-1.93564		DNAJB3	1.5909
IL18R1	-1.80188		GALNT10	1.89283		SOAT2	-1.93564		NR1D1	1.58147
UGT1A6	-1.80359		ANTXR2	1.89061		DISC1	-1.9487		CA13	1.58037
RDH16	-1.80567		LOXL2	1.89003		PRSS36	-1.94938		LYPD1	1.57865
GALNT18	-1.80811		PDE7B	1.88883		ROBO4	-1.95929		ATP8A1	1.57626
CDH16	-1.8198		UBA7	1.88618		ACHE	-1.96806		NPR3	1.5711
FOXA1	-1.82809		PCDHGB2	1.88584		MBNL3	-1.97053		DAGLA	1.56732
MYO1D	-1.83333		PARVG	1.88571		ZNF747	-1.97884		CTAGE6	1.56715
TMEM125	-1.8375		ROR1	1.88483		HCAR2	-1.97956		NOXA1	1.56176
ABLIM2	-1.84431		HLA-B	1.88198		ADGRB1	-1.98025		C1R	1.56176
KCNF1	-1.84627		DUSP10	1.87499		SLC5A11	-1.98717		WLS	1.56049
SEMA6D	-1.85499		GPR78	1.87369		FRG2C	-1.99096		EDIL3	1.5498
HNF4A	-1.85568		RP1L1	1.87272		CBLC	-1.99191		GCLC	1.54753
DPP6	-1.86009		RAET1L	1.86844		CYP2B6	-1.99977		QRICH2	1.54651
EMID1	-1.87227		TRABD2A	1.8667		KCP	-1.99977		ZC3H6	1.54529
PLCH1	-1.87227		HHAT	1.86401		TP53TG3	-2.00369		USP6	1.54483
WSCD1	-1.87227		C1QL4	1.86109		OR2T12	-2.01849		PLSCR4	1.53829
INS	-1.87227		CCN3	1.86003		IGFN1	-2.041		SIK1B	1.53507
LCK	-1.87227		ECM2	1.85269		HS3ST1	-2.041		CATSPER2	1.53468
CEACAM6	-1.87227		FAM167A	1.85129		UPK1B	-2.04439		GBP1	1.53206
NCF4	-1.87227		ITGB7	1.84777		SALL4	-2.04723		AGXT	1.52679
SPINK1	-1.87227		RXFP4	1.84198		TMEM168	-2.06005		PKD2L2	1.52379
COBL	-1.88761		KLF6	1.84032		PNLDC1	-2.06117		P4HA3	1.52379
ZDHHC21	-1.89389		LETM2	1.83935		TMEM176B	-2.06117		SLFN12	1.52379
HCAR3	-1.89452		SPATA6L	1.83868		CHRND	-2.08287		NKX3-2	1.52379
ARHGAP11A-SCG5	-1.89624		FRMD6	1.83865		NKAIN4	-2.09092		APOL3	1.52379
PRR15L	-1.90141		DPF3	1.82261		MMP23B	-2.09359		FUT1	1.52345
SLC7A2	-1.90804		NAT16	1.81961		FGFR2	-2.10181		BACH2	1.52068
ALPG	-1.90964		SYTL1	1.81748		ANKRD65	-2.10918		DENND2C	1.51974
PLCB1	-1.91698		ITGBL1	1.81624		MTUS2	-2.11725		B4GALNT1	1.51141
C1orf210	-1.93851		ROBO3	1.81594		MMP28	-2.12007		ABCA5	1.50874
ASCL2	-1.93938		ZC3H6	1.81515		RRAD	-2.12346		TUBA1A	1.50831
KLK7	-1.93938		P3H2	1.81292		GDF1	-2.12386		ELOVL4	1.50676
LARGE2	-1.95568		NAV3	1.81201		TMEM171	-2.12965		SLC43A1	1.50397
FSTL4	-1.958		ACTA2	1.81144		MRC2	-2.14606		DUSP10	1.49825
MAFA	-1.966		ODAD3	1.80956		OAS1	-2.14652		DCLK2	1.49732
CHRNA3	-1.9718		LMNTD1	1.80956		SPNS3	-2.14864		CDYL2	1.49572
KCNS3	-1.9718		CDK5R2	1.80956		B3GAT1	-2.14864		SYT12	1.49203
FAM178B	-1.99091		SP140	1.80935		EOMES	-2.15232		CYTH1	1.48636
STAT5A	-1.99881		PTP4A3	1.80596		MAPK8IP2	-2.16071		SEMA4F	1.47919
FUT3	-2.00037		TRAK2	1.80385		ARL14EPL	-2.16353		INHBE	1.47902
PRSS36	-2.00465		CTAGE6	1.79607		MYO1G	-2.16653		ZNF223	1.4757
MFAP4	-2.01244		TLE1	1.79572		DHRS9	-2.17665		ZNF827	1.47523
ELMO3	-2.013		ADGRF1	1.79307		LOC107985678	-2.17665		ANKRD33B	1.47361
MAFB	-2.01719		SLC6A7	1.79307		KLK11	-2.17665		KIAA0319	1.46748
SEPTIN3	-2.02138		TOX	1.78309		CAPN8	-2.1867		SLC30A4	1.46592
DACT2	-2.04043		ADAMTS16	1.78098		CNTN4	-2.20706		ADRA1B	1.46525
VPREB3	-2.06491		TUBA1A	1.78061		SLC51B	-2.2311		LRRN4CL	1.4649
FAM189A2	-2.06491		SLCO1B1	1.76534		CALML6	-2.2311		KRBA2	1.46382
FAM25C	-2.06907		CHRM4	1.76225		RIMBP2	-2.2311		CFP	1.46239
FAM25G	-2.07045		TPRG1	1.75906		HDC	-2.2311		OSGIN1	1.459
CTSH	-2.07986		HS3ST1	1.75339		PCDH15	-2.23805		H1-4	1.4582
MEOX1	-2.09531		DUSP5	1.7516		IRGM	-2.2456		TSPAN2	1.45668
COL1A1	-2.09566		SEMA3A	1.75138		ANKRD24	-2.26281		CLEC18A	1.45505
AKR1D1	-2.09711		ZFP90	1.75119		MAGEA2B	-2.26281		SMCO2	1.45361
ADCY5	-2.09886		BBOF1	1.75011		MAGEA2	-2.26281		CEP85L	1.4534
RASD1	-2.1106		S100A2	1.74996		SYTL4	-2.26585		THBS2	1.4534
FOXD4	-2.11246		AOX1	1.74565		ATP8B4	-2.26762		UTS2B	1.45268
PRSS22	-2.11802		TREH	1.74505		RND1	-2.28122		IL12RB2	1.44957
SLC27A2	-2.14491		IGFBP7	1.74434		GRIN3B	-2.28357		PLAC1	1.44784
FGF17	-2.15237		NKX3-1	1.74325		SPINK1	-2.28357		PADI4	1.44233
MTUS1	-2.1593		ENKUR	1.74244		PLA2G4A	-2.34128		UBA7	1.44133
OVOL2	-2.16392		ACR	1.74244		SLC6A12	-2.34128		VWA5B2	1.44133
RPS6KA2	-2.17023		CAMK2B	1.74244		SLC52A3	-2.3524		LATS2	1.43737
TCIM	-2.17358		H2BC13	1.74244		PSTPIP2	-2.36891		ACBD7	1.43705
EVPLL	-2.17889		RGS11	1.74244		KRT14	-2.37328		RGPD1	1.43698
CHRFAM7A	-2.17977		ENC1	1.73351		PDE4B	-2.38075		VIT	1.43424
B4GALNT1	-2.18039		TSPAN2	1.73305		FAM78B	-2.3831		CSNK2A3	1.42548
RND1	-2.1898		UGCG	1.73207		PAOX	-2.3831		RASIP1	1.42425
FBLN5	-2.19956		AIM2	1.73156		NLRP11	-2.3831		RDM1	1.42013
HOMER2	-2.19992		GDF15	1.72935		FGF1	-2.3831		SAMD4A	1.41725
LDHAL6B	-2.20241		NEMP2	1.72773		THEM5	-2.3831		CCR1	1.41687
DLX3	-2.20373		FBXO4	1.7265		GRM4	-2.3831		PTP4A3	1.41434
FGL1	-2.21175		NKX6-1	1.7187		HRNR	-2.3831		BCAR3	1.41378
PLEKHG1	-2.21377		FBN1	1.7172		CACNA1C	-2.3831		DCAF10	1.41031
GRIK5	-2.21466		RNASE4	1.70873		PAGE1	-2.3831		ANKAR	1.40831
WIPF1	-2.21691		EPGN	1.70842		KCNE2	-2.3831		SLC10A5	1.40831
KBTBD11	-2.22538		NCF2	1.70267		ELOVL3	-2.38888		FCMR	1.40714
RAB40B	-2.22622		USH1G	1.70062		HAS3	-2.39316		ALPK3	1.4035
ALPP	-2.23198		C1R	1.70062		RNF144B	-2.39973		ADORA2A	1.40056
CFAP61	-2.23484		SHISA2	1.69813		CDH16	-2.40102		TMEM213	1.39107
NPTX1	-2.23484		ZBED2	1.69729		FOXD4L3	-2.40458		PSMB9	1.38976
NTN1	-2.25235		GLDN	1.6959		KRT78	-2.41873		TPPP	1.38629
SEPTIN4	-2.26654		SAMD9	1.69016		H2AC14	-2.42114		C10orf62	1.38629
WNT9B	-2.27878		KLF14	1.68998		CGB8	-2.42161		EXD3	1.38541
SHE	-2.28192		KRT5	1.68985		CLEC18C	-2.46242		PLAU	1.3841
PCDHB2	-2.2825		BTC	1.68164		RSPH10B	-2.4725		PPP2R5B	1.38305
SGK3	-2.28509		CDHR3	1.67817		RHOH	-2.47621		PRAF2	1.38094
GLB1L2	-2.28524		FGF21	1.674		ABCA13	-2.52028		ADGRG5	1.3794
C20orf202	-2.2873		DNAJC28	1.67205		TMPRSS6	-2.5206		CLEC4A	1.3794
ASTL	-2.2873		HTR7	1.66906		HEPHL1	-2.5206		ZFP30	1.37588
ECT2L	-2.29198		DOC2A	1.6688		INSL4	-2.5206		MCAM	1.3751
ZNF474	-2.29604		ARHGAP29	1.66646		LIPN	-2.5206		TAS2R19	1.37179
ADRA2C	-2.30068		GRIK2	1.66548		CBFA2T3	-2.5206		TNFSF10	1.37133
VASH2	-2.30195		RNF165	1.66172		HS3ST3B1	-2.52985		LOC100133315	1.36822
DUSP2	-2.31067		TBCEL-TECTA	1.66169		SLC35F1	-2.53003		GKAP1	1.36816
EPHA1	-2.31146		CATSPER1	1.66091		COL21A1	-2.55303		HTR3A	1.36767
KRT13	-2.31214		FAM214B	1.66014		DHRS2	-2.58055		LGALS4	1.36767
UTS2	-2.31284		ACOX2	1.65998		GALNT18	-2.58198		CFH	1.36692
TTC6	-2.32125		APLN	1.65998		HMSD	-2.58473		GALT	1.3655
CPS1	-2.32171		MYEOV	1.65886		TGFBR3L	-2.63483		FAM110D	1.36352
FRY	-2.34502		ABCG1	1.65419		PKN3	-2.66735		COL15A1	1.36332
EFR3B	-2.37264		SEMA3F	1.65405		VTN	-2.68986		PIP5KL1	1.35904
MGAT4A	-2.37562		PPP2R5B	1.65039		RFX8	-2.69344		ABCB6	1.35562
LOC105377805	-2.38684		GAS7	1.64358		NLRP10	-2.69874		TIGD4	1.35386
CHADL	-2.38684		LURAP1L	1.64291		FAM189A2	-2.73924		FOXD3	1.35386
VIP	-2.38684		STARD8	1.63687		ERVH48-1	-2.74567		LZTS3	1.34763
ACE2	-2.40119		FOSL1	1.63559		ADGRG3	-2.75325		HHIPL2	1.3457
IL2RB	-2.41855		IGFALS	1.63553		DPP6	-2.77389		MISP3	1.34322
ARL11	-2.42246		ITIH4	1.63553		OR51M1	-2.778		EIF4E3	1.34322
SLC9A2	-2.42246		IGFL1	1.63553		TUBB8	-2.82256		DIPK1A	1.34275
CEBPA	-2.45173		CDHR4	1.63553		KRT4	-2.82671		FAM71F2	1.34157
LDLRAD1	-2.45723		SLC46A2	1.63553		SLC6A19	-2.82671		LHFPL6	1.33738
DLX4	-2.46206		JAK3	1.62936		KHDRBS3	-2.85635		SAMD9L	1.33738
UPK1B	-2.46317		WNT11	1.6254		C2CD4D	-2.86853		ROR2	1.33675
BHLHA15	-2.4643		INHBA	1.62403		LRRC17	-2.86853		STRA6	1.32832
IL20RA	-2.50232		KRT81	1.62313		ADARB2	-2.86853		PIM1	1.32692
SCG5	-2.51117		H1-0	1.62239		VCAN	-2.86853		RSPO3	1.32585
TMPRSS6	-2.52434		SOX9	1.62197		ERBB4	-2.86853		ITPKB	1.32361
NPC1L1	-2.52434		TOX2	1.61929		IFNL1	-2.86853		ABCG1	1.32294
GPR143	-2.52434		PRKCE	1.61908		GUCY2D	-2.86853		ZNF705E	1.32007
TMEM47	-2.52434		ITGB4	1.61856		INS	-2.86853		EID3	1.3195
MARCO	-2.52434		ADGRF4	1.61712		ANGPT4	-2.86853		ACCS	1.31802
MAPK8IP2	-2.52702		IFI6	1.61563		C8G	-2.86853		IL9R	1.31734
ASPHD2	-2.52972		CCDC88B	1.61493		STYXL2	-2.86853		WNT5B	1.31734
GOLGA6L4	-2.54035		C11orf65	1.61316		KCNN2	-2.88696		LOX	1.31151
ACE	-2.56741		NGF	1.61155		ABAT	-2.90248		STC1	1.3108
RGCC	-2.56741		IGSF9B	1.60932		CCL22	-2.92277		RAPGEF4	1.30806
SLC6A19	-2.56741		SYNC	1.60588		IL32	-2.92672		HEY2	1.30806
FCRLA	-2.56741		TSPAN5	1.59869		SPX	-2.92865		SEC14L4	1.30335
HTRA3	-2.56741		AMIGO2	1.59834		TSPAN19	-2.93564		ONECUT2	1.29967
TMEM168	-2.57332		PATL2	1.59805		APOBEC3G	-2.9379		DNAJC18	1.29915
BMF	-2.57528		RNF224	1.59805		PRR36	-2.9487		PLPP3	1.29849
SEMA5A	-2.57909		TNC	1.59762		CD86	-2.9487		GLDN	1.29246
WNT3A	-2.57948		DCBLD2	1.59722		NOS3	-2.98401		CDK5R2	1.29246
KLHDC7A	-2.58847		HID1	1.5956		NRXN2	-3.00478		MAP3K14	1.28885
ST6GAL1	-2.59416		C4orf50	1.59405		CPZ	-3.01113		CEP112	1.28625
TNFRSF18	-2.61745		MYO1G	1.59377		ANKRD22	-3.01537		WDR86	1.2809
PRR20G	-2.64987		FSTL1	1.58717		FAM25G	-3.02299		STAB1	1.27986
GFY	-2.64987		KLF17	1.58717		FAM25C	-3.03241		ITGA2B	1.27951
MAPK4	-2.64987		NTRK1	1.58717		CEBPE	-3.06117		GJD3	1.27735
ESPNL	-2.67635		C1orf21	1.58335		H1-8	-3.06117		RUSC2	1.27649
SFMBT2	-2.67715		CCDC110	1.57895		SLC43A3	-3.06117		EPGN	1.27623
H4C11	-2.68046		ANKRD50	1.57608		MT1B	-3.06117		PRPF40B	1.2728
QPRT	-2.68729		NOTCH4	1.57555		MYOZ1	-3.06117		SVEP1	1.27038
CD86	-2.6894		PCDHB14	1.57509		SPRR1B	-3.06117		CIBAR1	1.27026
RPRM	-2.70264		CFAP57	1.57399		TM4SF5	-3.06117		ZNF233	1.27003
CLEC18C	-2.70432		SPAAR	1.57252		ZNF724	-3.06659		CCDC149	1.26742
AGR2	-2.70709		DPYD	1.571		TMEM125	-3.0968		PAIP2B	1.26564
PGC	-2.70877		HRH1	1.57089		KSR2	-3.12007		FST	1.26533
PRKAR2B	-2.71699		EGR1	1.57068		IL1R2	-3.1409		LOC105379561	1.26462
GGTLC2	-2.71699		IL20RB	1.57059		RGCC	-3.14864		PDZD4	1.2643
RAB19	-2.72788		IRAK2	1.5678		MFAP5	-3.19816		THBS1	1.26393
RARRES2	-2.72788		HERC6	1.56622		KRT6B	-3.22486		SLC26A11	1.26364
SYNE4	-2.76535		GRIP2	1.56473		CXorf49B	-3.2311		KLF10	1.26329
HTR3A	-2.76535		PSMB9	1.56151		TRIM40	-3.2311		LOC102724770	1.26304
APOD	-2.76535		APOC1	1.55802		LMNTD1	-3.2311		LOC105371932	1.26076
ECEL1	-2.76535		CDC42EP3	1.55556		CFAP61	-3.2311		LOC112267855	1.26076
SLA	-2.77118		BDKRB2	1.55512		KCNK12	-3.2311		AMDHD1	1.26076
CNGB1	-2.78417		DUSP1	1.55378		SHISA7	-3.2311		C11orf65	1.26076
TMEM238L	-2.79283		BTN3A3	1.55067		CAPNS2	-3.2311		TMEM229B	1.26076
MYCN	-2.80188		NR2F1	1.54597		LPAR6	-3.23974		CLDN11	1.26076
CSDC2	-2.8198		TMEM154	1.54588		MAOA	-3.24983		H2AC15	1.26076
DRGX	-2.8198		PNMA2	1.54403		PTGS1	-3.26553		APLN	1.26076
SALL4	-2.84452		BIVM-ERCC5	1.54383		GNA15	-3.26629		CACNA1G	1.26076
ADARB2	-2.87227		S100A3	1.53792		SYK	-3.27		KATNAL1	1.25899
ARL9	-2.87227		ZNF585B	1.53781		TNFRSF1B	-3.27995		ZNF546	1.25875
NLRP4	-2.87227		MCAM	1.53746		ENG	-3.29733		KLF9	1.25658
NUTM1	-2.87227		LOX	1.53468		LILRA3	-3.3091		NEBL	1.25642
SMIM24	-2.87227		CSNK2A3	1.5326		OTOP2	-3.3091		KRT83	1.25548
GRM3	-2.87227		CAVIN2	1.53012		ALOX12B	-3.3831		TMEM86B	1.25503
FSCN3	-2.87227		CDH2	1.53001		IL13RA2	-3.3831		HYKK	1.25483
GUCY2D	-2.87227		PSG5	1.52274		MSMB	-3.3831		TBCEL-TECTA	1.2543
KCNJ13	-2.87227		FMO4	1.52211		SERPINB2	-3.3831		ARHGEF2	1.25368
DNAJB3	-2.87227		KIAA0754	1.52047		CCDC152	-3.42398		ZNF615	1.25341
MMP14	-2.87227		SLC45A1	1.52005		SERPINB4	-3.45349		CDKN2B	1.25289
FAM3B	-2.87227		CASTOR1	1.52005		TSLP	-3.45349		SH3BP5	1.25271
MASP1	-2.87227		STAT4	1.52005		LOC102725035	-3.4726		JAKMIP3	1.25171
GFI1B	-2.87227		THBS2	1.52005		OVOL1	-3.50412		PER1	1.25136
TMEM170B	-2.90458		RGS9	1.52005		GOLGA6A	-3.50478		SNCA	1.24917
TSPAN19	-2.93938		RWDD2B	1.51673		ERVV-2	-3.5206		BANK1	1.24816
SOAT2	-2.93938		TGFB1I1	1.51438		ENDOD1	-3.5206		GSTM3	1.24723
OLFML3	-2.9718		SLCO1B3-SLCO1B7	1.51324		PCSK1N	-3.5206		FGD4	1.24356
TFF1	-2.97918		ITGA1	1.51111		PRSS56	-3.58555		FKBP10	1.24339
NOS3	-2.98774		CRISPLD2	1.51002		BUB1B-PAK6	-3.63527		DNAJB7	1.24025
ZFP42	-2.99165		PMAIP1	1.50883		PRR20G	-3.64614		DNAJB2	1.23947
CLSTN2	-3.00037		ARHGAP31	1.50786		CDX1	-3.64614		APH1B	1.23887
GPR37	-3.00351		KRCC1	1.50555		ZNF831	-3.64614		TCF24	1.23839
RBPMS2	-3.03112		SLC16A6	1.50534		CPNE4	-3.64614		TEX22	1.23839
MYLK3	-3.03907		PRCP	1.50175		TPSG1	-3.64614		FBXO4	1.2372
NCCRP1	-3.05575		OTUD1	1.49905		FNDC4	-3.64614		AGO4	1.2362
IGSF6	-3.06491		HTRA1	1.49852		BRS3	-3.64614		ADAMTS13	1.23428
KCNV2	-3.06491		LIMS2	1.49518		SLC35G5	-3.64614		NXPH3	1.23428
TEX37	-3.06491		C2orf81	1.49148		KLHL13	-3.64614		ZC3H12C	1.23424
ILDR1	-3.06491		SLC15A3	1.48968		PSTPIP1	-3.64614		PSAT1	1.23386
NPTX2	-3.06491		TCN1	1.48968		LOC645202	-3.67235		SLC1A4	1.23047
SFTPD	-3.06491		SH3RF2	1.48933		LOC100653049	-3.68878		PDGFC	1.23027
CCNA1	-3.06491		BACH1	1.4878		CGB3	-3.73247		RNF39	1.22931
TM4SF5	-3.06491		CAV1	1.48764		AUTS2	-3.76161		TLCD2	1.22875
PRSS12	-3.07157		VEGFC	1.48531		ITGB6	-3.77999		CYP2U1	1.2274
KRT78	-3.10054		ARRDC3	1.48426		RORC	-3.78909		MICOS10-NBL1	1.22508
AATK	-3.10356		INSL3	1.48258		IGSF9B	-3.80841		ALDH1L2	1.22423
PCK1	-3.10444		CDKN2B	1.48248		DRGX	-3.81606		ATP6V1G2	1.22423
AOC1	-3.11628		RAB30	1.48221		TNNI2	-3.82091		LYPD6B	1.22202
CNTN4	-3.11769		HBEGF	1.47945		CLEC18B	-3.85611		GRAMD1C	1.22176
ADGRG3	-3.12956		NOX5	1.47941		HCAR3	-3.85611		RECK	1.22176
MBNL3	-3.13038		APH1B	1.47808		GLB1L2	-3.86647		RWDD2B	1.22126
B3GAT1	-3.15237		GATA3	1.47313		SH2D1B	-3.86853		NME9	1.22027
ABAT	-3.16925		FGF2	1.4723		CST6	-3.86853		TTC39A	1.22017
ATG9B	-3.20241		NXNL2	1.47072		NLRP4	-3.86853		DNAH11	1.2189
TEX13C	-3.23484		SOWAHB	1.4656		PLCH1	-3.86853		MGAT5B	1.21826
TRIM40	-3.23484		SOBP	1.46471		SMIM24	-3.86853		KLF11	1.21698
RIMBP2	-3.23484		HS3ST3B1	1.46315		PKP1	-3.86853		GJB7	1.21636
PLA2G3	-3.23484		SCG2	1.46116		FXYD6	-3.86853		PLAC8L1	1.21446
SHISA7	-3.23484		WDR54	1.45958		FAM3B	-3.86853		ZNF418	1.213
ACTG2	-3.27436		AMDHD1	1.45865		PRSS1	-3.86853		ARL14	1.2127
EPS8L3	-3.2825		DYNLT4	1.45865		GPR50	-3.86853		CDRT4	1.2115
PDE4B	-3.28261		KATNAL1	1.4578		KRT6C	-3.94088		AKT3	1.21061
HTR2C	-3.2873		CDC42EP2	1.45402		KRT6A	-3.95172		RNF213	1.21048
MYT1L	-3.29757		PCK2	1.45203		MATK	-3.96806		TGFB3	1.20993
RFPL4AL1	-3.3126		FZD4	1.45032		OLFML3	-3.96806		C2orf81	1.20892
LILRA3	-3.31284		ISG15	1.44629		BMERB1	-4.00085		SNAI2	1.20879
SLC7A7	-3.31587		ZFP30	1.44556		ACTG2	-4.00759		JUND	1.20409
BMP2	-3.32948		NPY4R2	1.44415		FRG2B	-4.02465		TSPYL4	1.20388
CEACAM20	-3.38684		CEBPD	1.44225		ZNF597	-4.06117		MC1R	1.20235
SYCP2L	-3.38684		ADAMTS6	1.43988		OR51B5	-4.06117		GTPBP2	1.2021
THEM5	-3.38684		MYLK	1.43917		NPTX2	-4.06117		USP37	1.19728
DNMT3L	-3.38684		LOC107985876	1.43759		CCL3	-4.06117		DYNC2H1	1.19716
UNC93A	-3.38684		CALY	1.43759		RASSF10	-4.06117		SSBP2	1.19658
PCDHB12	-3.38684		SPTLC3	1.43759		S100A9	-4.14864		PABPC4L	1.19329
DUSP13	-3.39643		SCUBE2	1.43759		FUT3	-4.16656		ENDOV	1.19109
FGFR2	-3.42748		PSTPIP1	1.43759		CSMD3	-4.2311		BDNF	1.19089
LY6G5C	-3.45723		ETS1	1.43718		SH2D4B	-4.2311		RGS7	1.19037
KLK5	-3.4709		DNAAF9	1.43334		PLA2G3	-4.2311		HIPK2	1.18884
SOX2	-3.4709		CACNA1H	1.43292		SNTG2	-4.2311		PDK4	1.18861
MAP2K6	-3.48516		CATIP	1.42985		NKX1-2	-4.3091		TTC7B	1.18778
HSFX4	-3.4952		SYNE1	1.42908		ABCB1	-4.3831		ARG2	1.18508
TP53TG3B	-3.49787		TGFA	1.42776		AJAP1	-4.3831		ZNF658	1.18455
OVOL1	-3.50785		ERRFI1	1.42741		SERPINB7	-4.3831		SGTB	1.18448
A2M	-3.51808		GRAMD2B	1.42676		RFPL4A	-4.44591		SPATC1L	1.18349
LYPD4	-3.52434		NPTXR	1.42452		SCG5	-4.50743		NR1D2	1.18267
SPINK13	-3.52434		S100A4	1.42059		ADAMTS20	-4.5206		PAQR6	1.18242
PCSK1N	-3.52434		KLF2	1.42052		KLHDC7A	-4.58473		PNMT	1.18168
PRSS8	-3.53003		TTLL11	1.41658		DUX4	-4.61576		SIDT2	1.18162
MAB21L4	-3.53336		SLC39A13	1.41536		ZNF85	-4.62997		USP25	1.18121
S100A9	-3.56741		UTS2B	1.41166		KLK9	-4.64614		LARP6	1.18023
NPNT	-3.56853		ZNF185	1.41063		PAPPA2	-4.64614		LOC105372704	1.17984
HRG	-3.58847		BRSK1	1.40902		SIGLEC15	-4.70503		RPRM	1.17711
DCAF8L2	-3.60923		ARHGAP26	1.409		MMP8	-4.76161		CASKIN2	1.17659
DUX4	-3.6195		KCTD11	1.40863		SPANXA1	-4.85403		RNF144A	1.17218
CDX1	-3.64987		GLP2R	1.40755		ZFP57	-4.86853		OR2H2	1.17217
VAX1	-3.64987		ROS1	1.40434		SLC17A9	-4.86853		TENT5B	1.17063
IL22RA2	-3.64987		KCNK6	1.4035		GFI1B	-4.86853		DBP	1.16794
ZNF831	-3.64987		LMO2	1.40221		SYT16	-4.86853		FAM102B	1.16701
CPNE4	-3.64987		MMP1	1.39752		PPP1R1B	-4.86853		ADARB1	1.16453
CYP4A11	-3.64987		RNF144B	1.3964		NID1	-4.91915		C21orf58	1.16417
ANTXRL	-3.64987		LGI4	1.39452		ICAM2	-4.96806		FSD1L	1.16198
NPR2	-3.64987		S1PR5	1.39452		CORO7-PAM16	-5.0357		SMIM38	1.16122
CPLX3	-3.64987		FCMR	1.38772		IL1RN	-5.06117		MAN1C1	1.16122
HIGD1C	-3.64987		AXL	1.38686		MARCO	-5.10557		ZNF189	1.16122
FNDC4	-3.64987		HSPB6	1.38255		HSD3B1	-5.14864		C3orf20	1.16122
GYG2	-3.64987		CXCL3	1.38255		FCRLA	-5.14864		KLHDC7B	1.16023
S1PR3	-3.6626		DUSP6	1.38175		RNASE7	-5.3091		ADM2	1.15792
ALPI	-3.6944		GADD45A	1.3812		CCL3L1	-5.43968		KLF15	1.15606
KSR2	-3.70877		KLF7	1.37944		ANO2	-5.45349		ACSF2	1.15492
CGB3	-3.7362		GLDC	1.37566		SPRR2D	-5.58473		UGDH	1.15465
FOXI3	-3.76535		IFNL1	1.37566		TMEM231	-5.59997		SORT1	1.1521
PLEKHB1	-3.76535		ANGPT4	1.37566		DHDH	-5.72426		PLEKHA4	1.15163
VIL1	-3.78201		RGS6	1.37566		TGFB1I1	-5.8856		KDM6B	1.15095
SPX	-3.84312		MALL	1.37453		RFPL4AL1	-5.97334		RNF165	1.15026
GDF6	-3.84758		CCDC15	1.37304		NME4	-6.09697		MAN1A1	1.14967
C2CD4D	-3.87227		TWIST1	1.37284		DNAH3	-6.10557		KIF21B	1.14932
SLC26A9	-3.87227		STRADB	1.36506		ART5	-6.14864		SLC2A3	1.14844
NEU4	-3.87227		ITGA6	1.36258		TNNT3	-6.48744		DCST2	1.14828
MOV10L1	-3.87227		PAQR8	1.36101		TICAM2	-6.63315		LOXL2	1.14817
PRSS1	-3.87227		EFEMP1	1.35955		ZBED2	-6.7336		TEF	1.14805
SLC17A9	-3.87227		ABO	1.3583		TMEM238L	-6.78909		LPXN	1.14754
SLC28A3	-3.87227		CITED1	1.35655		CAMSAP3	-7.25593		DMBT1	1.14746
MAGEB17	-3.87227		BACE1	1.35648		FSD1	-7.48744		RHOBTB1	1.14741
SYNDIG1L	-3.87227		PLPP3	1.35637		POF1B	-7.48744		UTRN	1.14728
ZG16	-3.87227		ARL4C	1.3546		KEAP1	-9.52009		PKD1L2	1.14694
GPR50	-3.87227		MICAL2	1.35441					GCA	1.14668
GPR141	-3.87433		ARHGEF28	1.35325					NDUFC2-KCTD14	1.14575
TNNT3	-3.90621		TK2	1.35171					NCALD	1.14528
TRIM15	-3.91458		KRT34	1.35086					CD37	1.14528
KRT6C	-3.94462		SH3RF3	1.35076					RGPD6	1.14517
NLRP11	-3.9718		CERCAM	1.35048					CPEB3	1.14468
FRG2C	-3.9947		TRIB2	1.35013					CCDC88B	1.14415
RFX8	-4.01911		PCDHGA1	1.35013					SYNE1	1.14394
FRG2B	-4.02839		LYPD6	1.34917					ZNF280B	1.14211
ATF7-NPFF	-4.05768		BNC2	1.34857					SOCS3	1.14191
MEIOB	-4.06491		RPS10-NUDT3	1.34839					HOXC13	1.14135
MT1B	-4.06491		GOLGA8N	1.34544					DENND5B	1.14121
TRPV6	-4.06491		DNAJC15	1.34496					MDH1B	1.14046
CACNA1I	-4.06491		EVI5L	1.34427					ZNF177	1.13951
ABHD14A-ACY1	-4.10405		PRKCA	1.34148					ARHGEF37	1.13814
MUC13	-4.10425		SYCE1L	1.33948					NHS	1.13594
HSD3B1	-4.15237		PSG1	1.33912					BTBD19	1.13536
SLC51B	-4.23484		CLCA2	1.33908					SPDYE6	1.13291
FABP6	-4.23484		MAGI2	1.33719					CEACAM19	1.13265
HSPB7	-4.23484		F3	1.33605					SHOC1	1.13042
SNTG2	-4.23484		PHLDB2	1.33533					PRCD	1.12951
COL21A1	-4.23484		PPFIA4	1.33364					DND1	1.12896
ASAH2	-4.3063		LBX2	1.33364					GDF15	1.12847
AJAP1	-4.38684		ERV3-1-ZNF117	1.3303					KNDC1	1.12807
MAEL	-4.38684		CFAP20DC	1.32875					LOC110384692	1.12805
SCGB3A2	-4.40119		CABP1	1.32741					EGLN3	1.12799
TTC22	-4.40339		GFPT2	1.32702					GNG3	1.12645
FSBP	-4.45448		DHX58	1.32628					ZCWPW2	1.12449
IL16	-4.47769		TLDC2	1.32276					CBL	1.12444
LOC102723655	-4.5348		MAFF	1.32218					SLC16A6	1.124
PYCARD	-4.5532		CLIP4	1.31914					AJUBA	1.12389
GALM	-4.55676		TBC1D3C	1.31864					CMYA5	1.12325
DLX6	-4.58847		CT83	1.31612					FAM120AOS	1.12197
RASGEF1A	-4.64987		ZNF177	1.31533					PLK2	1.12098
CELF6	-4.64987		CLMP	1.31389					RIMS3	1.12
TP53TG3	-4.6855		EMP3	1.31298					SEPTIN5	1.11731
SELENOP	-4.80859		GBP3	1.31156					SKIL	1.11686
PPP1R1B	-4.87227		IL1RAP	1.31045					SMAD9	1.11636
SULT1E1	-4.92289		HRCT1	1.30862					ATP8B2	1.11609
PAGE1	-4.9718		AXIN2	1.30855					CDC14A	1.11599
PRSS56	-5.16409		RNF152	1.30187					QRFP	1.1157
CCDC152	-5.16757		LRRC17	1.29766					ASNS	1.11538
CLIC5	-5.31284		TRANK1	1.29728					IL10RB	1.1136
RBM11	-5.31284		CSF2	1.29417					RORA	1.11068
CHRND	-5.32365		SLAMF8	1.29354					ATG2A	1.11032
USH1C	-5.40476		SLC20A1	1.2934					EBF4	1.11025
ABCA13	-5.53837		CFAP54	1.29264					INPPL1	1.1096
SPRR2D	-5.58847		DNMBP	1.29211					ZNF467	1.10799
TECTA	-5.58847		LPAR1	1.29167					BIVM-ERCC5	1.10703
SMIM10	-5.64987		LRRC73	1.29057					TBC1D3G	1.10671
AMHR2	-5.87227		ATP5MF-PTCD1	1.28878					PTCH1	1.10643
TMEM176B	-5.87227		AKNAD1	1.28873					ARPIN	1.10448
MARCOL	-6.01911		HOXB9	1.28827					TESMIN	1.10441
ROBO1	-6.06491		ANXA10	1.28445					PAK1	1.10394
FOXI1	-6.131		INPP4B	1.28118					PHGDH	1.10383
VLDLR	-6.25474		PSG4	1.2805					ARHGEF17	1.1021
POF1B	-6.49118		BTBD11	1.2792					TNFRSF9	1.10172
TRIM31	-6.49715		PRAG1	1.27694					MYCL	1.10029
TRIM10	-7.25474		ATP6V0A4	1.27613					YPEL5	1.09961
LOC107987464	-7.5236		GRAMD1C	1.27613					U2AF1L5	1.09901
DHDH	-8.12489		SLC2A13	1.27581					LRRC39	1.09854
CGA	-8.93682		CD177	1.27494					SLC47A2	1.09773
SNRPN	-9.11051		SPATA12	1.27389					FTL	1.09676
SNURF	-10.9043		CALHM3	1.27375					ZSWIM6	1.09535
			ITGA2	1.27107					SLIT2	1.09533
			TMEM156	1.26966					FAM149B1	1.09519
			CCT6B	1.26951					SNX16	1.09476
			CDH13	1.26833					EGR3	1.09411
			SEMA4F	1.26527					ZMYM5	1.0935
			STMN3	1.26473					LOC102724813	1.09191
			LYPD1	1.26101					ALPI	1.09094
			ARHGAP18	1.26047					NOX5	1.09083
			SHOC1	1.26038					TANC2	1.09076
			ADAM12	1.26017					PIGZ	1.09004
			COL5A1	1.25965					AMOTL2	1.08927
			APBB2	1.25861					KIF27	1.08925
			TMEM8B	1.25854					ZAP70	1.089
			EPHB2	1.25819					PDE4D	1.08877
			ZHX2	1.25702					BMT2	1.08836
			ALOX15B	1.25702					LNX1	1.087
			RAB7B	1.25702					GOLGA8N	1.08551
			PKDCC	1.25702					SYNC	1.08446
			SMIM38	1.25702					KLF6	1.08427
			NAAA	1.25674					SNX19	1.08227
			C11orf71	1.25445					STARD9	1.08202
			CRMP1	1.25126					LYST	1.08085
			DOCK11	1.24875					TPTEP2-CSNK1E	1.08075
			MR1	1.24819					PGM2L1	1.07796
			RAB43	1.24481					SPECC1	1.07738
			ALDH3B1	1.24393					GOLGA8M	1.07714
			ARHGEF2	1.24191					OSCP1	1.07493
			MYO1F	1.24123					TRABD2A	1.07471
			ATP8B2	1.23994					PPP1R9A	1.07448
			HABP4	1.2366					MPP2	1.07306
			KLF4	1.23618					SLC12A8	1.07248
			NR5A2	1.23564					VWCE	1.07128
			ACER3	1.23424					CCN5	1.07112
			ARSJ	1.23327					TMEM269	1.06973
			GRAMD1B	1.23246					CCDC17	1.06889
			ABL2	1.23116					LOC389831	1.06813
			LYST	1.23091					CAPN5	1.06811
			DACT3	1.23054					RAB6B	1.06541
			PAK1	1.22665					MID2	1.06421
			HS3ST3A1	1.22612					PDP1	1.06203
			MILR1	1.22432					EPHA4	1.06082
			KITLG	1.2227					LIPH	1.05909
			ANKRD33B	1.2218					DCLK1	1.05876
			EID2B	1.2201					CXCR5	1.05876
			CAPRIN2	1.21923					HHAT	1.05857
			BANK1	1.21888					C1RL	1.05845
			MCL1	1.2169					WDR88	1.05766
			EGR2	1.2152					EPB41L5	1.05703
			MB21D2	1.21323					DEFB1	1.05574
			TMEM158	1.21322					TSPAN33	1.0543
			CCL3L1	1.21262					SCN4A	1.0543
			RUSC2	1.21125					NPY4R2	1.05287
			SOCS3	1.20789					NDUFA4L2	1.05204
			SLC37A2	1.20532					LMO4	1.05187
			CCDC191	1.20518					SNED1	1.05048
			EFEMP2	1.20358					PARP6	1.04951
			TUFT1	1.20189					CRMP1	1.04491
			BUB1B-PAK6	1.20169					INPP5J	1.04358
			MSRB3	1.20141					FECH	1.04178
			SDC4	1.19894					BACH1	1.04155
			CDH8	1.19812					ZDBF2	1.04003
			PPP1R32	1.19812					RFNG	1.0387
			S100A5	1.19812					HSD17B14	1.03836
			WNT5B	1.19812					HPCAL4	1.03836
			SPARCL1	1.19812					SMIM14	1.03738
			EFNB1	1.1979					TBC1D3L	1.03605
			TGFBR2	1.19216					MSS51	1.03486
			FGFBP1	1.19182					AHR	1.03326
			AKR1C2	1.1899					CCDC180	1.03315
			NID1	1.18563					TBC1D3H	1.03307
			TMIE	1.18302					VAMP2	1.03273
			CALD1	1.18282					H3C6	1.03252
			GLIPR1	1.1786					BTN2A2	1.03208
			TSC22D1	1.17696					LRRC51	1.03009
			LOC107987067	1.17507					ULK1	1.02786
			PCDH1	1.17421					GBA2	1.02719
			WDR31	1.17287					DNM1	1.02696
			GGN	1.17213					MLF1	1.02536
			PITPNM3	1.17106					CALD1	1.02477
			BARX2	1.17101					MSRB3	1.02191
			MFAP5	1.17033					LRRC73	1.02129
			ACO1	1.16956					SH3GL3	1.02129
			ST3GAL6	1.16955					CCDC169	1.02085
			DNAJB5	1.16889					LRP12	1.02082
			TIGIT	1.16816					GABARAPL1	1.02074
			IL10RB	1.16461					ENO2	1.02059
			IFNE	1.1616					FAM13B	1.01961
			OAF	1.16159					GAA	1.01925
			KLHL29	1.15893					IFITM10	1.019
			TNFSF10	1.15826					TRPS1	1.01791
			LGALS1	1.15775					ENO3	1.01729
			ZFP36L1	1.15752					OBSCN	1.01599
			DAW1	1.15748					SLC23A1	1.01564
			SH3YL1	1.15748					DYRK1A	1.0141
			ODAD2	1.15748					TTC9	1.01359
			FAM167B	1.15748					TRIB3	1.01279
			TMEM40	1.15647					TBC1D3K	1.01232
			DLG4	1.1561					ST6GALNAC2	1.01176
			HKDC1	1.15555					G6PD	1.01167
			SUSD1	1.15406					HEXD	1.01104
			MAPK10	1.15324					FBXO41	1.01046
			NECTIN1	1.15289					TSGA10	1.01038
			OR2A1	1.15259					CDKN3	1.00938
			DNAH5	1.14887					GALNT13	1.00922
			EGR3	1.14808					CCDC144A	1.00816
			MCRIP1	1.14743					MYEOV	1.00751
			F8	1.14687					FBXO36	1.00623
			KIAA1755	1.14454					LDLRAD1	1.00594
			RPE65	1.14368					LAMB4	1.00585
			HHIPL2	1.14278					SYNPO	1.00551
			SOX5	1.14154					CCDC191	1.00111
			NRP1	1.13965					TBCEL	1.00106
			LGR6	1.13827					GATA3	1.00095
			CTSE	1.13672
			ITPKB	1.13587
			CD44	1.13527
			SH2D5	1.13239
			PDE9A	1.13112
			AKT3	1.13087
			MAF	1.13085
			SYT16	1.12773
			DENND2C	1.12614
			RGS3	1.12421
			PTGDS	1.12272
			OR2A7	1.12166
			ZCCHC24	1.12128
			OSBPL6	1.11998
			LAMB2	1.11969
			IQCN	1.11951
			GGACT	1.11865
			LACTB	1.11854
			FAM161B	1.11797
			CTNNBIP1	1.11591
			HOXB8	1.11566
			PTPRJ	1.11502
			AHNAK	1.11313
			FOXD1	1.11303
			CTBS	1.11258
			FUZ	1.11165
			SPACA9	1.1111
			ZC3HAV1	1.11041
			EXD3	1.10892
			PRAF2	1.10827
			LIPH	1.10665
			C11orf68	1.10651
			PTCH1	1.10579
			CSRNP1	1.10528
			RECK	1.10287
			NLRP10	1.10167
			SYNE3	1.10121
			FOSB	1.10081
			CPA4	1.09988
			CYP39A1	1.09859
			PLCH2	1.09803
			RTN4RL1	1.09646
			SDR16C5	1.09645
			NIPSNAP3A	1.09391
			QSOX1	1.09367
			SNAI2	1.09334
			CAMK1	1.09329
			ALPK1	1.09263
			ADRA1B	1.09197
			SDSL	1.09037
			TRPV2	1.08942
			CNTRL	1.08834
			ORAI3	1.08801
			JAG1	1.08592
			SPATA7	1.08511
			BCAR3	1.08502
			RAB38	1.08193
			TGM2	1.08169
			TTYH3	1.08081
			ZNF658	1.0798
			NT5E	1.07853
			ACCS	1.07821
			SMIM27	1.07805
			EFNB2	1.07782
			GRID1	1.07464
			CREB5	1.07411
			BEST3	1.07259
			CACNG8	1.07247
			C21orf58	1.07228
			PTPRM	1.07092
			FBF1	1.07048
			NME7	1.06953
			TNFRSF21	1.06947
			DCLK2	1.06861
			SRPX	1.06836
			PHC2	1.06553
			CCDC180	1.06549
			PLAU	1.06349
			DGKA	1.06081
			TP53AIP1	1.06062
			ZBTB38	1.06027
			POLD4	1.06007
			PTRH1	1.05937
			ARG2	1.05899
			B3GALT9	1.05829
			SLC6A14	1.05708
			PAQR6	1.05688
			BNC1	1.0551
			LOC107987423	1.05456
			GLI2	1.053
			TXNRD3	1.05126
			MESP1	1.05057
			SULF2	1.04878
			KCNN1	1.04765
			IER3	1.0474
			HEG1	1.04609
			EHBP1L1	1.04443
			UTRN	1.04367
			WLS	1.04361
			APOL6	1.04239
			FBP1	1.042
			NCALD	1.042
			LPXN	1.04006
			SHISAL1	1.03979
			SPRED3	1.03887
			POGLUT3	1.03864
			PIM1	1.0352
			TTC7B	1.035
			DAGLA	1.03488
			KCNH3	1.03462
			IL11RA	1.03462
			CIBAR1	1.03429
			SECTM1	1.03414
			EPHX1	1.0339
			FAM110A	1.03241
			NEXN	1.03177
			SERPINE1	1.02859
			TMEM139	1.02714
			KANSL1L	1.02713
			IL31RA	1.02624
			SUPT3H	1.02597
			GPR87	1.02529
			IFT57	1.02437
			LAMC2	1.02363
			FBLN2	1.02255
			PPP1R3C	1.02255
			DISP2	1.02225
			ZNF699	1.02124
			GRK4	1.01998
			ETV1	1.01855
			SLCO1B3	1.01851
			SYTL3	1.01727
			SIGLEC6	1.01658
			ZDHHC24	1.01479
			ABCA3	1.01452
			POLI	1.00912
			SERPINB3	1.00548
			CD99L2	1.00497
			CITED4	1.00448
			WWTR1	1.00347
			OPTN	1.00225
