# Supplementary material for: TMEM52B Isoforms P18 and P20 Differentially Promote the Oncogenesis and Metastasis of Nasopharyngeal Carcinoma
Source: Adv Sci (Weinh). 2024 Jun 28;11(33):2402457. doi: 10.1002/advs.202402457 (PMC11434218; doi:10.1002/advs.202402457)
Supplement: Supplementary file 4 — Supplemental Data3 [file ADVS-11-2402457-s003.xlsx]

## Sheet: P20
Accession	Description	Coverage [%]	# Peptides	# PSMs	# Unique Peptides	# AAs	MW [kDa]	calc. pI	Abundances (Grouped): HONE_1_P20
P35579	Myosin-9 OS=Homo sapiens OX=9606 GN=MYH9 PE=1 SV=4	57	112	212	94	1960	226.4	5.6	2.08064e+09
H6VRF8	Cytokeratin-1 OS=Homo sapiens OX=9606 GN=KRT1 PE=3 SV=1	59	40	77	35	644	66	8.12	2.35118e+09
P13645	Keratin, type I cytoskeletal 10 OS=Homo sapiens OX=9606 GN=KRT10 PE=1 SV=6	64	33	56	29	584	58.8	5.21	1.26741e+09
P35527	Keratin, type I cytoskeletal 9 OS=Homo sapiens OX=9606 GN=KRT9 PE=1 SV=3	67	32	57	32	623	62	5.24	1.03387e+09
P35908	Keratin, type II cytoskeletal 2 epidermal OS=Homo sapiens OX=9606 GN=KRT2 PE=1 SV=2	64	38	54	29	639	65.4	8	6.84607e+08
Q15149	Plectin OS=Homo sapiens OX=9606 GN=PLEC PE=1 SV=3	17	71	72	69	4684	531.5	5.96	8.69667e+07
Q86YZ3	Hornerin OS=Homo sapiens OX=9606 GN=HRNR PE=1 SV=2	28	25	31	25	2850	282.2	10.04	7.14483e+07
B2RAM6	cDNA, FLJ95005, highly similar to Homo sapiens kinesin family member 11 (KIF11), mRNA OS=Homo sapiens OX=9606 PE=2 SV=1	31	34	37	34	1056	119.1	5.72	1.79214e+08
Q53G99	Beta actin variant (Fragment) OS=Homo sapiens OX=9606 PE=2 SV=1	52	15	47	5	375	41.7	5.59	9.25389e+08
P13647	Keratin, type II cytoskeletal 5 OS=Homo sapiens OX=9606 GN=KRT5 PE=1 SV=3	35	24	31	13	590	62.3	7.74	1.52688e+08
A0A1P7ZIM8	LMO7b OS=Homo sapiens OX=9606 PE=2 SV=1	25	26	29	26	1297	147.1	6.49	6.02975e+07
P35580	Myosin-10 OS=Homo sapiens OX=9606 GN=MYH10 PE=1 SV=3	11	18	25	3	1976	228.9	5.54	770645
P02538	Keratin, type II cytoskeletal 6A OS=Homo sapiens OX=9606 GN=KRT6A PE=1 SV=3	39	24	30	3	564	60	8	1.02401e+08
P04259	Keratin, type II cytoskeletal 6B OS=Homo sapiens OX=9606 GN=KRT6B PE=1 SV=5	40	24	31	4	564	60	8	7.84716e+06
P08779	Keratin, type I cytoskeletal 16 OS=Homo sapiens OX=9606 GN=KRT16 PE=1 SV=4	48	20	24	11	473	51.2	5.05	4.78875e+07
A0A6Q8PFJ0	Prelamin-A/C OS=Homo sapiens OX=9606 GN=LMNA PE=4 SV=1	34	26	29	25	729	80.9	8.27	7.42383e+07
P02533	Keratin, type I cytoskeletal 14 OS=Homo sapiens OX=9606 GN=KRT14 PE=1 SV=4	40	18	23	4	472	51.5	5.16	8.96856e+06
E9PDF6	Unconventional myosin-Ib OS=Homo sapiens OX=9606 GN=MYO1B PE=1 SV=1	18	17	19	17	1107	128.4	9.31	40940520
A8K3K1	cDNA FLJ78096, highly similar to Homo sapiens actin, alpha, cardiac muscle (ACTC), mRNA OS=Homo sapiens OX=9606 PE=2 SV=1	25	9	33	1	377	42	5.39	8.63917e+06
P11142	Heat shock cognate 71 kDa protein OS=Homo sapiens OX=9606 GN=HSPA8 PE=1 SV=1	29	17	21	13	646	70.9	5.52	5.97126e+07
P21333	Filamin-A OS=Homo sapiens OX=9606 GN=FLNA PE=1 SV=4	10	22	22	18	2647	280.6	6.06	2.54821e+07
P08238	Heat shock protein HSP 90-beta OS=Homo sapiens OX=9606 GN=HSP90AB1 PE=1 SV=4	25	15	15	9	724	83.2	5.03	3.78547e+07
F5H5D3	Tubulin alpha chain OS=Homo sapiens OX=9606 GN=TUBA1C PE=1 SV=1	29	11	15	10	519	57.7	5.07	6.50484e+07
P08670	Vimentin OS=Homo sapiens OX=9606 GN=VIM PE=1 SV=4	37	18	20	16	466	53.6	5.12	5.74615e+07
P05787	Keratin, type II cytoskeletal 8 OS=Homo sapiens OX=9606 GN=KRT8 PE=1 SV=7	35	19	22	12	483	53.7	5.59	47957335
A0A384NYT8	Tubulin beta chain (Fragment) OS=Homo sapiens OX=9606 PE=2 SV=1	35	13	20	3	442	49.4	4.89	42833660
A0A384P5S9	Epididymis secretory sperm binding protein OS=Homo sapiens OX=9606 PE=2 SV=1	8	19	19	19	2452	282.1	5.34	1.69069e+07
A0A0G2JIW1	Heat shock 70 kDa protein 1B OS=Homo sapiens OX=9606 GN=HSPA1B PE=1 SV=1	24	14	18	11	642	70.1	5.66	4.44411e+07
P07900	Heat shock protein HSP 90-alpha OS=Homo sapiens OX=9606 GN=HSP90AA1 PE=1 SV=5	18	13	14	8	732	84.6	5.02	1.6831e+07
P08729	Keratin, type II cytoskeletal 7 OS=Homo sapiens OX=9606 GN=KRT7 PE=1 SV=5	22	14	16	10	469	51.4	5.48	1.92952e+07
Q8N6N5	Tubulin beta chain OS=Homo sapiens OX=9606 GN=TUBB2C PE=2 SV=1	28	11	17	1	445	49.8	4.86	3.83962e+06
D6W5C0	Spectrin beta chain OS=Homo sapiens OX=9606 GN=SPTBN1 PE=3 SV=1	8	17	17	17	2278	264.3	5.58	1.36284e+07
Q04695	Keratin, type I cytoskeletal 17 OS=Homo sapiens OX=9606 GN=KRT17 PE=1 SV=2	45	20	22	9	432	48.1	5.02	1.13719e+08
Q6IPT9	Elongation factor 1-alpha OS=Homo sapiens OX=9606 GN=EEF1A1 PE=2 SV=1	32	12	14	12	462	50.2	9.07	9.83963e+07
P15924	Desmoplakin OS=Homo sapiens OX=9606 GN=DSP PE=1 SV=3	7	21	21	21	2871	331.6	6.81	1.86125e+07
P63104	14-3-3 protein zeta/delta OS=Homo sapiens OX=9606 GN=YWHAZ PE=1 SV=1	46	9	11	7	245	27.7	4.79	2.52248e+07
Q92614	Unconventional myosin-XVIIIa OS=Homo sapiens OX=9606 GN=MYO18A PE=1 SV=3	9	14	14	14	2054	233	6.3	1.05917e+07
P05783	Keratin, type I cytoskeletal 18 OS=Homo sapiens OX=9606 GN=KRT18 PE=1 SV=2	34	16	18	14	430	48	5.45	1.20254e+08
O43707	Alpha-actinin-4 OS=Homo sapiens OX=9606 GN=ACTN4 PE=1 SV=2	15	12	13	7	911	104.8	5.44	1.34044e+07
O14950	Myosin regulatory light chain 12B OS=Homo sapiens OX=9606 GN=MYL12B PE=1 SV=2	51	7	11	7	172	19.8	4.84	7.56428e+07
Q2TSD0	Glyceraldehyde-3-phosphate dehydrogenase OS=Homo sapiens OX=9606 PE=2 SV=1	30	8	8	8	335	36	8.46	4.21158e+07
P67936	Tropomyosin alpha-4 chain OS=Homo sapiens OX=9606 GN=TPM4 PE=1 SV=3	29	10	12	7	248	28.5	4.69	8.27048e+07
Q6S8J3	POTE ankyrin domain family member E OS=Homo sapiens OX=9606 GN=POTEE PE=2 SV=3	9	6	21	1	1075	121.3	6.2	1.92785e+06
Q00839	Heterogeneous nuclear ribonucleoprotein U OS=Homo sapiens OX=9606 GN=HNRNPU PE=1 SV=6	13	9	11	1	825	90.5	6	1543932
Q7Z406	Myosin-14 OS=Homo sapiens OX=9606 GN=MYH14 PE=1 SV=2	5	10	13	1	1995	227.7	5.6
A1A4E9	Keratin 13 OS=Homo sapiens OX=9606 GN=KRT13 PE=1 SV=1	23	12	13	8	458	49.6	4.96	9.96618e+06
B4DLR3	cDNA FLJ54020, highly similar to Heterogeneous nuclear ribonucleoprotein U OS=Homo sapiens OX=9606 PE=2 SV=1	12	9	11	1	784	86.8	6.43	2.89072e+07
Q562R1	Beta-actin-like protein 2 OS=Homo sapiens OX=9606 GN=ACTBL2 PE=1 SV=2	15	4	17	1	376	42	5.59
B2RDE1	cDNA, FLJ96568, highly similar to Homo sapiens tropomyosin 3 (TPM3), mRNA OS=Homo sapiens OX=9606 PE=2 SV=1	27	9	9	6	248	29	4.75	1.25244e+07
P04083	Annexin A1 OS=Homo sapiens OX=9606 GN=ANXA1 PE=1 SV=2	41	10	10	10	346	38.7	7.02	1.90881e+07
P62805	Histone H4 OS=Homo sapiens OX=9606 GN=H4C1 PE=1 SV=2	51	6	10	6	103	11.4	11.36	1.90734e+08
H0YMD0	Annexin (Fragment) OS=Homo sapiens OX=9606 GN=ANXA2 PE=1 SV=1	44	9	9	9	227	25.3	5.97	2.61591e+07
P11021	Endoplasmic reticulum chaperone BiP OS=Homo sapiens OX=9606 GN=HSPA5 PE=1 SV=2	12	7	9	5	654	72.3	5.16	4.41258e+06
B7Z6Z4	Myosin light polypeptide 6 OS=Homo sapiens OX=9606 GN=MYL6 PE=1 SV=1	27	6	8	4	238	26.7	5.08	8.75754e+07
H9KV75	Alpha-actinin cytoskeletal isoform OS=Homo sapiens OX=9606 GN=ACTN1 PE=1 SV=1	10	8	8	2	822	94.8	5.69	2.41232e+06
F8W6I7	Helix-destabilizing protein OS=Homo sapiens OX=9606 GN=HNRNPA1 PE=1 SV=2	26	7	11	5	307	33.1	9.13	4.42675e+07
Q5QNW6	Histone H2B type 2-F OS=Homo sapiens OX=9606 GN=H2BC18 PE=1 SV=3	42	6	8	2	126	13.9	10.32	9.78834e+07
B2RBS8	cDNA, FLJ95666, highly similar to Homo sapiens albumin (ALB), mRNA OS=Homo sapiens OX=9606 PE=2 SV=1	18	12	18	12	609	69.3	6.28	1.14377e+08
A0A1Y0BRN0	Unconventional myosin-6 OS=Homo sapiens OX=9606 GN=Myo6-008 PE=2 SV=1	8	10	10	10	1272	146.9	8.56	5.8008e+06
O00571	ATP-dependent RNA helicase DDX3X OS=Homo sapiens OX=9606 GN=DDX3X PE=1 SV=3	14	9	9	8	662	73.2	7.18	8.56407e+06
Q16778	Histone H2B type 2-E OS=Homo sapiens OX=9606 GN=H2BC21 PE=1 SV=3	41	5	7	1	126	13.9	10.32	3.05526e+06
A0A384NL58	Heterogeneous nuclear ribonucleoproteins A2/B1 OS=Homo sapiens OX=9606 PE=2 SV=1	18	6	8	5	353	37.4	8.95	1.89298e+07
P14618	Pyruvate kinase PKM OS=Homo sapiens OX=9606 GN=PKM PE=1 SV=4	19	9	9	9	531	57.9	7.84	1.44277e+07
P14625	Endoplasmin OS=Homo sapiens OX=9606 GN=HSP90B1 PE=1 SV=1	13	10	10	9	803	92.4	4.84	7.42484e+06
O75369	Filamin-B OS=Homo sapiens OX=9606 GN=FLNB PE=1 SV=2	5	12	12	8	2602	278	5.73	3.5026e+06
F5GZS6	4F2 cell-surface antigen heavy chain OS=Homo sapiens OX=9606 GN=SLC3A2 PE=1 SV=1	15	8	8	8	599	64.8	5.1	1.61121e+07
P06733	Alpha-enolase OS=Homo sapiens OX=9606 GN=ENO1 PE=1 SV=2	18	7	8	6	434	47.1	7.39	3.81345e+07
P19338	Nucleolin OS=Homo sapiens OX=9606 GN=NCL PE=1 SV=3	15	11	11	11	710	76.6	4.7	2.34923e+07
Q8N1C8	75 kDa glucose-regulated protein (Fragment) OS=Homo sapiens OX=9606 GN=HSPA9 PE=2 SV=1	14	7	7	7	681	73.8	6.37	6.90273e+06
P25705	ATP synthase subunit alpha, mitochondrial OS=Homo sapiens OX=9606 GN=ATP5F1A PE=1 SV=1	14	7	7	7	553	59.7	9.13	5.07909e+06
A0A2R8YFE2	Actin, cytoplasmic 1 (Fragment) OS=Homo sapiens OX=9606 GN=ACTB PE=1 SV=1	51	3	8	1	79	8.8	9.2	997982
Q4KMG9	Transmembrane protein 52B OS=Homo sapiens OX=9606 GN=TMEM52B PE=1 SV=1	32	4	11	4	183	20	5.67	9.65458e+07
Q02413	Desmoglein-1 OS=Homo sapiens OX=9606 GN=DSG1 PE=1 SV=2	7	5	5	5	1049	113.7	5.03	3.94993e+06
P14923	Junction plakoglobin OS=Homo sapiens OX=9606 GN=JUP PE=1 SV=3	13	9	10	7	745	81.7	6.14	7.94366e+06
B4DN41	DEAD box protein 5 OS=Homo sapiens OX=9606 PE=2 SV=1	15	9	9	6	603	67.7	8.87	6.11937e+06
J3QTR3	Ubiquitin-40S ribosomal protein S27a (Fragment) OS=Homo sapiens OX=9606 GN=RPS27A PE=1 SV=1	44	5	7	5	106	12.2	10.14	1.1362e+08
B2RDD7	Protein arginine N-methyltransferase 5 OS=Homo sapiens OX=9606 PE=2 SV=1	14	9	10	9	637	72.7	6.29	2.21427e+07
Q16777	Histone H2A type 2-C OS=Homo sapiens OX=9606 GN=H2AC20 PE=1 SV=4	33	4	6	4	129	14	10.9	225497072
B7Z2Z1	cDNA FLJ59523, highly similar to Scaffold attachment factor B OS=Homo sapiens OX=9606 PE=2 SV=1	9	9	10	9	811	91	7.24	1.7469e+07
B4DE59	Junction plakoglobin OS=Homo sapiens OX=9606 PE=2 SV=1	15	8	10	1	563	62.6	5.17
P26641	Elongation factor 1-gamma OS=Homo sapiens OX=9606 GN=EEF1G PE=1 SV=3	12	6	8	6	437	50.1	6.67	6.299e+06
P00558	Phosphoglycerate kinase 1 OS=Homo sapiens OX=9606 GN=PGK1 PE=1 SV=3	14	5	5	5	417	44.6	8.1	3.93826e+06
P29692	Elongation factor 1-delta OS=Homo sapiens OX=9606 GN=EEF1D PE=1 SV=5	22	4	4	4	281	31.1	5.01	5.57621e+06
B4DUQ1	Heterogeneous nuclear ribonucleoprotein K OS=Homo sapiens OX=9606 PE=2 SV=1	16	6	8	6	439	48.5	5.92	1.27299e+07
Q4J6C0	Protein-serine/threonine phosphatase (Fragment) OS=Homo sapiens OX=9606 GN=PPM1B PE=2 SV=1	21	8	8	8	431	47.8	6.15	2.41865e+07
Q9H853	Putative tubulin-like protein alpha-4B OS=Homo sapiens OX=9606 GN=TUBA4B PE=5 SV=2	11	2	4	1	241	27.5	7.83	10820672
B4DY08	Heterogeneous nuclear ribonucleoproteins C1/C2 OS=Homo sapiens OX=9606 GN=HNRNPC PE=1 SV=1	19	6	7	6	288	32	8.72	1.24932e+07
P04075	Fructose-bisphosphate aldolase A OS=Homo sapiens OX=9606 GN=ALDOA PE=1 SV=2	18	7	7	7	364	39.4	8.09	1.83475e+07
Q7Z794	Keratin, type II cytoskeletal 1b OS=Homo sapiens OX=9606 GN=KRT77 PE=1 SV=3	9	6	7	2	578	61.9	5.99	1.26388e+06
P58107	Epiplakin OS=Homo sapiens OX=9606 GN=EPPK1 PE=1 SV=3	8	4	4	2	5088	555.3	5.62	225767
A0A5C2GAM0	IGH + IGL c145_light_IGKV2-30_IGKJ4 (Fragment) OS=Homo sapiens OX=9606 PE=2 SV=1	38	3	6	2	112	12.3	8.48	1.09306e+09
P62269	40S ribosomal protein S18 OS=Homo sapiens OX=9606 GN=RPS18 PE=1 SV=3	43	7	7	7	152	17.7	10.99	1.77132e+07
P13639	Elongation factor 2 OS=Homo sapiens OX=9606 GN=EEF2 PE=1 SV=4	8	8	8	8	858	95.3	6.83	1.08729e+07
P55072	Transitional endoplasmic reticulum ATPase OS=Homo sapiens OX=9606 GN=VCP PE=1 SV=4	11	7	7	7	806	89.3	5.26	6.66471e+06
Q9Y2W1	Thyroid hormone receptor-associated protein 3 OS=Homo sapiens OX=9606 GN=THRAP3 PE=1 SV=2	8	6	6	6	955	108.6	10.15	4.78958e+06
P38159	RNA-binding motif protein, X chromosome OS=Homo sapiens OX=9606 GN=RBMX PE=1 SV=3	17	7	8	7	391	42.3	10.05	1.26636e+07
A0A024R8K7	Integrin beta OS=Homo sapiens OX=9606 GN=ITGB4 PE=3 SV=1	3	4	4	4	1752	194.9	6.1	2.53161e+06
D3DQ69	SERPINE1 mRNA binding protein 1, isoform CRA_c OS=Homo sapiens OX=9606 GN=SERBP1 PE=4 SV=1	8	3	3	3	450	49.1	9.33	1.56784e+06
P12236	ADP/ATP translocase 3 OS=Homo sapiens OX=9606 GN=SLC25A6 PE=1 SV=4	19	6	6	6	298	32.8	9.74	1.58198e+07
H9NKY4	IFITM3 OS=Homo sapiens OX=9606 GN=IFITM3 PE=3 SV=1	31	2	2	2	133	14.6	6.9	2.43481e+06
F8W1S1	Keratin, type II cytoskeletal 74 OS=Homo sapiens OX=9606 GN=KRT74 PE=1 SV=1	7	5	6	1	543	59.4	7.44	1.59917e+06
O00159	Unconventional myosin-Ic OS=Homo sapiens OX=9606 GN=MYO1C PE=1 SV=4	6	6	7	6	1063	121.6	9.41	4.48624e+06
C8C504	Beta-globin OS=Homo sapiens OX=9606 GN=HBB PE=3 SV=1	17	2	4	1	147	16	8.06	1.64227e+07
B3KN06	Coronin OS=Homo sapiens OX=9606 PE=2 SV=1	10	5	5	5	474	53.2	6.93	8767197
A0A087X0X3	Heterogeneous nuclear ribonucleoprotein M OS=Homo sapiens OX=9606 GN=HNRNPM PE=1 SV=1	8	5	5	5	730	77.5	8.78	6.16365e+06
P62851	40S ribosomal protein S25 OS=Homo sapiens OX=9606 GN=RPS25 PE=1 SV=1	24	4	5	4	125	13.7	10.11	1.1067e+08
Q08211	ATP-dependent RNA helicase A OS=Homo sapiens OX=9606 GN=DHX9 PE=1 SV=4	5	5	5	5	1270	140.9	6.84	1.77355e+06
B3GQS7	60 kDa chaperonin OS=Homo sapiens OX=9606 GN=HSPD1 PE=2 SV=1	11	5	5	5	569	60.6	6.04	9.20764e+06
P04792	Heat shock protein beta-1 OS=Homo sapiens OX=9606 GN=HSPB1 PE=1 SV=2	26	4	4	4	205	22.8	6.4	4.44165e+06
B4DJI1	L-lactate dehydrogenase OS=Homo sapiens OX=9606 PE=2 SV=1	18	6	6	6	305	33.6	8.46	1.08187e+07
A8K7F6	RNA helicase OS=Homo sapiens OX=9606 PE=2 SV=1	12	5	5	4	406	46.1	5.48	6.40446e+06
P23526	Adenosylhomocysteinase OS=Homo sapiens OX=9606 GN=AHCY PE=1 SV=4	11	4	4	4	432	47.7	6.34	2.20485e+06
A4ZU86	Nucleophosmin OS=Homo sapiens OX=9606 GN=NPM1 PE=2 SV=1	22	5	5	5	274	30	4.75	1.52643e+07
Q1ZYL5	Tropomyosin 1 alpha variant 6 OS=Homo sapiens OX=9606 PE=2 SV=1	14	4	5	2	245	28.5	4.78	5.2374e+06
A0A5F9ZHM4	L-lactate dehydrogenase OS=Homo sapiens OX=9606 GN=LDHB PE=1 SV=1	15	4	4	4	341	37.4	6.25	5.52474e+06
B7Z3V1	Sodium/potassium-transporting ATPase subunit alpha (Fragment) OS=Homo sapiens OX=9606 PE=2 SV=1	6	6	6	6	1020	112.4	5.35	5.85989e+06
R4H484	X-DING-CD4 (Fragment) OS=Homo sapiens OX=9606 PE=2 SV=1	11	3	3	3	292	29.9	7.91	8.88315e+06
Q9BQQ5	Ribosomal protein L27a OS=Homo sapiens OX=9606 GN=L27a PE=4 SV=1	28	3	3	3	106	12	11.46	5.88496e+06
A0A0Y0BS51	CUB domain containing protein 1 (Fragment) OS=Homo sapiens OX=9606 PE=2 SV=1	9	6	6	2	638	71.8	8.22	1.23988e+07
A0A024R2T5	CUB domain containing protein 1, isoform CRA_a OS=Homo sapiens OX=9606 GN=CDCP1 PE=4 SV=1	6	5	5	1	836	92.8	8.03	677896
Q6NUR7	Ezrin OS=Homo sapiens OX=9606 GN=EZR PE=2 SV=1	8	4	4	3	586	69.2	6.27	3.38379e+06
Q2TTR7	Receptor protein-tyrosine kinase OS=Homo sapiens OX=9606 PE=2 SV=1	4	5	5	5	1210	134.2	6.68	4.61404e+06
Q16658	Fascin OS=Homo sapiens OX=9606 GN=FSCN1 PE=1 SV=3	8	3	3	3	493	54.5	7.24	4.3561e+06
B2RDN9	ATP-dependent DNA helicase 2 subunit 1 OS=Homo sapiens OX=9606 PE=2 SV=1	7	4	4	4	609	69.7	6.7	7.67929e+06
A0A024RDQ0	Heat shock 110 kDa protein OS=Homo sapiens OX=9606 GN=HSPH1 PE=3 SV=1	8	5	5	5	814	92.1	5.55	3.81736e+06
P08865	40S ribosomal protein SA OS=Homo sapiens OX=9606 GN=RPSA PE=1 SV=4	10	2	2	2	295	32.8	4.87	2.63668e+06
P26038	Moesin OS=Homo sapiens OX=9606 GN=MSN PE=1 SV=3	8	5	5	4	577	67.8	6.4	6.10299e+06
V9HWC6	Peptidyl-prolyl cis-trans isomerase OS=Homo sapiens OX=9606 GN=HEL-S-39 PE=2 SV=1	24	5	5	4	208	22.7	9.32	9.59389e+06
B7Z2N5	cDNA FLJ51840, highly similar to Alpha-actinin-2 OS=Homo sapiens OX=9606 PE=2 SV=1	5	4	4	1	803	92.9	5.81	384751
B2R4P2	cDNA, FLJ92164, highly similar to Homo sapiens peroxiredoxin 1 (PRDX1), mRNA OS=Homo sapiens OX=9606 PE=2 SV=1	19	4	4	3	199	22.2	8.38	17140984
A8MXP9	Matrin-3 OS=Homo sapiens OX=9606 GN=MATR3 PE=1 SV=1	6	4	4	4	895	99.9	6.04	5.41962e+06
Q0QEN7	ATP synthase subunit beta (Fragment) OS=Homo sapiens OX=9606 GN=ATP5B PE=2 SV=1	11	4	4	4	445	48.1	5.07	2.12646e+06
Q92841	Probable ATP-dependent RNA helicase DDX17 OS=Homo sapiens OX=9606 GN=DDX17 PE=1 SV=2	8	5	5	2	729	80.2	8.27	652887
E9PCY7	Heterogeneous nuclear ribonucleoprotein H OS=Homo sapiens OX=9606 GN=HNRNPH1 PE=1 SV=1	11	4	4	3	429	47.1	6.34	4.45315e+06
B4DL04	Receptor protein-tyrosine kinase OS=Homo sapiens OX=9606 PE=2 SV=1	6	4	4	4	654	73	8.4	3798670
G9K389	YWHAE/FAM22B fusion protein (Fragment) OS=Homo sapiens OX=9606 GN=YWHAE/FAM22B fusion PE=2 SV=1	13	5	5	3	384	41.3	4.97	4.5513e+06
P13929	Beta-enolase OS=Homo sapiens OX=9606 GN=ENO3 PE=1 SV=5	8	2	2	1	434	47	7.71	1.18253e+06
Q53F48	Heterogeneous nuclear ribonucleoprotein H3 isoform a variant (Fragment) OS=Homo sapiens OX=9606 PE=2 SV=1	13	4	4	4	346	36.9	7.34	8.11848e+06
P39019	40S ribosomal protein S19 OS=Homo sapiens OX=9606 GN=RPS19 PE=1 SV=2	26	5	5	5	145	16.1	10.32	6.5465e+06
Q02878	60S ribosomal protein L6 OS=Homo sapiens OX=9606 GN=RPL6 PE=1 SV=3	9	2	3	2	288	32.7	10.58	985622
F5H3X6	Prohibitin (Fragment) OS=Homo sapiens OX=9606 GN=PHB2 PE=1 SV=2	18	3	3	3	213	23.6	6.95	1.69452e+06
A0A5C2GK16	IG c1122_light_IGKV2-28_IGKJ2 (Fragment) OS=Homo sapiens OX=9606 PE=2 SV=1	34	2	4	1	111	12.1	7.12	6.10597e+06
A0A087WVQ6	Clathrin heavy chain OS=Homo sapiens OX=9606 GN=CLTC PE=1 SV=1	2	3	3	3	1679	191.9	5.69	1.57228e+06
A0A679KTH4	Beta-galactosidase (Fragment) OS=Homo sapiens OX=9606 GN=EmGFP-LacZ-E2F-TdTom PE=3 SV=1	3	2	2	2	1279	145.4	5.81	6.16652e+06
P31947	14-3-3 protein sigma OS=Homo sapiens OX=9606 GN=SFN PE=1 SV=1	12	3	3	1	248	27.8	4.74	1.12494e+06
B2RDW0	Calmodulin OS=Homo sapiens OX=9606 PE=2 SV=1	17	3	3	3	149	16.8	4.22	1.23001e+07
Q4VB24	Histone cluster 1, H1e OS=Homo sapiens OX=9606 GN=HIST1H1E PE=2 SV=1	15	3	3	3	219	21.9	11.03	1.4327e+07
A0A0A0MR02	Outer mitochondrial membrane protein porin 2 (Fragment) OS=Homo sapiens OX=9606 GN=VDAC2 PE=1 SV=1	10	3	3	2	282	30.3	7.81	530966
Q13045	Protein flightless-1 homolog OS=Homo sapiens OX=9606 GN=FLII PE=1 SV=2	4	5	5	5	1269	144.7	6.05	1.79613e+06
B4E0E1	Poly [ADP-ribose] polymerase OS=Homo sapiens OX=9606 PE=2 SV=1	4	4	4	4	993	111.1	8.87	7.50795e+06
A0A024R2K4	Leucine rich repeat (In FLII) interacting protein 2, isoform CRA_b OS=Homo sapiens OX=9606 GN=LRRFIP2 PE=3 SV=1	5	3	3	3	742	84.1	6.98	1.06691e+06
Q9BSV4	SFPQ protein (Fragment) OS=Homo sapiens OX=9606 GN=SFPQ PE=2 SV=2	6	4	4	4	634	68.6	8.82	6.62284e+06
B4DUI5	Triosephosphate isomerase OS=Homo sapiens OX=9606 PE=2 SV=1	12	2	3	2	213	22.9	6.92	3.80141e+06
Q5D862	Filaggrin-2 OS=Homo sapiens OX=9606 GN=FLG2 PE=1 SV=1	2	3	3	3	2391	247.9	8.31	4.11545e+06
P42167	Lamina-associated polypeptide 2, isoforms beta/gamma OS=Homo sapiens OX=9606 GN=TMPO PE=1 SV=2	8	3	3	2	454	50.6	9.38	629229
Q8IVT2	Mitotic interactor and substrate of PLK1 OS=Homo sapiens OX=9606 GN=MISP PE=1 SV=1	11	5	5	5	679	75.3	6.83	2.12405e+06
H0YI43	Myosin light polypeptide 6 (Fragment) OS=Homo sapiens OX=9606 GN=MYL6 PE=1 SV=1	34	3	3	1	83	9.2	4.78	605218
Q8N1N4	Keratin, type II cytoskeletal 78 OS=Homo sapiens OX=9606 GN=KRT78 PE=1 SV=2	8	4	4	3	520	56.8	6.02	3.40297e+06
D6RCF2	Histone H2A OS=Homo sapiens OX=9606 GN=MACROH2A1 PE=1 SV=1	22	2	2	2	165	17.6	10.67	328884
A8K4W0	40S ribosomal protein S3a OS=Homo sapiens OX=9606 GN=RPS3A PE=2 SV=1	19	5	6	5	264	29.9	9.73	1.00392e+07
P31946	14-3-3 protein beta/alpha OS=Homo sapiens OX=9606 GN=YWHAB PE=1 SV=3	21	5	5	2	246	28.1	4.83	6.6298e+06
Q14974	Importin subunit beta-1 OS=Homo sapiens OX=9606 GN=KPNB1 PE=1 SV=2	5	4	4	4	876	97.1	4.78	1.8268e+06
Q71V99	Peptidyl-prolyl cis-trans isomerase OS=Homo sapiens OX=9606 PE=2 SV=1	15	3	3	2	164	18	7.9	6.91291e+06
Q9HAV0	Guanine nucleotide-binding protein subunit beta-4 OS=Homo sapiens OX=9606 GN=GNB4 PE=1 SV=3	11	4	4	4	340	37.5	6	4.78258e+06
A0A2R8Y811	40S ribosomal protein S14 (Fragment) OS=Homo sapiens OX=9606 GN=RPS14 PE=1 SV=1	23	3	3	3	150	16.1	10.05	5.72581e+06
Q53FS6	TNF receptor-associated protein 1 variant (Fragment) OS=Homo sapiens OX=9606 PE=2 SV=1	4	2	2	2	704	80	8.03	10940499
B4DF70	cDNA FLJ60461, highly similar to Peroxiredoxin-2 OS=Homo sapiens OX=9606 PE=2 SV=1	15	2	2	1	183	20.1	8.78
A0A2Z6ATB6	Drebrin A OS=Homo sapiens OX=9606 GN=DBN1 PE=2 SV=1	5	3	3	3	695	76.3	4.51	2637045
P83731	60S ribosomal protein L24 OS=Homo sapiens OX=9606 GN=RPL24 PE=1 SV=1	19	3	3	3	157	17.8	11.25	2.53446e+06
Q9NZM1	Myoferlin OS=Homo sapiens OX=9606 GN=MYOF PE=1 SV=1	2	3	3	3	2061	234.6	6.18	1.24221e+06
B4DTA2	cDNA FLJ60148, highly similar to Homo sapiens heterogeneous nuclear ribonucleoprotein D-like (HNRPDL), transcript variant 2, mRNA OS=Homo sapiens OX=9606 PE=2 SV=1	13	3	3	2	271	30.2	8.72	2.06365e+06
Q92804	TATA-binding protein-associated factor 2N OS=Homo sapiens OX=9606 GN=TAF15 PE=1 SV=1	10	3	3	1	592	61.8	8.02	8.26796e+06
Q5STU3	RNA helicase OS=Homo sapiens OX=9606 GN=DDX39B PE=1 SV=2	7	3	3	3	425	48.8	7.08	2.77272e+06
Q9BQA1	Methylosome protein 50 OS=Homo sapiens OX=9606 GN=WDR77 PE=1 SV=1	8	2	2	2	342	36.7	5.17	1.6015e+06
P50402	Emerin OS=Homo sapiens OX=9606 GN=EMD PE=1 SV=1	12	3	3	3	254	29	5.5	2.30884e+06
Q59FV6	ARP3 actin-related protein 3 homolog variant (Fragment) OS=Homo sapiens OX=9606 PE=2 SV=1	8	3	3	3	369	42.2	5.87	1.57636e+06
P62241	40S ribosomal protein S8 OS=Homo sapiens OX=9606 GN=RPS8 PE=1 SV=2	12	2	2	2	208	24.2	10.32	1.28949e+06
Q8TBR3	Fusion (Involved in t(1216) in malignant liposarcoma) OS=Homo sapiens OX=9606 GN=FUS PE=2 SV=1	8	4	4	2	526	53.4	9.38	6.01812e+06
J3KRX5	60S ribosomal protein L17 (Fragment) OS=Homo sapiens OX=9606 GN=RPL17 PE=1 SV=1	22	3	3	3	174	20.2	10.1	1.87234e+06
B4DE78	cDNA FLJ52141, highly similar to 14-3-3 protein gamma OS=Homo sapiens OX=9606 PE=2 SV=1	17	4	4	1	207	23.5	4.82	688018
A4QPB0	IQ motif containing GTPase activating protein 1 OS=Homo sapiens OX=9606 GN=IQGAP1 PE=1 SV=1	2	3	3	3	1657	189.2	6.48	1.47474e+06
K7EJV9	60S ribosomal protein L23a (Fragment) OS=Homo sapiens OX=9606 GN=RPL23A PE=1 SV=1	19	3	3	3	170	19.4	10.48	7.71091e+06
A8K651	Complement component 1 Q subcomponent-binding protein, mitochondrial OS=Homo sapiens OX=9606 PE=2 SV=1	5	1	1	1	282	31.4	4.84	277960
P27824	Calnexin OS=Homo sapiens OX=9606 GN=CANX PE=1 SV=2	10	4	4	4	592	67.5	4.6	2.42731e+06
P63244	Receptor of activated protein C kinase 1 OS=Homo sapiens OX=9606 GN=RACK1 PE=1 SV=3	9	3	3	3	317	35.1	7.69	2.263e+06
P62861	40S ribosomal protein S30 OS=Homo sapiens OX=9606 GN=FAU PE=1 SV=1	32	3	3	3	59	6.6	12.15	4.45837e+07
Q53EP4	Dolichyl-diphosphooligosaccharide--protein glycosyltransferase subunit 1 (Fragment) OS=Homo sapiens OX=9606 PE=2 SV=1	5	3	3	3	607	68.5	6.38	1.74952e+06
B4DUC5	cDNA FLJ53202, highly similar to Exportin-2 OS=Homo sapiens OX=9606 PE=2 SV=1	5	4	4	4	754	85.4	5.48	2.57256e+06
Q99729	Heterogeneous nuclear ribonucleoprotein A/B OS=Homo sapiens OX=9606 GN=HNRNPAB PE=1 SV=2	7	2	2	1	332	36.2	8.21	510408
A0A0J9YYH3	Glucose-6-phosphate isomerase (Fragment) OS=Homo sapiens OX=9606 GN=GPI PE=1 SV=1	11	3	3	3	283	32	9.63	2.54165e+06
Q01650	Large neutral amino acids transporter small subunit 1 OS=Homo sapiens OX=9606 GN=SLC7A5 PE=1 SV=2	4	3	3	3	507	55	7.72	5.85368e+06
Q5T749	Keratinocyte proline-rich protein OS=Homo sapiens OX=9606 GN=KPRP PE=1 SV=1	5	3	3	3	579	64.1	8.27	5022027
P81605	Dermcidin OS=Homo sapiens OX=9606 GN=DCD PE=1 SV=2	13	2	2	2	110	11.3	6.54	3.15991e+06
Q9NR30	Nucleolar RNA helicase 2 OS=Homo sapiens OX=9606 GN=DDX21 PE=1 SV=5	3	2	2	2	783	87.3	9.28	1.67222e+06
A0A075B6R9	Probable non-functional immunoglobulin kappa variable 2D-24 OS=Homo sapiens OX=9606 GN=IGKV2D-24 PE=1 SV=1	13	3	6	2	120	13.1	8.87	2.32831e+09
P19474	E3 ubiquitin-protein ligase TRIM21 OS=Homo sapiens OX=9606 GN=TRIM21 PE=1 SV=1	6	3	4	3	475	54.1	6.38	6.0657e+06
D6RBL5	Annexin OS=Homo sapiens OX=9606 GN=ANXA5 PE=1 SV=1	10	3	3	3	260	29.3	4.94	2.4968e+06
A0A0A7M1X5	Lamin B2, isoform CRA_b OS=Homo sapiens OX=9606 GN=LMNB2 PE=2 SV=1	7	3	3	2	483	53.5	7.12	550210
P05198	Eukaryotic translation initiation factor 2 subunit 1 OS=Homo sapiens OX=9606 GN=EIF2S1 PE=1 SV=3	7	2	2	2	315	36.1	5.08	2.78604e+06
F5H282	T-complex protein 1 subunit alpha OS=Homo sapiens OX=9606 GN=TCP1 PE=1 SV=1	9	3	3	3	332	36.4	7.02	2.03262e+06
P27348	14-3-3 protein theta OS=Homo sapiens OX=9606 GN=YWHAQ PE=1 SV=1	16	4	4	1	245	27.7	4.78	4.31084e+06
P46783	40S ribosomal protein S10 OS=Homo sapiens OX=9606 GN=RPS10 PE=1 SV=1	15	2	2	2	165	18.9	10.15	1.06534e+06
B4DDU6	cDNA FLJ50442, highly similar to T-complex protein 1 subunit epsilon OS=Homo sapiens OX=9606 PE=2 SV=1	4	2	2	2	503	55.4	5.43	2.26372e+06
H0YF32	40S ribosomal protein S3 (Fragment) OS=Homo sapiens OX=9606 GN=RPS3 PE=1 SV=1	18	2	3	2	123	13.5	8	4.21057e+06
P36578	60S ribosomal protein L4 OS=Homo sapiens OX=9606 GN=RPL4 PE=1 SV=5	5	2	2	2	427	47.7	11.06	2.07131e+06
P42166	Lamina-associated polypeptide 2, isoform alpha OS=Homo sapiens OX=9606 GN=TMPO PE=1 SV=2	5	3	3	2	694	75.4	7.66	1.40394e+06
Q9NXV2	BTB/POZ domain-containing protein KCTD5 OS=Homo sapiens OX=9606 GN=KCTD5 PE=1 SV=1	12	2	2	2	234	26.1	6.24	2.96939e+06
A0A494C1J1	Cytospin-A OS=Homo sapiens OX=9606 GN=SPECC1L PE=1 SV=1	1	1	1	1	1136	126.2	5.57	548318
B4DPZ5	cDNA FLJ53495, highly similar to Polymerase I and transcript release factor OS=Homo sapiens OX=9606 PE=2 SV=1	7	2	2	2	363	40.5	5.25	1.89137e+06
P21796	Voltage-dependent anion-selective channel protein 1 OS=Homo sapiens OX=9606 GN=VDAC1 PE=1 SV=2	9	3	3	2	283	30.8	8.54	5.0246e+06
Q6MZS5	Uncharacterized protein DKFZp686A13234 (Fragment) OS=Homo sapiens OX=9606 GN=DKFZp686A13234 PE=2 SV=1	6	4	4	4	613	68.3	8.91	5.86853e+06
A0A3B3ITJ4	Heterogeneous nuclear ribonucleoprotein L (Fragment) OS=Homo sapiens OX=9606 GN=HNRNPL PE=1 SV=1	4	2	2	2	537	59.2	7.11	1.08392e+06
Q9HB00	Desmocollin 1, isoform CRA_b OS=Homo sapiens OX=9606 GN=DSC1 PE=4 SV=1	4	2	2	2	840	93.8	5.53	216712
P10599	Thioredoxin OS=Homo sapiens OX=9606 GN=TXN PE=1 SV=3	12	1	1	1	105	11.7	4.92	4477513
P18669	Phosphoglycerate mutase 1 OS=Homo sapiens OX=9606 GN=PGAM1 PE=1 SV=2	8	2	2	2	254	28.8	7.18	2.84667e+06
P28072	Proteasome subunit beta type-6 OS=Homo sapiens OX=9606 GN=PSMB6 PE=1 SV=4	9	2	2	2	239	25.3	4.92	1.13849e+06
Q12792	Twinfilin-1 OS=Homo sapiens OX=9606 GN=TWF1 PE=1 SV=3	6	2	2	2	350	40.3	6.96	653382
Q13200	26S proteasome non-ATPase regulatory subunit 2 OS=Homo sapiens OX=9606 GN=PSMD2 PE=1 SV=3	3	2	2	2	908	100.1	5.2	410931
P78527	DNA-dependent protein kinase catalytic subunit OS=Homo sapiens OX=9606 GN=PRKDC PE=1 SV=3	1	2	2	2	4128	468.8	7.12	728516
F5H423	Uncharacterized protein OS=Homo sapiens OX=9606 PE=3 SV=1	13	2	2	2	210	23.3	8.6	1.95348e+06
B4DNL5	Protein disulfide-isomerase OS=Homo sapiens OX=9606 PE=2 SV=1	3	1	1	1	492	55.3	4.79	423965
I0B0K8	Truncated profilaggrin OS=Homo sapiens OX=9606 GN=FLG PE=4 SV=1	2	2	2	2	4021	430.2	9.29	471793
C9JUG7	F-actin-capping protein subunit alpha OS=Homo sapiens OX=9606 GN=CAPZA2 PE=1 SV=1	12	2	2	2	146	16.7	5.11	3.16064e+06
P78371	T-complex protein 1 subunit beta OS=Homo sapiens OX=9606 GN=CCT2 PE=1 SV=4	4	2	2	2	535	57.5	6.46	1.36578e+06
B4DJ30	cDNA FLJ61290, highly similar to Neutral alpha-glucosidase AB OS=Homo sapiens OX=9606 PE=2 SV=1	3	3	3	3	995	112.9	6.06	1.51729e+06
Q9BWU5	Mutant hemoglobin beta chain (Fragment) OS=Homo sapiens OX=9606 GN=HBB PE=3 SV=1	20	2	3	1	105	11.5	7.05	2.97122e+06
B2R6F9	cDNA, FLJ92932, highly similar to Homo sapiens serine/threonine kinase 38 (STK38), mRNA OS=Homo sapiens OX=9606 PE=2 SV=1	6	2	2	2	465	54.2	7.15	1.20638e+06
B5MCT8	40S ribosomal protein S9 OS=Homo sapiens OX=9606 GN=RPS9 PE=1 SV=1	12	2	2	2	139	16.6	11.06	4.24146e+06
P04844	Dolichyl-diphosphooligosaccharide--protein glycosyltransferase subunit 2 OS=Homo sapiens OX=9606 GN=RPN2 PE=1 SV=3	6	2	2	2	631	69.2	5.69	419814
P46087	Probable 28S rRNA (cytosine(4447)-C(5))-methyltransferase OS=Homo sapiens OX=9606 GN=NOP2 PE=1 SV=2	4	3	3	3	812	89.2	9.23	1.41229e+06
Q01105	Protein SET OS=Homo sapiens OX=9606 GN=SET PE=1 SV=3	10	2	2	2	290	33.5	4.32	2.13796e+06
P60866	40S ribosomal protein S20 OS=Homo sapiens OX=9606 GN=RPS20 PE=1 SV=1	9	1	1	1	119	13.4	9.94	3.59326e+06
X6RJP6	Transgelin-2 (Fragment) OS=Homo sapiens OX=9606 GN=TAGLN2 PE=1 SV=1	17	3	3	3	187	21.1	7.81	1.97777e+06
P13010	X-ray repair cross-complementing protein 5 OS=Homo sapiens OX=9606 GN=XRCC5 PE=1 SV=3	5	3	3	3	732	82.7	5.81	2.6806e+06
B3KQT9	Protein disulfide-isomerase OS=Homo sapiens OX=9606 PE=2 SV=1	4	2	2	2	480	54.1	7.21	5811208
G3V0E5	Transferrin receptor protein 1 OS=Homo sapiens OX=9606 GN=TFRC PE=1 SV=1	5	3	3	3	679	75.9	6.81	1.39423e+06
Q04917	14-3-3 protein eta OS=Homo sapiens OX=9606 GN=YWHAH PE=1 SV=4	16	4	4	1	246	28.2	4.84	307305
A8K482	Aspartate aminotransferase OS=Homo sapiens OX=9606 PE=2 SV=1	3	1	1	1	430	47.5	9.23	803784
Q96P63	Serpin B12 OS=Homo sapiens OX=9606 GN=SERPINB12 PE=1 SV=1	4	2	2	2	405	46.2	5.53	909007
Q53FV0	Prohibitin (Fragment) OS=Homo sapiens OX=9606 PE=2 SV=1	7	2	2	2	272	29.8	6.39	1.68661e+06
C9JRZ6	MICOS complex subunit MIC19 OS=Homo sapiens OX=9606 GN=CHCHD3 PE=1 SV=2	5	1	1	1	232	26.7	7.75	491592
E9PBS1	AIR carboxylase (Fragment) OS=Homo sapiens OX=9606 GN=PAICS PE=1 SV=1	3	1	1	1	413	45.6	6.68	337220
A0A024RCT9	High mobility group AT-hook protein 1 OS=Homo sapiens OX=9606 GN=HMGA1 PE=3 SV=1	8	2	2	2	328	34.3	10.37	1.59556e+07
P62424	60S ribosomal protein L7a OS=Homo sapiens OX=9606 GN=RPL7A PE=1 SV=2	7	2	2	2	266	30	10.61	2.19116e+06
P59998	Actin-related protein 2/3 complex subunit 4 OS=Homo sapiens OX=9606 GN=ARPC4 PE=1 SV=3	16	3	3	3	168	19.7	8.43	1.87677e+06
P38919	Eukaryotic initiation factor 4A-III OS=Homo sapiens OX=9606 GN=EIF4A3 PE=1 SV=4	6	2	2	1	411	46.8	6.73	433397
A8K6Y1	cDNA FLJ75526, highly similar to Homo sapiens proliferation-associated 2G4, 38kDa (PA2G4), mRNA (Fragment) OS=Homo sapiens OX=9606 PE=2 SV=1	5	2	2	2	367	40.9	6.4	2.16153e+06
Q96IR1	RPS4X protein (Fragment) OS=Homo sapiens OX=9606 GN=RPS4X PE=2 SV=2	8	2	2	2	243	27.2	9.94	1922438
O14974	Protein phosphatase 1 regulatory subunit 12A OS=Homo sapiens OX=9606 GN=PPP1R12A PE=1 SV=1	2	2	2	2	1030	115.2	5.4	582201
U6FSN9	Tyrosine-protein kinase receptor OS=Homo sapiens OX=9606 GN=Mprip-Ntrk1 fusion gene PE=2 SV=1	3	2	2	2	1331	150.4	6.29	297446
K7EPT8	Glial fibrillary acidic protein (Fragment) OS=Homo sapiens OX=9606 GN=GFAP PE=1 SV=2	15	1	1	1	75	8.4	9.86	2.59034e+06
P05387	60S acidic ribosomal protein P2 OS=Homo sapiens OX=9606 GN=RPLP2 PE=1 SV=1	10	1	1	1	115	11.7	4.54	3.4926e+06
P39023	60S ribosomal protein L3 OS=Homo sapiens OX=9606 GN=RPL3 PE=1 SV=2	5	2	2	2	403	46.1	10.18	2.61138e+06
P42766	60S ribosomal protein L35 OS=Homo sapiens OX=9606 GN=RPL35 PE=1 SV=2	8	1	1	1	123	14.5	11.05	2.36627e+06
H0YCG1	Splicing factor 3B subunit 2 (Fragment) OS=Homo sapiens OX=9606 GN=SF3B2 PE=1 SV=1	9	3	3	3	387	42.4	5.59	289784
P30050	60S ribosomal protein L12 OS=Homo sapiens OX=9606 GN=RPL12 PE=1 SV=1	9	1	2	1	165	17.8	9.42	725427
K7EMH1	60S ribosomal protein L22 (Fragment) OS=Homo sapiens OX=9606 GN=RPL22 PE=1 SV=1	15	1	1	1	89	10.4	9.66	4252929
M0R299	rRNA 2'-O-methyltransferase fibrillarin (Fragment) OS=Homo sapiens OX=9606 GN=FBL PE=1 SV=1	6	1	1	1	229	25.3	7.66	1.14338e+06
P26373	60S ribosomal protein L13 OS=Homo sapiens OX=9606 GN=RPL13 PE=1 SV=4	13	3	3	3	211	24.2	11.65	5922861
Q96PK6	RNA-binding protein 14 OS=Homo sapiens OX=9606 GN=RBM14 PE=1 SV=2	4	2	2	2	669	69.4	9.67	843692
Q59H77	T-complex protein 1 subunit gamma (Fragment) OS=Homo sapiens OX=9606 PE=2 SV=1	3	2	2	2	577	63.5	6.43	2.18029e+06
P30740	Leukocyte elastase inhibitor OS=Homo sapiens OX=9606 GN=SERPINB1 PE=1 SV=1	5	1	1	1	379	42.7	6.28	357707
Q03393	6-pyruvoyl tetrahydrobiopterin synthase OS=Homo sapiens OX=9606 GN=PTS PE=1 SV=1	14	2	2	2	145	16.4	6.68	1.68608e+06
K7ELW0	Parkinson disease protein 7 OS=Homo sapiens OX=9606 GN=PARK7 PE=1 SV=1	9	2	2	2	169	17.9	7.87	1.02151e+06
A0A1U9X8Y4	Chloride intracellular channel protein OS=Homo sapiens OX=9606 PE=3 SV=1	9	2	2	2	240	26.8	5.26	2.0311e+06
Q15084	Protein disulfide-isomerase A6 OS=Homo sapiens OX=9606 GN=PDIA6 PE=1 SV=1	3	1	1	1	440	48.1	5.08	2.4497e+06
F4ZW63	NF45 OS=Homo sapiens OX=9606 PE=2 SV=1	5	2	2	2	390	43	5.34	601426
B3KWG6	cDNA FLJ43041 fis, clone BRTHA3003339, highly similar to Importin beta-3 OS=Homo sapiens OX=9606 PE=2 SV=1	3	1	1	1	718	81.2	4.94	675662
Q6ZR44	Thioredoxin-disulfide reductase OS=Homo sapiens OX=9606 PE=2 SV=1	3	2	2	2	581	63.9	7.99	1.5261e+06
P50990	T-complex protein 1 subunit theta OS=Homo sapiens OX=9606 GN=CCT8 PE=1 SV=4	3	1	1	1	548	59.6	5.6	830998
H0Y4Y4	EF-hand domain-containing protein D2 (Fragment) OS=Homo sapiens OX=9606 GN=EFHD2 PE=1 SV=1	13	2	2	2	179	19.6	6.35	1.44549e+06
A0A5C2GLS4	IG c736_heavy_IGHV1-18_IGHD2-2_IGHJ5 (Fragment) OS=Homo sapiens OX=9606 PE=2 SV=1	11	1	2	1	124	13.7	5.01	4.21107e+06
Q8WWC4	m-AAA protease-interacting protein 1, mitochondrial OS=Homo sapiens OX=9606 GN=MAIP1 PE=1 SV=1	5	1	1	1	291	32.5	9.17	830925
M0QXM4	Amino acid transporter OS=Homo sapiens OX=9606 GN=SLC1A5 PE=1 SV=1	6	2	2	2	365	39.4	5.66	1.41347e+06
Q02790	Peptidyl-prolyl cis-trans isomerase FKBP4 OS=Homo sapiens OX=9606 GN=FKBP4 PE=1 SV=3	5	2	2	2	459	51.8	5.43	543183
F8VQE1	LIM domain and actin-binding protein 1 OS=Homo sapiens OX=9606 GN=LIMA1 PE=1 SV=1	4	2	2	2	598	67	5.8	1.3128e+06
P27816	Microtubule-associated protein 4 OS=Homo sapiens OX=9606 GN=MAP4 PE=1 SV=3	2	2	2	2	1152	120.9	5.43	968463
Q08188	Protein-glutamine gamma-glutamyltransferase E OS=Homo sapiens OX=9606 GN=TGM3 PE=1 SV=4	2	1	1	1	693	76.6	5.86	1.10032e+06
A0A0J9YYL3	60 kDa poly(U)-binding-splicing factor (Fragment) OS=Homo sapiens OX=9606 GN=PUF60 PE=1 SV=1	4	2	2	2	505	54.6	5.34	514073
B7Z556	Alpha-2-HS-glycoprotein OS=Homo sapiens OX=9606 PE=2 SV=1	5	1	1	1	245	27.3	6.52	1441874
O14992	Heat shock 70 kDa protein 4 OS=Homo sapiens OX=9606 GN=HS24/p52 PE=2 SV=1	3	1	1	1	474	52.3	8.21	440358
Q5VVC8	60S ribosomal protein L11 OS=Homo sapiens OX=9606 GN=RPL11 PE=1 SV=2	14	2	2	2	167	19	9.8	1.55745e+06
P62266	40S ribosomal protein S23 OS=Homo sapiens OX=9606 GN=RPS23 PE=1 SV=3	8	1	1	1	143	15.8	10.49	380225
E9PQB7	Cofilin, non-muscle isoform (Fragment) OS=Homo sapiens OX=9606 GN=CFL1 PE=1 SV=1	9	1	1	1	122	13.9	8.72	1.75336e+06
Q8N120	Type II basic hair keratin (Fragment) OS=Homo sapiens OX=9606 GN=KRTHB1 PE=3 SV=1	27	1	1	1	73	8.1	4.67	221785
B4E0S6	RNA helicase OS=Homo sapiens OX=9606 PE=2 SV=1	3	2	2	2	784	89.5	7.46	990524
A0A494C1P1	Actin-binding LIM protein 1 (Fragment) OS=Homo sapiens OX=9606 GN=ABLIM1 PE=1 SV=1	5	2	2	2	426	48	7.97	517156
H0Y368	Dolichol-phosphate mannosyltransferase subunit 1 (Fragment) OS=Homo sapiens OX=9606 GN=DPM1 PE=1 SV=1	6	2	2	2	295	33.3	9.14	839604
Q8TEP9	FLJ00144 protein (Fragment) OS=Homo sapiens OX=9606 GN=FLJ00144 PE=2 SV=1	7	2	2	2	255	28.4	6.18	594710
E9PLZ3	Ribonuclease inhibitor (Fragment) OS=Homo sapiens OX=9606 GN=RNH1 PE=1 SV=1	6	1	1	1	194	21	4.73	526301
E9PB61	THO complex subunit 4 OS=Homo sapiens OX=9606 GN=ALYREF PE=1 SV=1	4	1	1	1	264	27.5	11.05	2.57848e+06
E9PKZ0	60S ribosomal protein L8 (Fragment) OS=Homo sapiens OX=9606 GN=RPL8 PE=1 SV=1	5	1	1	1	205	22.4	10.76	4.30951e+06
B5MDF5	GTP-binding nuclear protein Ran OS=Homo sapiens OX=9606 GN=RAN PE=1 SV=1	8	2	2	2	233	26.2	7.01	2.36293e+06
Q86UY0	TXNDC5 protein OS=Homo sapiens OX=9606 GN=TXNDC5 PE=1 SV=1	3	1	1	1	360	40.3	5.83	639287
Q8TBT6	Uncharacterized protein (Fragment) OS=Homo sapiens OX=9606 PE=2 SV=1	4	1	1	1	315	34.5	8.87	559211
O14828	Secretory carrier-associated membrane protein 3 OS=Homo sapiens OX=9606 GN=SCAMP3 PE=1 SV=3	5	1	1	1	347	38.3	7.64	770222
K7EL20	Eukaryotic translation initiation factor 3 subunit G (Fragment) OS=Homo sapiens OX=9606 GN=EIF3G PE=1 SV=8	3	1	1	1	262	29.3	5.41	823846
Q9NZQ7	Programmed cell death 1 ligand 1 OS=Homo sapiens OX=9606 GN=CD274 PE=1 SV=1	8	2	3	2	290	33.3	7.23	789779
E5KSX8	Mitochondrial transcription factor A OS=Homo sapiens OX=9606 PE=4 SV=1	4	1	1	1	246	29.1	9.72	696737
P31151	Protein S100-A7 OS=Homo sapiens OX=9606 GN=S100A7 PE=1 SV=4	11	1	1	1	101	11.5	6.77	533253
A0A384ME17	Elongation factor Tu OS=Homo sapiens OX=9606 GN=TUFM PE=1 SV=1	5	2	2	2	455	49.8	7.61	2.78147e+06
P52597	Heterogeneous nuclear ribonucleoprotein F OS=Homo sapiens OX=9606 GN=HNRNPF PE=1 SV=3	6	2	2	1	415	45.6	5.58	245626
Q0QEL2	Citrate synthase (Fragment) OS=Homo sapiens OX=9606 GN=CS PE=2 SV=1	5	1	1	1	224	24.9	6.86	297773
O15143	Actin-related protein 2/3 complex subunit 1B OS=Homo sapiens OX=9606 GN=ARPC1B PE=1 SV=3	6	2	2	2	372	40.9	8.35	400741
H0YDT6	Eukaryotic translation initiation factor 3 subunit F (Fragment) OS=Homo sapiens OX=9606 GN=EIF3F PE=1 SV=1	17	1	1	1	100	10.8	5.81	243244
A0A3B3IUA2	Ribonucloprotein OS=Homo sapiens OX=9606 GN=SNU13 PE=1 SV=1	4	1	1	1	272	30.1	9.55	782832
P62820	Ras-related protein Rab-1A OS=Homo sapiens OX=9606 GN=RAB1A PE=1 SV=3	10	2	2	2	205	22.7	6.21	996445
B4DDI8	cDNA FLJ53704, moderately similar to Nascent polypeptide-associated complex subunit alpha OS=Homo sapiens OX=9606 PE=2 SV=1	8	1	1	1	169	18.3	3.92
F5H157	Ras-related protein Rab-35 (Fragment) OS=Homo sapiens OX=9606 GN=RAB35 PE=1 SV=1	6	1	1	1	185	21.2	8.31	773107
P61626	Lysozyme C OS=Homo sapiens OX=9606 GN=LYZ PE=1 SV=1	24	2	2	2	148	16.5	9.16	422554
E3Q1L4	MHC class I antigen OS=Homo sapiens OX=9606 GN=HLA-A PE=3 SV=1	4	1	1	1	365	40.9	6.7
E9PK91	Bcl-2-associated transcription factor 1 OS=Homo sapiens OX=9606 GN=BCLAF1 PE=1 SV=1	2	2	2	2	871	100.3	9.95	2.03276e+06
P62136	Serine/threonine-protein phosphatase PP1-alpha catalytic subunit OS=Homo sapiens OX=9606 GN=PPP1CA PE=1 SV=1	3	1	1	1	330	37.5	6.33
P41091	Eukaryotic translation initiation factor 2 subunit 3 OS=Homo sapiens OX=9606 GN=EIF2S3 PE=1 SV=3	3	1	1	1	472	51.1	8.4
Q6FG99	RPLP1 protein OS=Homo sapiens OX=9606 GN=RPLP1 PE=2 SV=1	14	1	1	1	114	11.6	4.37	851111
O75531	Barrier-to-autointegration factor OS=Homo sapiens OX=9606 GN=BANF1 PE=1 SV=1	27	1	1	1	89	10.1	6.09	984716
A0A2R8Y738	Ribosomal protein L15 (Fragment) OS=Homo sapiens OX=9606 GN=RPL15 PE=1 SV=1	12	2	2	2	138	16.3	10.87	3.71357e+06
P31025	Lipocalin-1 OS=Homo sapiens OX=9606 GN=LCN1 PE=1 SV=1	6	1	1	1	176	19.2	5.58	1.92608e+06
B2R5U1	Staphylococcal nuclease domain-containing protein OS=Homo sapiens OX=9606 PE=2 SV=1	1	1	1	1	885	99.6	6.96	306078
Q03113	Guanine nucleotide-binding protein subunit alpha-12 OS=Homo sapiens OX=9606 GN=GNA12 PE=1 SV=4	3	1	1	1	381	44.3	9.83	768174
P05388	60S acidic ribosomal protein P0 OS=Homo sapiens OX=9606 GN=RPLP0 PE=1 SV=1	5	2	2	2	317	34.3	5.97	4.11235e+06
P31689	DnaJ homolog subfamily A member 1 OS=Homo sapiens OX=9606 GN=DNAJA1 PE=1 SV=2	3	1	1	1	397	44.8	7.08
A8K690	cDNA FLJ76863, highly similar to Homo sapiens stress-induced-phosphoprotein 1 (Hsp70/Hsp90-organizing protein) (STIP1), mRNA OS=Homo sapiens OX=9606 PE=2 SV=1	4	2	2	2	543	62.6	6.8	1105440
A0A2R8Y6J3	60S ribosomal protein L5 (Fragment) OS=Homo sapiens OX=9606 GN=RPL5 PE=1 SV=1	3	1	2	1	238	27	9.13	928037
P04040	Catalase OS=Homo sapiens OX=9606 GN=CAT PE=1 SV=3	4	2	2	2	527	59.7	7.39	374719
B2R9K8	cDNA, FLJ94440, highly similar to Homo sapiens chaperonin containing TCP1, subunit 6A (zeta 1)(CCT6A), mRNA OS=Homo sapiens OX=9606 PE=2 SV=1	4	2	2	2	531	57.9	6.8	396277
C9JFR7	Cytochrome c (Fragment) OS=Homo sapiens OX=9606 GN=CYCS PE=1 SV=1	19	2	2	2	101	11.3	9.66	534255
O95816	BAG family molecular chaperone regulator 2 OS=Homo sapiens OX=9606 GN=BAG2 PE=1 SV=1	4	1	1	1	211	23.8	6.7	496874
B2R5H0	Protein S100 OS=Homo sapiens OX=9606 PE=2 SV=1	9	1	1	1	105	11.7	7.18	1.26009e+06
P51991	Heterogeneous nuclear ribonucleoprotein A3 OS=Homo sapiens OX=9606 GN=HNRNPA3 PE=1 SV=2	6	2	3	1	378	39.6	9.01	340192
P25788	Proteasome subunit alpha type-3 OS=Homo sapiens OX=9606 GN=PSMA3 PE=1 SV=2	10	2	2	2	255	28.4	5.33	557337
A0A0C4DGH5	Cullin-associated NEDD8-dissociated protein 1 (Fragment) OS=Homo sapiens OX=9606 GN=CAND1 PE=1 SV=1	2	1	1	1	770	85.4	5.5	465026
H7C3F9	Arp2/3 complex 34 kDa subunit (Fragment) OS=Homo sapiens OX=9606 GN=ARPC2 PE=1 SV=1	7	1	1	1	165	18.6	9.41
Q9Y2X3	Nucleolar protein 58 OS=Homo sapiens OX=9606 GN=NOP58 PE=1 SV=1	2	1	1	1	529	59.5	8.92	179602
B4DM74	60S ribosomal protein L18a OS=Homo sapiens OX=9606 PE=2 SV=1	10	2	2	2	154	18.1	10.48	2.1119e+06
Q9Y446	Plakophilin-3 OS=Homo sapiens OX=9606 GN=PKP3 PE=1 SV=1	2	2	2	2	797	87	9.32	1.3595e+06
J3QQQ9	KOW domain-containing protein OS=Homo sapiens OX=9606 PE=3 SV=1	16	2	2	2	107	12.7	10.78	2.2673e+06
O75533	Splicing factor 3B subunit 1 OS=Homo sapiens OX=9606 GN=SF3B1 PE=1 SV=3	2	2	2	2	1304	145.7	7.09	633035
Q59G24	Activated RNA polymerase II transcriptional coactivator p15 (Fragment) OS=Homo sapiens OX=9606 PE=2 SV=1	8	1	1	1	134	15.1	9.38	675874
P36952	Serpin B5 OS=Homo sapiens OX=9606 GN=SERPINB5 PE=1 SV=2	5	2	2	2	375	42.1	6.05	314206
A0A5C2GC48	IGH + IGL c24_light_IGKV2D-29_IGKJ4 (Fragment) OS=Homo sapiens OX=9606 PE=2 SV=1	18	2	3	1	112	12.3	5.86	642259
O15427	Monocarboxylate transporter 4 OS=Homo sapiens OX=9606 GN=SLC16A3 PE=1 SV=1	3	1	1	1	465	49.4	7.96	927226
H3BT58	Coactosin-like protein OS=Homo sapiens OX=9606 GN=COTL1 PE=1 SV=1	22	2	2	2	73	8.2	8.41	1.39721e+06
K7ELC7	60S ribosomal protein L27 (Fragment) OS=Homo sapiens OX=9606 GN=RPL27 PE=1 SV=1	6	1	1	1	144	16.5	10.58	1.75652e+06
P61026	Ras-related protein Rab-10 OS=Homo sapiens OX=9606 GN=RAB10 PE=1 SV=1	9	2	2	2	200	22.5	8.38	555000
A4UCS6	Peroxiredoxin 6 (Fragment) OS=Homo sapiens OX=9606 PE=2 SV=1	11	1	1	1	80	9	5.15	769353
E9PIE4	Mitochondrial carrier homolog 2 (Fragment) OS=Homo sapiens OX=9606 GN=MTCH2 PE=1 SV=8	3	1	1	1	262	28.5	7.61	605404
K7EIH8	DnaJ homolog subfamily C member 7 (Fragment) OS=Homo sapiens OX=9606 GN=DNAJC7 PE=1 SV=9	4	1	1	1	267	30.4	7.56	224299
C9J0E4	Cystatin-A OS=Homo sapiens OX=9606 GN=CSTA PE=1 SV=1	30	2	2	2	63	7.1	7.24	1.10683e+06
C9JVA8	Serpin B8 (Fragment) OS=Homo sapiens OX=9606 GN=SERPINB8 PE=1 SV=1	5	1	1	1	164	18.3	4.75	529681
Q99832	T-complex protein 1 subunit eta OS=Homo sapiens OX=9606 GN=CCT7 PE=1 SV=2	3	2	2	2	543	59.3	7.65	1.22582e+06
A0A0B6XK12	Ras homolog family member A (Fragment) OS=Homo sapiens OX=9606 GN=RHOA PE=2 SV=1	8	1	2	1	101	11.1	6.61	1.09799e+06
Q9BRS2	Serine/threonine-protein kinase RIO1 OS=Homo sapiens OX=9606 GN=RIOK1 PE=1 SV=2	4	2	2	2	568	65.5	6.19	1.29542e+06
Q6IS14	Eukaryotic translation initiation factor 5A-1-like OS=Homo sapiens OX=9606 GN=EIF5AL1 PE=2 SV=2	8	1	1	1	154	16.8	5	1.03297e+06
A0A3B3ITM2	Collagen alpha-1(XVII) chain (Fragment) OS=Homo sapiens OX=9606 GN=COL17A1 PE=1 SV=1	1	1	1	1	604	63.3	9.33	885035
A8K4T9	cDNA FLJ77421, highly similar to Homo sapiens autoantigen p542 mRNA OS=Homo sapiens OX=9606 PE=2 SV=1	5	2	2	2	291	30.4	9.47	1.06274e+06
B2RE88	cDNA, FLJ96465, highly similar to Homo sapiens solute carrier family 25 (mitochondrial carrier;phosphate carrier), member 3 (SLC25A3), nuclear gene encodingmitochondrial protein, transcript variant... OS=Homo sapiens OX=9606 PE=2 SV=1	5	2	2	2	361	39.9	9.36	5.85226e+06
A2A3R5	40S ribosomal protein S6 OS=Homo sapiens OX=9606 GN=RPS6 PE=1 SV=1	6	1	1	1	218	25	11.14	502406
A0A5C2FU65	IGL c528_light_IGKV2D-28_IGKJ2 (Fragment) OS=Homo sapiens OX=9606 PE=2 SV=1	12	1	1	1	112	12.2	5.31	2948129
P06702	Protein S100-A9 OS=Homo sapiens OX=9606 GN=S100A9 PE=1 SV=1	11	1	1	1	114	13.2	6.13	1.30686e+06
J3KT73	60S ribosomal protein L38 OS=Homo sapiens OX=9606 GN=RPL38 PE=1 SV=1	19	1	1	1	64	7.6	9.99	441866
B4DP06	5-aminoimidazole-4-carboxamide ribonucleotide formyltransferase OS=Homo sapiens OX=9606 PE=2 SV=1	2	1	1	1	533	58.6	6.84
Q5HYL6	Uncharacterized protein DKFZp686E1899 OS=Homo sapiens OX=9606 GN=DKFZp686E1899 PE=2 SV=1	3	1	1	1	352	39.5	5.19	943614
Q15393	Splicing factor 3B subunit 3 OS=Homo sapiens OX=9606 GN=SF3B3 PE=1 SV=4	1	1	1	1	1217	135.5	5.26
A0A024QZN4	Metavinculin OS=Homo sapiens OX=9606 GN=VCL PE=3 SV=1	1	1	1	1	1066	116.6	6.09	404923
C9IZZ0	Ras-related protein Rab-7a OS=Homo sapiens OX=9606 GN=RAB7A PE=1 SV=2	13	2	2	2	156	17.6	7.94	1.18947e+06
Q5TEC6	Histone HIST2H3PS2 OS=Homo sapiens OX=9606 GN=H3-2 PE=1 SV=1	13	2	2	2	136	15.4	11.27	54551958
H7C463	MICOS complex subunit MIC60 (Fragment) OS=Homo sapiens OX=9606 GN=IMMT PE=1 SV=1	1	1	1	1	613	68.1	6.06	456765
Q9BPX5	Actin-related protein 2/3 complex subunit 5-like protein OS=Homo sapiens OX=9606 GN=ARPC5L PE=1 SV=1	8	1	1	1	153	16.9	6.6	338611
Q6IQ30	Polyadenylate-binding protein OS=Homo sapiens OX=9606 GN=PABPC4 PE=2 SV=1	3	1	1	1	660	72.3	9.35	420425
H0Y8G5	Heterogeneous nuclear ribonucleoprotein D0 (Fragment) OS=Homo sapiens OX=9606 GN=HNRNPD PE=1 SV=8	5	1	1	1	260	29.6	9.16	1269287
B4DSU5	cDNA FLJ55583, highly similar to Polypyrimidine tract-binding protein 2 OS=Homo sapiens OX=9606 PE=2 SV=1	1	1	1	1	540	58.6	8.92	348238
Q5JXT2	Nucleolar protein 56 (Fragment) OS=Homo sapiens OX=9606 GN=NOP56 PE=1 SV=1	4	1	1	1	281	31.2	7.77	322980
Q76N57	40S ribosomal protein S26 (Fragment) OS=Homo sapiens OX=9606 PE=3 SV=1	39	1	1	1	23	2.5	4.91	4285385
Q59GK9	60S ribosomal protein L21 (Fragment) OS=Homo sapiens OX=9606 PE=2 SV=1	9	1	1	1	163	18.9	10.54	520256
P11388	DNA topoisomerase 2-alpha OS=Homo sapiens OX=9606 GN=TOP2A PE=1 SV=3	1	1	1	1	1531	174.3	8.72	623518
B3KX15	cDNA FLJ44468 fis, clone UTERU2026025, moderately similar to SPLICING FACTOR, ARGININE/SERINE-RICH 2 OS=Homo sapiens OX=9606 PE=2 SV=1	7	1	1	1	122	13.8	10.45	908221
P62829	60S ribosomal protein L23 OS=Homo sapiens OX=9606 GN=RPL23 PE=1 SV=1	7	1	1	1	140	14.9	10.51	2.37578e+06
A0A590UK80	Uncharacterized protein (Fragment) OS=Homo sapiens OX=9606 PE=3 SV=1	1	1	1	1	1090	121	6.84	2.08459e+06
P28074	Proteasome subunit beta type-5 OS=Homo sapiens OX=9606 GN=PSMB5 PE=1 SV=3	5	1	1	1	263	28.5	6.92	342496
Q6P184	Dolichol-phosphate mannosyltransferase subunit 3 (Fragment) OS=Homo sapiens OX=9606 GN=DPM3 PE=2 SV=1	9	1	1	1	106	11.6	5.99	399751
B7Z7P8	Eukaryotic peptide chain release factor subunit 1 OS=Homo sapiens OX=9606 GN=ETF1 PE=1 SV=1	3	1	1	1	423	47.4	5.57
A6QKW0	SHINC3 OS=Homo sapiens OX=9606 GN=SHINC3 PE=2 SV=1	3	1	1	1	247	27.9	9.7	384060
P62906	60S ribosomal protein L10a OS=Homo sapiens OX=9606 GN=RPL10A PE=1 SV=2	4	1	1	1	217	24.8	9.94	3.51439e+06
B8QGS9	Truncated plakophilin-2 OS=Homo sapiens OX=9606 GN=PKP2 PE=1 SV=1	1	1	1	1	824	91.2	9.16	356180
B4DUL5	cDNA FLJ51625, highly similar to Ubiquinol-cytochrome-c reductase complex coreprotein I, mitochondrial OS=Homo sapiens OX=9606 PE=2 SV=1	3	1	1	1	365	40.3	5.88	359950
P06703	Protein S100-A6 OS=Homo sapiens OX=9606 GN=S100A6 PE=1 SV=1	9	1	1	1	90	10.2	5.48	14614740
A0A024R8D5	Glutathione transferase OS=Homo sapiens OX=9606 GN=hCG_30600 PE=3 SV=1	6	1	1	1	180	20.1	9.31	1.84898e+06
B4DKZ9	Threonyl-tRNA synthetase OS=Homo sapiens OX=9606 PE=2 SV=1	1	1	1	1	602	70.3	8.56	405209
B4DRA0	cDNA FLJ58459, highly similar to RNA-binding region-containing protein 2 OS=Homo sapiens OX=9606 PE=2 SV=1	4	2	2	2	502	56.4	10.02	1.31059e+06
P07737	Profilin-1 OS=Homo sapiens OX=9606 GN=PFN1 PE=1 SV=2	16	2	2	2	140	15	8.27	824878
K7EQZ3	BPTI/Kunitz inhibitor domain-containing protein (Fragment) OS=Homo sapiens OX=9606 PE=4 SV=1	7	1	1	1	153	16.4	9.41	2.592e+06
B3KPZ8	cDNA FLJ32530 fis, clone SMINT2000185, highly similar to TRANSKETOLASE OS=Homo sapiens OX=9606 PE=2 SV=1	3	1	1	1	358	38.9	7.72	1.27886e+06
Q8TE01	DERP12 (Dermal papilla derived protein 12) OS=Homo sapiens OX=9606 GN=derp12 PE=2 SV=1	3	1	1	1	343	38.2	6.58
F8WB72	60S ribosomal protein L35a OS=Homo sapiens OX=9606 GN=RPL35A PE=1 SV=1	16	1	1	1	57	6.8	9.76	497950
Q6FHF5	Proliferating cell nuclear antigen (Fragment) OS=Homo sapiens OX=9606 GN=PCNA PE=2 SV=1	3	1	1	1	261	28.7	4.69	664347
M0R0R2	40S ribosomal protein S5 OS=Homo sapiens OX=9606 GN=RPS5 PE=1 SV=1	4	1	1	1	225	25.3	9.76
H7C2W9	60S ribosomal protein L31 (Fragment) OS=Homo sapiens OX=9606 GN=RPL31 PE=1 SV=1	8	1	1	1	108	12.8	11	6.23815e+06
O75347	Tubulin-specific chaperone A OS=Homo sapiens OX=9606 GN=TBCA PE=1 SV=3	10	1	1	1	108	12.8	5.29	319296
E9PP11	Puromycin-sensitive aminopeptidase (Fragment) OS=Homo sapiens OX=9606 GN=NPEPPS PE=1 SV=1	6	1	1	1	201	22.3	4.86	215999
A0A087WTB8	Ubiquitin carboxyl-terminal hydrolase OS=Homo sapiens OX=9606 GN=UCHL3 PE=1 SV=1	5	1	1	1	194	21.9	4.93	324910
O60293	Zinc finger C3H1 domain-containing protein OS=Homo sapiens OX=9606 GN=ZFC3H1 PE=1 SV=3	1	1	1	1	1989	226.2	8.13	8549543
A0A5F9ZHJ1	Adenosine kinase OS=Homo sapiens OX=9606 GN=ADK PE=1 SV=1	3	1	1	1	270	30.1	6.93	279873
H0YNX5	Signal peptidase complex catalytic subunit SEC11 (Fragment) OS=Homo sapiens OX=9606 GN=SEC11A PE=1 SV=1	8	1	1	1	106	12	8.57	294555
Q5T5C7	Seryl-tRNA synthetase OS=Homo sapiens OX=9606 GN=SARS1 PE=1 SV=1	2	1	1	1	536	61.3	7.06	275198
Q4W4Y1	Dopamine receptor interacting protein 4 OS=Homo sapiens OX=9606 GN=DRIP4 PE=2 SV=1	1	1	1	1	868	96	6.52	377856
Q2VPA0	Lon protease homolog (Fragment) OS=Homo sapiens OX=9606 GN=LONP1 PE=2 SV=1	1	1	1	1	848	95	6.71
Q05C82	MARCKS protein (Fragment) OS=Homo sapiens OX=9606 GN=MARCKS PE=2 SV=1	40	1	1	1	47	4.6	7.25	225082
B2RAQ8	Carnitine O-palmitoyltransferase OS=Homo sapiens OX=9606 PE=2 SV=1	2	1	1	1	773	88.3	8.59	453772
D6RFH4	Cytochrome b5 type B OS=Homo sapiens OX=9606 GN=CYB5B PE=1 SV=2	9	1	1	1	135	15.2	6.19	241512
H0YN88	40S ribosomal protein S17 OS=Homo sapiens OX=9606 GN=RPS17 PE=1 SV=1	7	1	1	1	136	15.9	9.91	517303
Q8IZP2	Putative protein FAM10A4 OS=Homo sapiens OX=9606 GN=ST13P4 PE=5 SV=1	6	1	1	1	240	27.4	5.08
B7Z1G4	cDNA FLJ61601, highly similar to Inosine-5'-monophosphate dehydrogenase 2 OS=Homo sapiens OX=9606 PE=2 SV=1	4	1	1	1	357	39	6.07	373713
A6NLN1	Polypyrimidine tract-binding protein 1 OS=Homo sapiens OX=9606 GN=PTBP1 PE=1 SV=4	2	1	1	1	527	56.5	9.38	583000
B4DS57	Nuclear autoantigenic sperm protein OS=Homo sapiens OX=9606 PE=2 SV=1	1	1	1	1	688	74.8	4.27	462725
Q14573	Inositol 1,4,5-trisphosphate receptor type 3 OS=Homo sapiens OX=9606 GN=ITPR3 PE=1 SV=2	0	1	1	1	2671	303.9	6.48	236166
O75534	Cold shock domain-containing protein E1 OS=Homo sapiens OX=9606 GN=CSDE1 PE=1 SV=2	1	1	1	1	798	88.8	6.25	334745
Q9H2R7	Nuclear distribution protein C homolog OS=Homo sapiens OX=9606 GN=NPD011 PE=2 SV=1	4	1	1	1	211	24.3	5.96	460752
P69905	Hemoglobin subunit alpha OS=Homo sapiens OX=9606 GN=HBA1 PE=1 SV=2	11	1	1	1	142	15.2	8.68	309991
Q6ZNW0	cDNA FLJ27036 fis, clone SLV08019, highly similar to Homo sapiens stomatin (EPB72)-like 2 (STOML2) OS=Homo sapiens OX=9606 PE=2 SV=1	6	1	1	1	181	19.7	7.28	515051
Q8N5L9	40S ribosomal protein S2 OS=Homo sapiens OX=9606 GN=RPS2 PE=2 SV=1	3	1	1	1	293	31.3	10.24	1.54618e+06
S4R3G0	Serine/arginine-rich-splicing factor 9 OS=Homo sapiens OX=9606 GN=SRSF9 PE=1 SV=1	8	1	1	1	119	13.8	8.13	1.20749e+06
P30085	UMP-CMP kinase OS=Homo sapiens OX=9606 GN=CMPK1 PE=1 SV=3	7	1	1	1	196	22.2	5.57	292341
C9J3L8	Signal sequence receptor subunit alpha OS=Homo sapiens OX=9606 GN=SSR1 PE=1 SV=1	3	1	1	1	265	29.6	4.3	573168
A0A286YEY4	Immunoglobulin heavy constant gamma 2 (Fragment) OS=Homo sapiens OX=9606 GN=IGHG2 PE=1 SV=1	2	1	1	1	395	43.8	6.52	429423
J9R021	Eukaryotic translation initiation factor 3 subunit A OS=Homo sapiens OX=9606 GN=eIF3a PE=2 SV=1	1	1	1	1	1382	166.4	6.79	684462
M0QY67	Electron transfer flavoprotein subunit beta (Fragment) OS=Homo sapiens OX=9606 GN=ETFB PE=1 SV=1	6	1	1	1	178	19.5	7.74	493137
A0A499FIX8	Extended synaptotagmin-2 OS=Homo sapiens OX=9606 GN=ESYT2 PE=1 SV=1	1	1	1	1	845	93.9	8.21	232465
B4DM21	cDNA FLJ58021, highly similar to Fragile X mental retardation syndrome-related protein 1 OS=Homo sapiens OX=9606 PE=2 SV=1	2	1	1	1	490	55.1	7.72	352261
O94906	Pre-mRNA-processing factor 6 OS=Homo sapiens OX=9606 GN=PRPF6 PE=1 SV=1	1	1	1	1	941	106.9	8.25	189346
P05109	Protein S100-A8 OS=Homo sapiens OX=9606 GN=S100A8 PE=1 SV=1	12	1	1	1	93	10.8	7.03	1817497
P28070	Proteasome subunit beta type-4 OS=Homo sapiens OX=9606 GN=PSMB4 PE=1 SV=4	4	1	1	1	264	29.2	5.97	507088
E9PC52	Histone-binding protein RBBP7 OS=Homo sapiens OX=9606 GN=RBBP7 PE=1 SV=1	2	1	1	1	416	46.9	5.07	493812
D3DP78	Aspartate--tRNA ligase, cytoplasmic OS=Homo sapiens OX=9606 GN=DARS PE=3 SV=1	2	1	1	1	468	53.4	6.54	241189
B2R6Q9	cDNA, FLJ93067, highly similar to Homo sapiens interferon gamma receptor 1 (IFNGR1), mRNA OS=Homo sapiens OX=9606 PE=2 SV=1	2	1	1	1	489	54.3	4.91	513667
O00522	Krev interaction trapped protein 1 OS=Homo sapiens OX=9606 GN=KRIT1 PE=1 SV=2	1	1	1	1	736	84.3	8.41	1.84654e+06
A0A6Q8PFI8	Solute carrier family 2, facilitated glucose transporter member 1 OS=Homo sapiens OX=9606 GN=SLC2A1 PE=4 SV=1	2	1	1	1	359	39.5	9.73
Q14444	Caprin-1 OS=Homo sapiens OX=9606 GN=CAPRIN1 PE=1 SV=2	2	1	1	1	709	78.3	5.25	639024
X5D2W5	Ribosomal protein L10 isoform B (Fragment) OS=Homo sapiens OX=9606 GN=RPL10 PE=2 SV=1	5	1	1	1	159	17.7	9.83
H7BY91	60S ribosomal protein L36a OS=Homo sapiens OX=9606 GN=RPL36A PE=3 SV=2	11	1	1	1	70	8.2	10.4	595753
Q9Y678	Coatomer subunit gamma-1 OS=Homo sapiens OX=9606 GN=COPG1 PE=1 SV=1	1	1	1	1	874	97.7	5.47	265139
H3BN98	40S ribosomal protein S15a (Fragment) OS=Homo sapiens OX=9606 PE=3 SV=2	3	1	1	1	237	27.2	9.55	2.54801e+06
P08243	Asparagine synthetase [glutamine-hydrolyzing] OS=Homo sapiens OX=9606 GN=ASNS PE=1 SV=4	2	1	1	1	561	64.3	6.86
P11586	C-1-tetrahydrofolate synthase, cytoplasmic OS=Homo sapiens OX=9606 GN=MTHFD1 PE=1 SV=3	1	1	1	1	935	101.5	7.3	262284
V9GZ56	U6 snRNA-associated Sm-like protein LSm4 (Fragment) OS=Homo sapiens OX=9606 GN=LSM4 PE=1 SV=1	3	1	1	1	238	25.7	10.15	594597
P50991	T-complex protein 1 subunit delta OS=Homo sapiens OX=9606 GN=CCT4 PE=1 SV=4	2	1	1	1	539	57.9	7.83	568980
V9HW05	Epididymis luminal protein 210 OS=Homo sapiens OX=9606 GN=HEL-210 PE=2 SV=1	8	1	1	1	96	10.8	8.76	823758
A0A5C2FX45	IGL c1539_light_IGKV3-15_IGKJ1 (Fragment) OS=Homo sapiens OX=9606 PE=2 SV=1	22	1	1	1	107	11.7	6.55	553158
F8W9V1	Succinate dehydrogenase assembly factor 3, mitochondrial OS=Homo sapiens OX=9606 GN=SDHAF3 PE=1 SV=1	13	1	1	1	68	8	9.72	1.69543e+06
A0A2R8YF45	Peroxisomal multifunctional enzyme type 2 OS=Homo sapiens OX=9606 GN=HSD17B4 PE=1 SV=1	6	1	1	1	172	18.7	9.45	131568
O15371	Eukaryotic translation initiation factor 3 subunit D OS=Homo sapiens OX=9606 GN=EIF3D PE=1 SV=1	3	1	1	1	548	63.9	6.05	358002
P48047	ATP synthase subunit O, mitochondrial OS=Homo sapiens OX=9606 GN=ATP5PO PE=1 SV=1	5	1	1	1	213	23.3	9.96	141803
A0A286YFA2	D-3-phosphoglycerate dehydrogenase OS=Homo sapiens OX=9606 GN=PHGDH PE=1 SV=1	2	1	1	1	445	47.6	5.9
P62280	40S ribosomal protein S11 OS=Homo sapiens OX=9606 GN=RPS11 PE=1 SV=3	7	1	1	1	158	18.4	10.3	684557
P31944	Caspase-14 OS=Homo sapiens OX=9606 GN=CASP14 PE=1 SV=2	4	1	1	1	242	27.7	5.58	704185
C9JJV6	Myeloid-associated differentiation marker (Fragment) OS=Homo sapiens OX=9606 GN=MYADM PE=1 SV=8	7	1	1	1	146	15.9	8.65	1.15103e+06
P51648	Aldehyde dehydrogenase family 3 member A2 OS=Homo sapiens OX=9606 GN=ALDH3A2 PE=1 SV=1	2	1	1	1	485	54.8	7.88	538161
Q8TB01	Similar to cytoskeleton-associated protein 4 (Fragment) OS=Homo sapiens OX=9606 PE=2 SV=1	3	1	1	1	560	62	5.68	319332
P49755	Transmembrane emp24 domain-containing protein 10 OS=Homo sapiens OX=9606 GN=TMED10 PE=1 SV=2	4	1	1	1	219	25	7.44	406941
O75030	Microphthalmia-associated transcription factor OS=Homo sapiens OX=9606 GN=MITF PE=1 SV=2	1	1	1	1	526	58.8	6.33	242243
Q16739	Ceramide glucosyltransferase OS=Homo sapiens OX=9606 GN=UGCG PE=1 SV=1	3	1	1	1	394	44.8	7.78	395232
A0A2R8Y5C8	Protein 4.1 (Fragment) OS=Homo sapiens OX=9606 GN=EPB41 PE=1 SV=1	5	1	1	1	227	25.6	6.81	2.05518e+06
O43684	Mitotic checkpoint protein BUB3 OS=Homo sapiens OX=9606 GN=BUB3 PE=1 SV=1	2	1	1	1	328	37.1	6.84	296951
Q9NXW1	BJ-HCC-24 tumor antigen OS=Homo sapiens OX=9606 PE=2 SV=1	2	1	1	1	412	46.8	6.83	1566066
B7ZB16	cDNA, FLJ79380, highly similar to Exportin-1 OS=Homo sapiens OX=9606 PE=2 SV=1	2	1	1	1	781	89.9	5.77	150576
Q5H9J7	Protein BEX5 OS=Homo sapiens OX=9606 GN=BEX5 PE=1 SV=1	21	1	1	1	111	12.6	4.84	5.06788e+06
P16401	Histone H1.5 OS=Homo sapiens OX=9606 GN=H1-5 PE=1 SV=3	5	1	1	1	226	22.6	10.92	1.75629e+06
B4E1E0	CTP synthase OS=Homo sapiens OX=9606 GN=CTPS1 PE=1 SV=1	2	1	1	1	435	49.7	7.52	453404
Q96SB3	Neurabin-2 OS=Homo sapiens OX=9606 GN=PPP1R9B PE=1 SV=3	1	1	1	1	817	89.3	4.97	551407
A0A6Q8PHP3	Alanine--tRNA ligase, cytoplasmic OS=Homo sapiens OX=9606 GN=AARS1 PE=4 SV=1	3	1	1	1	535	60.2	5.64
Q15365	Poly(rC)-binding protein 1 OS=Homo sapiens OX=9606 GN=PCBP1 PE=1 SV=2	3	1	1	1	356	37.5	7.09	280916
B5BUB1	RuvB-like helicase (Fragment) OS=Homo sapiens OX=9606 GN=RUVBL1 PE=2 SV=1	2	1	1	1	456	50.2	6.42
Q5QTS3	60S ribosomal protein L13a OS=Homo sapiens OX=9606 PE=2 SV=1	5	1	1	1	203	23.6	11.02	545771
A0A2X0SFH1	PREX1 (Fragment) OS=Homo sapiens OX=9606 GN=PREX1 PE=4 SV=1	0	1	1	1	1661	186.3	6.38	476381
Q53G61	Small nuclear ribonucleoprotein polypeptide A' variant (Fragment) OS=Homo sapiens OX=9606 PE=2 SV=1	5	1	1	1	255	28.4	8.62	223033
Q96AG4	Leucine-rich repeat-containing protein 59 OS=Homo sapiens OX=9606 GN=LRRC59 PE=1 SV=1	4	1	1	1	307	34.9	9.57	383077
Q6IPX4	40S ribosomal protein S16 OS=Homo sapiens OX=9606 GN=RPS16 PE=1 SV=1	7	1	1	1	152	17.1	10.96
B7Z6L0	Annexin OS=Homo sapiens OX=9606 PE=2 SV=1	1	1	1	1	605	65.6	8.27	533513
H3BSS4	Poly(rC)-binding protein 2 (Fragment) OS=Homo sapiens OX=9606 GN=PCBP2 PE=1 SV=1	6	1	1	1	184	19.4	6.37	391842
E7EX73	Eukaryotic translation initiation factor 4 gamma 1 OS=Homo sapiens OX=9606 GN=EIF4G1 PE=1 SV=1	1	1	1	1	1436	158.5	5.21
B4DVQ5	Eukaryotic translation initiation factor 3 subunit C OS=Homo sapiens OX=9606 GN=EIF3C PE=2 SV=1	1	1	1	1	898	103.6	5.53	400070
A0A5C2FTW9	IGL c162_light_IGKV2-30_IGKJ2 (Fragment) OS=Homo sapiens OX=9606 PE=2 SV=1	12	1	1	1	112	12.5	8.48	10452785
P23490	Loricrin OS=Homo sapiens OX=9606 GN=LORICRIN PE=1 SV=2	3	1	1	1	312	25.7	8.09	482989
Q6FHZ0	Malate dehydrogenase OS=Homo sapiens OX=9606 GN=MDH2 PE=2 SV=1	3	1	1	1	338	35.5	8.68	910931
A0A1U9X8D3	PPP1R18 OS=Homo sapiens OX=9606 PE=4 SV=1	1	1	1	1	613	67.9	5.4	458868
Q59GP7	Interleukin enhancer binding factor 3 isoform c variant (Fragment) OS=Homo sapiens OX=9606 PE=2 SV=1	2	1	1	1	450	50.1	6.64	511895
P15531	Nucleoside diphosphate kinase A OS=Homo sapiens OX=9606 GN=NME1 PE=1 SV=1	9	1	1	1	152	17.1	6.19	1109454
O60503	Adenylate cyclase type 9 OS=Homo sapiens OX=9606 GN=ADCY9 PE=1 SV=4	1	1	1	1	1353	150.6	7.34	227540
Q9NZ23	Drug-sensitive protein 1 OS=Homo sapiens OX=9606 GN=YA61 PE=2 SV=1	5	1	1	1	136	14.9	7.5	1.30799e+06
P20618	Proteasome subunit beta type-1 OS=Homo sapiens OX=9606 GN=PSMB1 PE=1 SV=2	6	1	1	1	241	26.5	8.13
C4B7M4	Spatacsin OS=Homo sapiens OX=9606 GN=SPG11 PE=2 SV=1	0	1	1	1	2443	278.7	5.97	360348
J3KR24	Isoleucyl-tRNA synthetase OS=Homo sapiens OX=9606 GN=IARS1 PE=1 SV=2	1	1	1	1	1121	129.5	6.4	342561
E7EN89	Toll interacting protein, isoform CRA_b OS=Homo sapiens OX=9606 GN=TOLLIP PE=1 SV=2	5	1	1	1	246	27	5.64	139991
Q53ZX8	Protease serine 1 (Fragment) OS=Homo sapiens OX=9606 GN=PRSS1 PE=4 SV=1	24	1	1	1	84	9.1	9.47	6.65027e+06
Q9C0A0	Contactin-associated protein-like 4 OS=Homo sapiens OX=9606 GN=CNTNAP4 PE=1 SV=3	1	1	1	1	1308	145.2	6.68	6855613
B7Z591	Calcium load-activated calcium channel OS=Homo sapiens OX=9606 GN=TMCO1 PE=2 SV=1	5	1	1	1	176	19.9	9.82	348159
P05089	Arginase-1 OS=Homo sapiens OX=9606 GN=ARG1 PE=1 SV=2	3	1	1	1	322	34.7	7.21
Q9BZ93	Prosomal P27K protein (Fragment) OS=Homo sapiens OX=9606 GN=PSMA6 PE=4 SV=1	22	1	1	1	58	6.2	8.97	336722
A0A345WIR4	Cytochrome c oxidase subunit 2 OS=Homo sapiens OX=9606 GN=COX2 PE=3 SV=1	4	1	1	1	227	25.5	4.82	1.16816e+06
Q9NRF9	DNA polymerase epsilon subunit 3 OS=Homo sapiens OX=9606 GN=POLE3 PE=1 SV=1	5	1	1	1	147	16.8	4.74
A0A5C2H075	IG c1480_light_IGKV3-11_IGKJ4 (Fragment) OS=Homo sapiens OX=9606 PE=2 SV=1	8	1	1	1	103	11	8	54330376
Q99714	3-hydroxyacyl-CoA dehydrogenase type-2 OS=Homo sapiens OX=9606 GN=HSD17B10 PE=1 SV=3	3	1	1	1	261	26.9	7.78	844384
Q03135	Caveolin-1 OS=Homo sapiens OX=9606 GN=CAV1 PE=1 SV=4	8	1	1	1	178	20.5	6.02	574507
A0A6I8PRN4	Glutamine--fructose-6-phosphate transaminase (isomerizing) OS=Homo sapiens OX=9606 GN=GFPT1 PE=1 SV=1	1	1	1	1	609	68.5	6.49	234324
H0Y524	Copine-1 (Fragment) OS=Homo sapiens OX=9606 GN=CPNE1 PE=1 SV=1	4	1	1	1	208	21.4	8.12	251742
O76021	Ribosomal L1 domain-containing protein 1 OS=Homo sapiens OX=9606 GN=RSL1D1 PE=1 SV=3	3	1	1	1	490	54.9	10.13	289848
O15231	Zinc finger protein 185 OS=Homo sapiens OX=9606 GN=ZNF185 PE=1 SV=3	1	1	1	1	689	73.5	7.01	492185
H0YJB9	RNA transcription, translation and transport factor protein (Fragment) OS=Homo sapiens OX=9606 GN=RTRAF PE=1 SV=1	6	1	1	1	129	14.7	5.6	616675
P12273	Prolactin-inducible protein OS=Homo sapiens OX=9606 GN=PIP PE=1 SV=1	5	1	1	1	146	16.6	8.05	757870
Q9UKV3	Apoptotic chromatin condensation inducer in the nucleus OS=Homo sapiens OX=9606 GN=ACIN1 PE=1 SV=2	1	1	1	1	1341	151.8	6.43	373441
B4DJI4	cDNA FLJ58065, highly similar to LIM and SH3 domain protein 1 OS=Homo sapiens OX=9606 PE=2 SV=1	5	1	1	1	220	24.5	8.54	273369
H3BRS6	ADP-dependent glucokinase (Fragment) OS=Homo sapiens OX=9606 GN=ADPGK PE=1 SV=1	9	1	1	1	204	21.9	5.54	2056019
K7EQD0	Vasodilator-stimulated phosphoprotein (Fragment) OS=Homo sapiens OX=9606 GN=VASP PE=1 SV=8	31	1	1	1	35	3.5	9.76	292155
J3KNV1	Zinc finger protein 292 OS=Homo sapiens OX=9606 GN=ZNF292 PE=1 SV=1	0	1	1	1	2718	304	7.42	637045
Q8N4C0	Putative uncharacterized protein C9orf62 OS=Homo sapiens OX=9606 GN=C9orf62 PE=2 SV=1	12	1	1	1	152	16.7	10.43	489875
J3QRN6	Unconventional myosin-Id OS=Homo sapiens OX=9606 GN=MYO1D PE=1 SV=1	1	1	1	1	961	111.2	9.39	197517
P46977	Dolichyl-diphosphooligosaccharide--protein glycosyltransferase subunit STT3A OS=Homo sapiens OX=9606 GN=STT3A PE=1 SV=2	1	1	1	1	705	80.5	8.07	535257
B4DI38	Adenylyl cyclase-associated protein 1 OS=Homo sapiens OX=9606 PE=2 SV=1	3	1	1	1	452	49	8.21	444536
Q04837	Single-stranded DNA-binding protein, mitochondrial OS=Homo sapiens OX=9606 GN=SSBP1 PE=1 SV=1	5	1	1	1	148	17.2	9.6	1.6094e+06
P08621	U1 small nuclear ribonucleoprotein 70 kDa OS=Homo sapiens OX=9606 GN=SNRNP70 PE=1 SV=2	2	1	1	1	437	51.5	9.94	371303
A8K3R2	Ribosome biogenesis protein BOP1 OS=Homo sapiens OX=9606 GN=BOP1 PE=2 SV=1	1	1	1	1	746	83.5	6.13	376378

## Sheet: P18
Accession	Description	Coverage [%]	# Peptides	# PSMs	# Unique Peptides	# AAs	MW [kDa]	calc. pI	Abundances (Grouped): HONE_1_P18
P35579	Myosin-9 OS=Homo sapiens OX=9606 GN=MYH9 PE=1 SV=4	44	81	103	81	1960	226.4	5.6	4.43955e+08
H6VRF8	Cytokeratin-1 OS=Homo sapiens OX=9606 GN=KRT1 PE=3 SV=1	61	39	93	34	644	66	8.12	2.38183e+09
P35527	Keratin, type I cytoskeletal 9 OS=Homo sapiens OX=9606 GN=KRT9 PE=1 SV=3	63	29	59	29	623	62	5.24	9.29906e+08
P52732	Kinesin-like protein KIF11 OS=Homo sapiens OX=9606 GN=KIF11 PE=1 SV=2	49	52	69	52	1056	119.1	5.64	6.91896e+08
P13645	Keratin, type I cytoskeletal 10 OS=Homo sapiens OX=9606 GN=KRT10 PE=1 SV=6	50	27	49	22	584	58.8	5.21	1.06036e+09
P35908	Keratin, type II cytoskeletal 2 epidermal OS=Homo sapiens OX=9606 GN=KRT2 PE=1 SV=2	66	40	57	32	639	65.4	8	1.28105e+09
Q86YZ3	Hornerin OS=Homo sapiens OX=9606 GN=HRNR PE=1 SV=2	28	25	31	25	2850	282.2	10.04	5.72064e+07
Q53G99	Beta actin variant (Fragment) OS=Homo sapiens OX=9606 PE=2 SV=1	55	15	36	8	375	41.7	5.59	6.38482e+08
B4DN72	cDNA FLJ55910, highly similar to Keratin, type II cuticular Hb6 OS=Homo sapiens OX=9606 PE=2 SV=1	55	25	29	8	486	53.5	5.66	7.18657e+07
Q15149	Plectin OS=Homo sapiens OX=9606 GN=PLEC PE=1 SV=3	9	38	38	37	4684	531.5	5.96	2.60317e+07
P78386	Keratin, type II cuticular Hb5 OS=Homo sapiens OX=9606 GN=KRT85 PE=1 SV=1	45	25	30	11	507	55.8	6.55	1.14153e+08
Q15323	Keratin, type I cuticular Ha1 OS=Homo sapiens OX=9606 GN=KRT31 PE=1 SV=3	48	16	21	4	416	47.2	4.88	1.71022e+07
O76009	Keratin, type I cuticular Ha3-I OS=Homo sapiens OX=9606 GN=KRT33A PE=2 SV=2	47	16	21	3	404	45.9	4.82	6.60184e+07
P02533	Keratin, type I cytoskeletal 14 OS=Homo sapiens OX=9606 GN=KRT14 PE=1 SV=4	51	23	26	9	472	51.5	5.16	1.1582e+08
P08779	Keratin, type I cytoskeletal 16 OS=Homo sapiens OX=9606 GN=KRT16 PE=1 SV=4	37	17	20	7	473	51.2	5.05	1.52627e+07
P13647	Keratin, type II cytoskeletal 5 OS=Homo sapiens OX=9606 GN=KRT5 PE=1 SV=3	37	24	28	14	590	62.3	7.74	1.18339e+08
P02538	Keratin, type II cytoskeletal 6A OS=Homo sapiens OX=9606 GN=KRT6A PE=1 SV=3	37	22	26	4	564	60	8	3.65156e+07
A6NCN2	Putative keratin-87 protein OS=Homo sapiens OX=9606 GN=KRT87P PE=5 SV=4	53	16	18	1	255	29.1	5.8	2.74769e+06
Q14525	Keratin, type I cuticular Ha3-II OS=Homo sapiens OX=9606 GN=KRT33B PE=1 SV=3	40	13	16	1	404	46.2	4.84	1.7494e+06
P04259	Keratin, type II cytoskeletal 6B OS=Homo sapiens OX=9606 GN=KRT6B PE=1 SV=5	31	18	29	1	564	60	8	2.86834e+06
P08729	Keratin, type II cytoskeletal 7 OS=Homo sapiens OX=9606 GN=KRT7 PE=1 SV=5	29	16	20	14	469	51.4	5.48	3.47173e+07
P11142	Heat shock cognate 71 kDa protein OS=Homo sapiens OX=9606 GN=HSPA8 PE=1 SV=1	27	17	20	14	646	70.9	5.52	4.01629e+07
P15924	Desmoplakin OS=Homo sapiens OX=9606 GN=DSP PE=1 SV=3	8	27	27	27	2871	331.6	6.81	2.14296e+07
O14744	Protein arginine N-methyltransferase 5 OS=Homo sapiens OX=9606 GN=PRMT5 PE=1 SV=4	25	16	16	16	637	72.6	6.29	1.08369e+08
O76011	Keratin, type I cuticular Ha4 OS=Homo sapiens OX=9606 GN=KRT34 PE=1 SV=2	33	13	15	4	436	49.4	5.06	1.07668e+07
Q13707	ACTA2 protein (Fragment) OS=Homo sapiens OX=9606 GN=ACTA2 PE=3 SV=1	32	8	19	2	330	36.8	5.35	34837337
A0A0G2JIW1	Heat shock 70 kDa protein 1B OS=Homo sapiens OX=9606 GN=HSPA1B PE=1 SV=1	20	12	13	10	642	70.1	5.66	2.02005e+07
F5H5D3	Tubulin alpha chain OS=Homo sapiens OX=9606 GN=TUBA1C PE=1 SV=1	25	10	12	9	519	57.7	5.07	2.76349e+07
P21333	Filamin-A OS=Homo sapiens OX=9606 GN=FLNA PE=1 SV=4	8	15	15	12	2647	280.6	6.06	1.05645e+07
P02768	Albumin OS=Homo sapiens OX=9606 GN=ALB PE=1 SV=2	26	15	15	15	609	69.3	6.28	5.89007e+07
P05787	Keratin, type II cytoskeletal 8 OS=Homo sapiens OX=9606 GN=KRT8 PE=1 SV=7	32	17	21	12	483	53.7	5.59	4.14706e+07
E9PMT2	LIM domain only protein 7 OS=Homo sapiens OX=9606 GN=LMO7 PE=1 SV=1	14	15	15	15	1398	159.9	7.78	1.18789e+07
Q14532	Keratin, type I cuticular Ha2 OS=Homo sapiens OX=9606 GN=KRT32 PE=1 SV=3	22	8	12	5	448	50.3	4.84	9.2263e+06
A0A6Q8PFJ0	Prelamin-A/C OS=Homo sapiens OX=9606 GN=LMNA PE=4 SV=1	20	12	12	12	729	80.9	8.27	2.03747e+07
Q04695	Keratin, type I cytoskeletal 17 OS=Homo sapiens OX=9606 GN=KRT17 PE=1 SV=2	28	12	14	4	432	48.1	5.02	1.14499e+07
P14923	Junction plakoglobin OS=Homo sapiens OX=9606 GN=JUP PE=1 SV=3	17	10	10	10	745	81.7	6.14	8.39314e+06
A1A4E9	Keratin 13 OS=Homo sapiens OX=9606 GN=KRT13 PE=1 SV=1	23	13	14	8	458	49.6	4.96	1.81712e+07
Q53HQ7	Elongation factor 1-alpha (Fragment) OS=Homo sapiens OX=9606 PE=2 SV=1	23	7	8	7	462	50.2	8.94	2.33368e+07
F5GZS6	4F2 cell-surface antigen heavy chain OS=Homo sapiens OX=9606 GN=SLC3A2 PE=1 SV=1	18	11	12	11	599	64.8	5.1	1.13139e+07
Q9Y2W1	Thyroid hormone receptor-associated protein 3 OS=Homo sapiens OX=9606 GN=THRAP3 PE=1 SV=2	11	8	10	5	955	108.6	10.15	1.84818e+07
Q562R1	Beta-actin-like protein 2 OS=Homo sapiens OX=9606 GN=ACTBL2 PE=1 SV=2	17	4	13	1	376	42	5.59
Q6LC01	Tubulin beta chain (Fragment) OS=Homo sapiens OX=9606 PE=2 SV=1	26	10	13	1	437	48.8	4.82	2731423
Q5QNW6	Histone H2B type 2-F OS=Homo sapiens OX=9606 GN=H2BC18 PE=1 SV=3	48	7	9	2	126	13.9	10.32	1.9884e+08
Q8N6N5	Tubulin beta chain OS=Homo sapiens OX=9606 GN=TUBB2C PE=2 SV=1	26	10	13	1	445	49.8	4.86	1.55252e+07
P62805	Histone H4 OS=Homo sapiens OX=9606 GN=H4C1 PE=1 SV=2	51	6	11	6	103	11.4	11.36	1.42782e+08
E9PDF6	Unconventional myosin-Ib OS=Homo sapiens OX=9606 GN=MYO1B PE=1 SV=1	10	10	10	10	1107	128.4	9.31	1.08189e+07
P05783	Keratin, type I cytoskeletal 18 OS=Homo sapiens OX=9606 GN=KRT18 PE=1 SV=2	19	8	11	8	430	48	5.45	2.56058e+07
Q16778	Histone H2B type 2-E OS=Homo sapiens OX=9606 GN=H2BC21 PE=1 SV=3	47	6	8	1	126	13.9	10.32	2.20714e+06
H0YMD0	Annexin (Fragment) OS=Homo sapiens OX=9606 GN=ANXA2 PE=1 SV=1	37	9	9	9	227	25.3	5.97	1.63464e+07
F8W6I7	Helix-destabilizing protein OS=Homo sapiens OX=9606 GN=HNRNPA1 PE=1 SV=2	19	5	8	4	307	33.1	9.13	9.88581e+06
B7Z6Z4	Myosin light polypeptide 6 OS=Homo sapiens OX=9606 GN=MYL6 PE=1 SV=1	26	6	8	4	238	26.7	5.08	3.69442e+07
B4DL04	Receptor protein-tyrosine kinase OS=Homo sapiens OX=9606 PE=2 SV=1	13	8	9	6	654	73	8.4	1.29268e+07
Q16777	Histone H2A type 2-C OS=Homo sapiens OX=9606 GN=H2AC20 PE=1 SV=4	38	5	6	1	129	14	10.9	21174080
Q7L7L0	Histone H2A type 3 OS=Homo sapiens OX=9606 GN=H2AW PE=1 SV=3	38	5	6	1	130	14.1	11.05	1.52228e+08
A0A024R8K7	Integrin beta OS=Homo sapiens OX=9606 GN=ITGB4 PE=3 SV=1	6	9	9	9	1752	194.9	6.1	8.05173e+06
Q8N1N4	Keratin, type II cytoskeletal 78 OS=Homo sapiens OX=9606 GN=KRT78 PE=1 SV=2	13	7	7	6	520	56.8	6.02	5.58107e+06
B3KM80	Nucleolin OS=Homo sapiens OX=9606 GN=NCL PE=2 SV=1	17	9	9	9	536	58.5	4.67	1.34067e+07
P62269	40S ribosomal protein S18 OS=Homo sapiens OX=9606 GN=RPS18 PE=1 SV=3	48	9	11	9	152	17.7	10.99	4.00377e+07
Q701L7	Type II hair keratin 2 OS=Homo sapiens OX=9606 GN=KRTHB2 PE=2 SV=1	18	8	9	6	513	56.6	6.74	9.21758e+06
Q7Z794	Keratin, type II cytoskeletal 1b OS=Homo sapiens OX=9606 GN=KRT77 PE=1 SV=3	12	8	11	4	578	61.9	5.99	1.517e+06
O00159	Unconventional myosin-Ic OS=Homo sapiens OX=9606 GN=MYO1C PE=1 SV=4	11	8	8	8	1063	121.6	9.41	8.60241e+06
B7Z3V1	Sodium/potassium-transporting ATPase subunit alpha (Fragment) OS=Homo sapiens OX=9606 PE=2 SV=1	10	8	8	8	1020	112.4	5.35	4.73628e+06
O14950	Myosin regulatory light chain 12B OS=Homo sapiens OX=9606 GN=MYL12B PE=1 SV=2	34	5	9	5	172	19.8	4.84	3.22468e+07
Q02413	Desmoglein-1 OS=Homo sapiens OX=9606 GN=DSG1 PE=1 SV=2	9	7	7	7	1049	113.7	5.03	4.05355e+06
Q3SY84	Keratin, type II cytoskeletal 71 OS=Homo sapiens OX=9606 GN=KRT71 PE=1 SV=3	11	6	9	3	523	57.3	6.61	2.7997e+06
A0A384P5S9	Epididymis secretory sperm binding protein OS=Homo sapiens OX=9606 PE=2 SV=1	4	9	10	9	2452	282.1	5.34	4.90778e+06
Q6P0P7	THRAP3 protein (Fragment) OS=Homo sapiens OX=9606 GN=THRAP3 PE=2 SV=1	16	4	4	1	374	41.7	11.5
Q92614	Unconventional myosin-XVIIIa OS=Homo sapiens OX=9606 GN=MYO18A PE=1 SV=3	5	8	8	8	2054	233	6.3	5.29599e+06
P08670	Vimentin OS=Homo sapiens OX=9606 GN=VIM PE=1 SV=4	17	8	8	8	466	53.6	5.12	1.31378e+07
A0A1X7SBS1	Heterogeneous nuclear ribonucleoprotein U OS=Homo sapiens OX=9606 GN=HNRNPU PE=1 SV=1	8	5	5	5	744	81.7	5.83	6.86673e+06
Q4J6C0	Protein-serine/threonine phosphatase (Fragment) OS=Homo sapiens OX=9606 GN=PPM1B PE=2 SV=1	19	7	7	7	431	47.8	6.15	23643105
A0A679KTH4	Beta-galactosidase (Fragment) OS=Homo sapiens OX=9606 GN=EmGFP-LacZ-E2F-TdTom PE=3 SV=1	3	2	4	2	1279	145.4	5.81	9.15881e+06
E9PCY7	Heterogeneous nuclear ribonucleoprotein H OS=Homo sapiens OX=9606 GN=HNRNPH1 PE=1 SV=1	11	4	4	4	429	47.1	6.34	3.75201e+06
A0A1Y0BRN0	Unconventional myosin-6 OS=Homo sapiens OX=9606 GN=Myo6-008 PE=2 SV=1	6	7	8	7	1272	146.9	8.56	3.90075e+06
A0A2R8YFE2	Actin, cytoplasmic 1 (Fragment) OS=Homo sapiens OX=9606 GN=ACTB PE=1 SV=1	51	3	5	1	79	8.8	9.2	436407
P07900	Heat shock protein HSP 90-alpha OS=Homo sapiens OX=9606 GN=HSP90AA1 PE=1 SV=5	9	6	6	4	732	84.6	5.02	4.71399e+06
J3QTR3	Ubiquitin-40S ribosomal protein S27a (Fragment) OS=Homo sapiens OX=9606 GN=RPS27A PE=1 SV=1	44	5	6	5	106	12.2	10.14	3.98716e+07
P11021	Endoplasmic reticulum chaperone BiP OS=Homo sapiens OX=9606 GN=HSPA5 PE=1 SV=2	9	5	6	3	654	72.3	5.16	1.17429e+06
H9NKY4	IFITM3 OS=Homo sapiens OX=9606 GN=IFITM3 PE=3 SV=1	31	2	2	1	133	14.6	6.9	3.49938e+06
Q9H853	Putative tubulin-like protein alpha-4B OS=Homo sapiens OX=9606 GN=TUBA4B PE=5 SV=2	11	2	4	1	241	27.5	7.83	4.83928e+06
Q1ZYL5	Tropomyosin 1 alpha variant 6 OS=Homo sapiens OX=9606 PE=2 SV=1	17	4	4	3	245	28.5	4.78	2.34385e+06
B4DN41	DEAD box protein 5 OS=Homo sapiens OX=9606 PE=2 SV=1	8	5	5	4	603	67.7	8.87	3.79393e+06
Q8N1C8	75 kDa glucose-regulated protein (Fragment) OS=Homo sapiens OX=9606 GN=HSPA9 PE=2 SV=1	10	6	6	6	681	73.8	6.37	3.76352e+06
A0A5C2G1B5	IGL c2340_light_IGKV2D-29_IGKJ2 (Fragment) OS=Homo sapiens OX=9606 PE=2 SV=1	20	3	9	3	113	12.3	5.05	1.88486e+09
Q2TSD0	Glyceraldehyde-3-phosphate dehydrogenase OS=Homo sapiens OX=9606 PE=2 SV=1	25	6	6	6	335	36	8.46	8995635
V9HWC6	Peptidyl-prolyl cis-trans isomerase OS=Homo sapiens OX=9606 GN=HEL-S-39 PE=2 SV=1	25	5	5	4	208	22.7	9.32	9.22761e+06
A0A0S2Z4X1	Epididymis secretory sperm binding protein (Fragment) OS=Homo sapiens OX=9606 GN=RBM10 PE=2 SV=1	8	5	5	5	852	94.3	6.73	3.94876e+06
Q92764	Keratin, type I cuticular Ha5 OS=Homo sapiens OX=9606 GN=KRT35 PE=1 SV=5	14	6	6	3	455	50.3	4.91	1.91411e+06
A0A2R8Y5V9	Tropomyosin alpha-4 chain OS=Homo sapiens OX=9606 GN=TPM4 PE=1 SV=1	16	5	5	3	248	28.6	4.7	1.58126e+07
Q9NZM1	Myoferlin OS=Homo sapiens OX=9606 GN=MYOF PE=1 SV=1	3	6	6	6	2061	234.6	6.18	3.5239e+06
A0A087X0X3	Heterogeneous nuclear ribonucleoprotein M OS=Homo sapiens OX=9606 GN=HNRNPM PE=1 SV=1	9	6	6	6	730	77.5	8.78	3.90632e+06
P04075	Fructose-bisphosphate aldolase A OS=Homo sapiens OX=9606 GN=ALDOA PE=1 SV=2	14	5	5	5	364	39.4	8.09	4.4083e+06
P26641	Elongation factor 1-gamma OS=Homo sapiens OX=9606 GN=EEF1G PE=1 SV=3	11	5	5	5	437	50.1	6.67	2.76764e+06
Q9BSV4	SFPQ protein (Fragment) OS=Homo sapiens OX=9606 GN=SFPQ PE=2 SV=2	9	6	6	6	634	68.6	8.82	4.42179e+06
Q9BQA1	Methylosome protein 50 OS=Homo sapiens OX=9606 GN=WDR77 PE=1 SV=1	18	4	5	4	342	36.7	5.17	1.09042e+07
P62851	40S ribosomal protein S25 OS=Homo sapiens OX=9606 GN=RPS25 PE=1 SV=1	17	3	5	3	125	13.7	10.11	1.21107e+08
P31946	14-3-3 protein beta/alpha OS=Homo sapiens OX=9606 GN=YWHAB PE=1 SV=3	24	6	6	2	246	28.1	4.83	8.64982e+06
P39019	40S ribosomal protein S19 OS=Homo sapiens OX=9606 GN=RPS19 PE=1 SV=2	27	5	5	5	145	16.1	10.32	9.87775e+06
E9PK91	Bcl-2-associated transcription factor 1 OS=Homo sapiens OX=9606 GN=BCLAF1 PE=1 SV=1	7	5	5	5	871	100.3	9.95	1.33001e+07
C8C504	Beta-globin OS=Homo sapiens OX=9606 GN=HBB PE=3 SV=1	24	3	4	1	147	16	8.06	6.18296e+06
F8VQE1	LIM domain and actin-binding protein 1 OS=Homo sapiens OX=9606 GN=LIMA1 PE=1 SV=1	13	6	6	6	598	67	5.8	4.608e+06
A0A2Z6ATB6	Drebrin A OS=Homo sapiens OX=9606 GN=DBN1 PE=2 SV=1	8	4	4	4	695	76.3	4.51	3.91622e+06
P63104	14-3-3 protein zeta/delta OS=Homo sapiens OX=9606 GN=YWHAZ PE=1 SV=1	20	5	5	2	245	27.7	4.79	4.16132e+06
G9K389	YWHAE/FAM22B fusion protein (Fragment) OS=Homo sapiens OX=9606 GN=YWHAE/FAM22B fusion PE=2 SV=1	13	5	5	3	384	41.3	4.97	2.11378e+06
B2RDW0	Calmodulin OS=Homo sapiens OX=9606 PE=2 SV=1	30	4	5	4	149	16.8	4.22	4982667
O76015	Keratin, type I cuticular Ha8 OS=Homo sapiens OX=9606 GN=KRT38 PE=1 SV=3	13	5	6	4	456	50.4	4.84	2.49098e+06
Q2TTR7	Receptor protein-tyrosine kinase OS=Homo sapiens OX=9606 PE=2 SV=1	6	7	7	7	1210	134.2	6.68	4194200
Q4KMG9	Transmembrane protein 52B OS=Homo sapiens OX=9606 GN=TMEM52B PE=1 SV=1	23	2	6	2	183	20	5.67	10560958
K9MS24	Spectrin beta chain OS=Homo sapiens OX=9606 GN=SPTBN1 PE=2 SV=1	2	5	5	5	2364	274.2	5.55	2.58262e+06
B3KN06	Coronin OS=Homo sapiens OX=9606 PE=2 SV=1	7	3	3	3	474	53.2	6.93	3.16039e+06
Q5D862	Filaggrin-2 OS=Homo sapiens OX=9606 GN=FLG2 PE=1 SV=1	3	3	3	3	2391	247.9	8.31	3.81893e+06
E2DRY6	2-phospho-D-glycerate hydro-lyase OS=Homo sapiens OX=9606 PE=2 SV=1	13	4	4	4	338	36.5	6.57	6.27476e+06
B2R6F9	cDNA, FLJ92932, highly similar to Homo sapiens serine/threonine kinase 38 (STK38), mRNA OS=Homo sapiens OX=9606 PE=2 SV=1	8	3	3	3	465	54.2	7.15	1.59207e+06
A0A590UJQ1	E3 ubiquitin-protein ligase OS=Homo sapiens OX=9606 GN=ITCH PE=1 SV=1	8	6	6	6	900	103.1	6.48	3.35633e+06
M0R299	rRNA 2'-O-methyltransferase fibrillarin (Fragment) OS=Homo sapiens OX=9606 GN=FBL PE=1 SV=1	19	3	3	3	229	25.3	7.66	1.40247e+06
F5GWG3	Retinoic acid-induced protein 3 (Fragment) OS=Homo sapiens OX=9606 GN=GPRC5A PE=1 SV=8	5	1	2	1	273	30.5	9.03	4.27632e+06
P18124	60S ribosomal protein L7 OS=Homo sapiens OX=9606 GN=RPL7 PE=1 SV=1	16	3	3	3	248	29.2	10.65	3.09191e+06
Q5T749	Keratinocyte proline-rich protein OS=Homo sapiens OX=9606 GN=KPRP PE=1 SV=1	13	5	5	5	579	64.1	8.27	5.78081e+06
Q6IBB0	IFITM2 protein OS=Homo sapiens OX=9606 GN=IFITM2 PE=1 SV=1	31	2	2	1	132	14.6	7.42	446153
A0A024RA28	Heterogeneous nuclear ribonucleoprotein A2/B1, isoform CRA_d OS=Homo sapiens OX=9606 GN=HNRPA2B1 PE=4 SV=1	14	4	4	3	301	31.1	9.14	8.14287e+06
A0A024R321	Filamin B, beta (Actin binding protein 278), isoform CRA_a OS=Homo sapiens OX=9606 GN=FLNB PE=3 SV=1	2	5	5	2	2622	280.3	5.94	609220
B2RDE1	cDNA, FLJ96568, highly similar to Homo sapiens tropomyosin 3 (TPM3), mRNA OS=Homo sapiens OX=9606 PE=2 SV=1	21	5	5	3	248	29	4.75	4.87271e+06
Q7Z3Y8	Keratin, type I cytoskeletal 27 OS=Homo sapiens OX=9606 GN=KRT27 PE=1 SV=2	8	4	5	2	459	49.8	5.05	1.15507e+06
G3V0E5	Transferrin receptor protein 1 OS=Homo sapiens OX=9606 GN=TFRC PE=1 SV=1	9	5	5	5	679	75.9	6.81	2.24401e+06
Q08211	ATP-dependent RNA helicase A OS=Homo sapiens OX=9606 GN=DHX9 PE=1 SV=4	3	4	4	4	1270	140.9	6.84	941550
P08238	Heat shock protein HSP 90-beta OS=Homo sapiens OX=9606 GN=HSP90AB1 PE=1 SV=4	6	4	4	2	724	83.2	5.03	2.08888e+06
B7Z4F6	60 kDa chaperonin OS=Homo sapiens OX=9606 PE=2 SV=1	6	4	4	4	550	58.5	6.02	2.88737e+06
Q4VB24	Histone cluster 1, H1e OS=Homo sapiens OX=9606 GN=HIST1H1E PE=2 SV=1	15	3	3	3	219	21.9	11.03	1.12954e+07
F5GY37	Prohibitin OS=Homo sapiens OX=9606 GN=PHB2 PE=1 SV=1	14	3	3	3	267	29.7	9.88	1.09612e+06
Q9HAV0	Guanine nucleotide-binding protein subunit beta-4 OS=Homo sapiens OX=9606 GN=GNB4 PE=1 SV=3	9	3	4	3	340	37.5	6	5.34988e+06
P38159	RNA-binding motif protein, X chromosome OS=Homo sapiens OX=9606 GN=RBMX PE=1 SV=3	11	4	4	4	391	42.3	10.05	4.64993e+06
P46783	40S ribosomal protein S10 OS=Homo sapiens OX=9606 GN=RPS10 PE=1 SV=1	23	3	3	3	165	18.9	10.15	1817365
A0A4D5RAG0	Annexin OS=Homo sapiens OX=9606 PE=3 SV=1	16	3	3	3	269	30.1	5.64	2.1341e+06
O00571	ATP-dependent RNA helicase DDX3X OS=Homo sapiens OX=9606 GN=DDX3X PE=1 SV=3	9	5	5	5	662	73.2	7.18	2.86456e+06
H0YF32	40S ribosomal protein S3 (Fragment) OS=Homo sapiens OX=9606 GN=RPS3 PE=1 SV=1	24	3	4	3	123	13.5	8	3.85832e+06
P62861	40S ribosomal protein S30 OS=Homo sapiens OX=9606 GN=FAU PE=1 SV=1	19	2	3	2	59	6.6	12.15	8.36342e+07
Q9NSB5	Type II hair keratin 1 (Fragment) OS=Homo sapiens OX=9606 GN=KRTHB1 PE=4 SV=1	18	2	3	1	123	12.9	8.57	2.31613e+06
B4DY08	Heterogeneous nuclear ribonucleoproteins C1/C2 OS=Homo sapiens OX=9606 GN=HNRNPC PE=1 SV=1	14	4	4	4	288	32	8.72	1.16528e+07
P29692	Elongation factor 1-delta OS=Homo sapiens OX=9606 GN=EEF1D PE=1 SV=5	13	2	2	2	281	31.1	5.01	1.3869e+06
A0A075B6R9	Probable non-functional immunoglobulin kappa variable 2D-24 OS=Homo sapiens OX=9606 GN=IGKV2D-24 PE=1 SV=1	13	3	5	2	120	13.1	8.87	3.20552e+09
A0A024R5Z9	Pyruvate kinase OS=Homo sapiens OX=9606 GN=PKM2 PE=3 SV=1	8	3	3	3	531	58	7.71	2.05487e+06
P50914	60S ribosomal protein L14 OS=Homo sapiens OX=9606 GN=RPL14 PE=1 SV=4	11	2	2	2	215	23.4	10.93	2.37832e+06
P31947	14-3-3 protein sigma OS=Homo sapiens OX=9606 GN=SFN PE=1 SV=1	12	3	3	1	248	27.8	4.74	505002
A8K7F6	RNA helicase OS=Homo sapiens OX=9606 PE=2 SV=1	11	4	4	4	406	46.1	5.48	3.40447e+06
A0A5C2GC48	IGH + IGL c24_light_IGKV2D-29_IGKJ4 (Fragment) OS=Homo sapiens OX=9606 PE=2 SV=1	21	2	4	1	112	12.3	5.86	1.52933e+06
Q01650	Large neutral amino acids transporter small subunit 1 OS=Homo sapiens OX=9606 GN=SLC7A5 PE=1 SV=2	3	2	2	2	507	55	7.72	2.39388e+06
H0YI43	Myosin light polypeptide 6 (Fragment) OS=Homo sapiens OX=9606 GN=MYL6 PE=1 SV=1	30	3	3	1	83	9.2	4.78	301890
P06702	Protein S100-A9 OS=Homo sapiens OX=9606 GN=S100A9 PE=1 SV=1	25	2	2	2	114	13.2	6.13	2.87376e+06
P62241	40S ribosomal protein S8 OS=Homo sapiens OX=9606 GN=RPS8 PE=1 SV=2	14	3	3	3	208	24.2	10.32	3.35313e+06
Q9NXV2	BTB/POZ domain-containing protein KCTD5 OS=Homo sapiens OX=9606 GN=KCTD5 PE=1 SV=1	12	2	2	2	234	26.1	6.24	3.14124e+06
B4DE78	cDNA FLJ52141, highly similar to 14-3-3 protein gamma OS=Homo sapiens OX=9606 PE=2 SV=1	19	4	4	1	207	23.5	4.82	518996
Q9BQQ5	Ribosomal protein L27a OS=Homo sapiens OX=9606 GN=L27a PE=4 SV=1	27	3	3	3	106	12	11.46	6.80146e+06
P81605	Dermcidin OS=Homo sapiens OX=9606 GN=DCD PE=1 SV=2	26	3	3	3	110	11.3	6.54	8.82685e+06
Q9Y446	Plakophilin-3 OS=Homo sapiens OX=9606 GN=PKP3 PE=1 SV=1	4	3	3	3	797	87	9.32	1.75113e+06
Q9BWU5	Mutant hemoglobin beta chain (Fragment) OS=Homo sapiens OX=9606 GN=HBB PE=3 SV=1	30	3	3	1	105	11.5	7.05	1.66699e+06
P36578	60S ribosomal protein L4 OS=Homo sapiens OX=9606 GN=RPL4 PE=1 SV=5	8	3	3	3	427	47.7	11.06	1.84486e+06
B2R4P2	cDNA, FLJ92164, highly similar to Homo sapiens peroxiredoxin 1 (PRDX1), mRNA OS=Homo sapiens OX=9606 PE=2 SV=1	19	4	4	3	199	22.2	8.38	1.47091e+07
Q9BYQ3	Keratin-associated protein 9-3 OS=Homo sapiens OX=9606 GN=KRTAP9-3 PE=1 SV=1	20	2	2	2	159	16.8	7.53	2.49696e+06
K7EJV9	60S ribosomal protein L23a (Fragment) OS=Homo sapiens OX=9606 GN=RPL23A PE=1 SV=1	19	3	3	3	170	19.4	10.48	1.00991e+07
J3KRX5	60S ribosomal protein L17 (Fragment) OS=Homo sapiens OX=9606 GN=RPL17 PE=1 SV=1	24	4	4	4	174	20.2	10.1	4.71503e+06
Q5VVC8	60S ribosomal protein L11 OS=Homo sapiens OX=9606 GN=RPL11 PE=1 SV=2	14	2	3	2	167	19	9.8	3363641
O43707	Alpha-actinin-4 OS=Homo sapiens OX=9606 GN=ACTN4 PE=1 SV=2	4	3	3	3	911	104.8	5.44	1.08171e+06
P05109	Protein S100-A8 OS=Homo sapiens OX=9606 GN=S100A8 PE=1 SV=1	24	2	2	2	93	10.8	7.03	4.1479e+06
A0A6Q8PF43	Heat shock protein beta-1 OS=Homo sapiens OX=9606 GN=HSPB1 PE=4 SV=1	26	3	3	3	141	15.9	8.54	2.38887e+06
Q6MZS5	Uncharacterized protein DKFZp686A13234 (Fragment) OS=Homo sapiens OX=9606 GN=DKFZp686A13234 PE=2 SV=1	5	3	3	1	613	68.3	8.91	185527
H0YHA7	60S ribosomal protein L18 (Fragment) OS=Homo sapiens OX=9606 GN=RPL18 PE=1 SV=1	14	2	2	2	167	19	11.78	1.59291e+06
Q92841	Probable ATP-dependent RNA helicase DDX17 OS=Homo sapiens OX=9606 GN=DDX17 PE=1 SV=2	4	3	3	2	729	80.2	8.27	411302
P05198	Eukaryotic translation initiation factor 2 subunit 1 OS=Homo sapiens OX=9606 GN=EIF2S1 PE=1 SV=3	7	2	2	2	315	36.1	5.08	2.04609e+06
Q86X29	Lipolysis-stimulated lipoprotein receptor OS=Homo sapiens OX=9606 GN=LSR PE=1 SV=4	5	3	3	3	649	71.4	7.97	1.22025e+06
A8K4W0	40S ribosomal protein S3a OS=Homo sapiens OX=9606 GN=RPS3A PE=2 SV=1	12	3	3	3	264	29.9	9.73	3.47772e+06
P14625	Endoplasmin OS=Homo sapiens OX=9606 GN=HSP90B1 PE=1 SV=1	4	3	3	3	803	92.4	4.84	761523
Q71UI9	Histone H2A.V OS=Homo sapiens OX=9606 GN=H2AZ2 PE=1 SV=3	23	3	3	1	128	13.5	10.58
P10599	Thioredoxin OS=Homo sapiens OX=9606 GN=TXN PE=1 SV=3	12	1	1	1	105	11.7	4.92	3.62758e+06
B2R7T8	F-actin-capping protein subunit beta OS=Homo sapiens OX=9606 PE=2 SV=1	10	3	3	3	272	30.6	6	1.2235e+06
B4DDU6	cDNA FLJ50442, highly similar to T-complex protein 1 subunit epsilon OS=Homo sapiens OX=9606 PE=2 SV=1	4	2	2	2	503	55.4	5.43	1.16588e+06
P05388	60S acidic ribosomal protein P0 OS=Homo sapiens OX=9606 GN=RPLP0 PE=1 SV=1	9	3	3	3	317	34.3	5.97	3446711
P62277	40S ribosomal protein S13 OS=Homo sapiens OX=9606 GN=RPS13 PE=1 SV=2	15	2	2	2	151	17.2	10.54	2.22908e+06
Q16658	Fascin OS=Homo sapiens OX=9606 GN=FSCN1 PE=1 SV=3	5	2	2	2	493	54.5	7.24	1286878
R4H484	X-DING-CD4 (Fragment) OS=Homo sapiens OX=9606 PE=2 SV=1	7	2	2	2	292	29.9	7.91	5871153
O15144	Actin-related protein 2/3 complex subunit 2 OS=Homo sapiens OX=9606 GN=ARPC2 PE=1 SV=1	10	3	3	3	300	34.3	7.36	1.54754e+06
P08865	40S ribosomal protein SA OS=Homo sapiens OX=9606 GN=RPSA PE=1 SV=4	10	2	2	2	295	32.8	4.87	506196
J3KT73	60S ribosomal protein L38 OS=Homo sapiens OX=9606 GN=RPL38 PE=1 SV=1	38	2	2	2	64	7.6	9.99	1.15997e+06
P58107	Epiplakin OS=Homo sapiens OX=9606 GN=EPPK1 PE=1 SV=3	3	2	2	1	5088	555.3	5.62
A0A024RDQ0	Heat shock 110 kDa protein OS=Homo sapiens OX=9606 GN=HSPH1 PE=3 SV=1	3	2	2	2	814	92.1	5.55	511156
A8MXP9	Matrin-3 OS=Homo sapiens OX=9606 GN=MATR3 PE=1 SV=1	5	3	3	3	895	99.9	6.04	884803
Q53FS6	TNF receptor-associated protein 1 variant (Fragment) OS=Homo sapiens OX=9606 PE=2 SV=1	2	1	1	1	704	80	8.03	3232229
P0DPA2	V-set and immunoglobulin domain-containing protein 8 OS=Homo sapiens OX=9606 GN=VSIG8 PE=2 SV=1	6	2	2	2	414	43.9	7.2	1.25781e+06
B7Z2Z1	cDNA FLJ59523, highly similar to Scaffold attachment factor B OS=Homo sapiens OX=9606 PE=2 SV=1	2	2	2	2	811	91	7.24	1.54714e+06
P83731	60S ribosomal protein L24 OS=Homo sapiens OX=9606 GN=RPL24 PE=1 SV=1	13	2	2	2	157	17.8	11.25	2.1082e+06
B2R8Z8	cDNA, FLJ94136, highly similar to Homo sapiens synaptotagmin binding, cytoplasmic RNA interacting protein (SYNCRIP), mRNA OS=Homo sapiens OX=9606 PE=2 SV=1	4	3	3	1	623	69.6	8.76	3.68692e+06
P30530	Tyrosine-protein kinase receptor UFO OS=Homo sapiens OX=9606 GN=AXL PE=1 SV=4	5	3	3	3	894	98.3	5.39	1.86662e+06
Q96IR1	RPS4X protein (Fragment) OS=Homo sapiens OX=9606 GN=RPS4X PE=2 SV=2	11	3	3	3	243	27.2	9.94	6.20399e+06
A0A2R8Y811	40S ribosomal protein S14 (Fragment) OS=Homo sapiens OX=9606 GN=RPS14 PE=1 SV=1	23	3	3	3	150	16.1	10.05	6.06389e+06
P60866	40S ribosomal protein S20 OS=Homo sapiens OX=9606 GN=RPS20 PE=1 SV=1	9	1	1	1	119	13.4	9.94	3736149
B4DF70	cDNA FLJ60461, highly similar to Peroxiredoxin-2 OS=Homo sapiens OX=9606 PE=2 SV=1	15	3	3	2	183	20.1	8.78	2868052
Q53FV0	Prohibitin (Fragment) OS=Homo sapiens OX=9606 PE=2 SV=1	7	2	2	2	272	29.8	6.39	1.16601e+06
I0B0K8	Truncated profilaggrin OS=Homo sapiens OX=9606 GN=FLG PE=4 SV=1	0	2	2	2	4021	430.2	9.29	1.80925e+06
P19474	E3 ubiquitin-protein ligase TRIM21 OS=Homo sapiens OX=9606 GN=TRIM21 PE=1 SV=1	5	2	2	2	475	54.1	6.38	1.38008e+06
P62266	40S ribosomal protein S23 OS=Homo sapiens OX=9606 GN=RPS23 PE=1 SV=3	15	2	3	2	143	15.8	10.49	3.272e+06
B4DJI1	L-lactate dehydrogenase OS=Homo sapiens OX=9606 PE=2 SV=1	6	2	2	2	305	33.6	8.46	2.6073e+06
B4DPZ5	cDNA FLJ53495, highly similar to Polymerase I and transcript release factor OS=Homo sapiens OX=9606 PE=2 SV=1	5	1	1	1	363	40.5	5.25	375314
P41091	Eukaryotic translation initiation factor 2 subunit 3 OS=Homo sapiens OX=9606 GN=EIF2S3 PE=1 SV=3	5	2	2	2	472	51.1	8.4	1.39323e+06
Q59GP7	Interleukin enhancer binding factor 3 isoform c variant (Fragment) OS=Homo sapiens OX=9606 PE=2 SV=1	3	1	1	1	450	50.1	6.64	1196119
Q08188	Protein-glutamine gamma-glutamyltransferase E OS=Homo sapiens OX=9606 GN=TGM3 PE=1 SV=4	3	2	2	2	693	76.6	5.86	2.18225e+06
P12236	ADP/ATP translocase 3 OS=Homo sapiens OX=9606 GN=SLC25A6 PE=1 SV=4	8	2	2	2	298	32.8	9.74	1.47734e+06
Q13835	Plakophilin-1 OS=Homo sapiens OX=9606 GN=PKP1 PE=1 SV=2	3	2	2	2	747	82.8	9.13	673410
A0A3B3ITJ4	Heterogeneous nuclear ribonucleoprotein L (Fragment) OS=Homo sapiens OX=9606 GN=HNRNPL PE=1 SV=1	2	1	1	1	537	59.2	7.11	899225
Q9BRS2	Serine/threonine-protein kinase RIO1 OS=Homo sapiens OX=9606 GN=RIOK1 PE=1 SV=2	3	2	2	2	568	65.5	6.19	928114
Q8IYY2	KCTD2 protein (Fragment) OS=Homo sapiens OX=9606 GN=KCTD2 PE=2 SV=1	5	1	1	1	245	27.4	6.58	867991
Q96HS1	Serine/threonine-protein phosphatase PGAM5, mitochondrial OS=Homo sapiens OX=9606 GN=PGAM5 PE=1 SV=2	7	2	2	2	289	32	8.68	3.68471e+06
P07737	Profilin-1 OS=Homo sapiens OX=9606 GN=PFN1 PE=1 SV=2	19	2	2	2	140	15	8.27	809719
B4DUQ1	Heterogeneous nuclear ribonucleoprotein K OS=Homo sapiens OX=9606 PE=2 SV=1	6	2	2	2	439	48.5	5.92	1.42895e+06
K7EPT8	Glial fibrillary acidic protein (Fragment) OS=Homo sapiens OX=9606 GN=GFAP PE=1 SV=2	15	1	1	1	75	8.4	9.86	3.87554e+06
Q71V99	Peptidyl-prolyl cis-trans isomerase OS=Homo sapiens OX=9606 PE=2 SV=1	15	3	3	2	164	18	7.9	3683216
A0A087WVQ6	Clathrin heavy chain OS=Homo sapiens OX=9606 GN=CLTC PE=1 SV=1	1	2	2	2	1679	191.9	5.69	303678
H0YN88	40S ribosomal protein S17 OS=Homo sapiens OX=9606 GN=RPS17 PE=1 SV=1	14	2	3	2	136	15.9	9.91	4.2505e+06
A0A024R2T5	CUB domain containing protein 1, isoform CRA_a OS=Homo sapiens OX=9606 GN=CDCP1 PE=4 SV=1	4	3	3	3	836	92.8	8.03	2.48004e+06
P15531	Nucleoside diphosphate kinase A OS=Homo sapiens OX=9606 GN=NME1 PE=1 SV=1	19	2	3	2	152	17.1	6.19	2.50995e+06
B4DDH9	cDNA FLJ53820, highly similar to U4/U6.U5 tri-snRNP-associated protein 1 OS=Homo sapiens OX=9606 PE=2 SV=1	4	2	2	2	642	73.4	5.21	184299
E7EX17	Eukaryotic translation initiation factor 4B OS=Homo sapiens OX=9606 GN=EIF4B PE=1 SV=1	4	2	2	2	616	69.7	5.67	1716344
P21796	Voltage-dependent anion-selective channel protein 1 OS=Homo sapiens OX=9606 GN=VDAC1 PE=1 SV=2	7	2	2	2	283	30.8	8.54	2.42563e+06
O95816	BAG family molecular chaperone regulator 2 OS=Homo sapiens OX=9606 GN=BAG2 PE=1 SV=1	5	1	1	1	211	23.8	6.7	632938
A0A494C1J1	Cytospin-A OS=Homo sapiens OX=9606 GN=SPECC1L PE=1 SV=1	1	1	1	1	1136	126.2	5.57
Q01105	Protein SET OS=Homo sapiens OX=9606 GN=SET PE=1 SV=3	7	2	2	2	290	33.5	4.32	1.22913e+06
H9KV75	Alpha-actinin cytoskeletal isoform OS=Homo sapiens OX=9606 GN=ACTN1 PE=1 SV=1	2	2	2	2	822	94.8	5.69	938835
E9PKZ0	60S ribosomal protein L8 (Fragment) OS=Homo sapiens OX=9606 GN=RPL8 PE=1 SV=1	5	1	1	1	205	22.4	10.76	4100055
B5MDF5	GTP-binding nuclear protein Ran OS=Homo sapiens OX=9606 GN=RAN PE=1 SV=1	9	2	2	2	233	26.2	7.01	403738
Q658P3	Metalloreductase STEAP3 OS=Homo sapiens OX=9606 GN=STEAP3 PE=1 SV=2	6	2	2	2	488	54.6	8.6	847855
A4ZU86	Nucleophosmin OS=Homo sapiens OX=9606 GN=NPM1 PE=2 SV=1	7	2	2	2	274	30	4.75	7.24569e+06
P25705	ATP synthase subunit alpha, mitochondrial OS=Homo sapiens OX=9606 GN=ATP5F1A PE=1 SV=1	4	2	2	2	553	59.7	9.13	1327560
Q4LE53	Receptor protein-tyrosine kinase (Fragment) OS=Homo sapiens OX=9606 GN=EPHB2 variant protein PE=2 SV=1	3	3	3	1	1004	111.4	5.72
A0A140T907	Flotillin (Fragment) OS=Homo sapiens OX=9606 GN=FLOT1 PE=1 SV=1	35	2	2	2	60	7.1	6.76	791140
Q59GK9	60S ribosomal protein L21 (Fragment) OS=Homo sapiens OX=9606 PE=2 SV=1	9	1	1	1	163	18.9	10.54	859965
Q15393	Splicing factor 3B subunit 3 OS=Homo sapiens OX=9606 GN=SF3B3 PE=1 SV=4	1	1	1	1	1217	135.5	5.26	297851
B4DM74	60S ribosomal protein L18a OS=Homo sapiens OX=9606 PE=2 SV=1	12	2	2	2	154	18.1	10.48	4.40627e+06
P20700	Lamin-B1 OS=Homo sapiens OX=9606 GN=LMNB1 PE=1 SV=2	3	2	2	2	586	66.4	5.16	592106
E9PB61	THO complex subunit 4 OS=Homo sapiens OX=9606 GN=ALYREF PE=1 SV=1	4	1	1	1	264	27.5	11.05	3.05133e+06
B4DM21	cDNA FLJ58021, highly similar to Fragile X mental retardation syndrome-related protein 1 OS=Homo sapiens OX=9606 PE=2 SV=1	5	2	2	2	490	55.1	7.72	517402
A0A5C2GTV5	IG c931_heavy_IGHV1-69_IGHD3-3_IGHJ5 (Fragment) OS=Homo sapiens OX=9606 PE=2 SV=1	9	1	1	1	124	13.6	6.04	208215
Q0QEN7	ATP synthase subunit beta (Fragment) OS=Homo sapiens OX=9606 GN=ATP5B PE=2 SV=1	2	1	1	1	445	48.1	5.07	525310
Q59FR8	Galectin (Fragment) OS=Homo sapiens OX=9606 PE=2 SV=1	4	1	1	1	258	27.1	8.41	352587
A0A024RCT9	High mobility group AT-hook protein 1 OS=Homo sapiens OX=9606 GN=HMGA1 PE=3 SV=1	5	1	1	1	328	34.3	10.37	1.76399e+06
Q03135	Caveolin-1 OS=Homo sapiens OX=9606 GN=CAV1 PE=1 SV=4	12	2	2	2	178	20.5	6.02	5.12489e+06
Q6FG99	RPLP1 protein OS=Homo sapiens OX=9606 GN=RPLP1 PE=2 SV=1	14	1	1	1	114	11.6	4.37	807135
B7Z3M7	cDNA FLJ59908, highly similar to Tumor necrosis factor receptor superfamily member 10B OS=Homo sapiens OX=9606 PE=2 SV=1	11	1	1	1	152	17	4.87	233000
B4E0E1	Poly [ADP-ribose] polymerase OS=Homo sapiens OX=9606 PE=2 SV=1	2	1	1	1	993	111.1	8.87
P02765	Alpha-2-HS-glycoprotein OS=Homo sapiens OX=9606 GN=AHSG PE=1 SV=2	5	2	2	2	367	39.3	5.72	1.24344e+06
A0A5F9ZHM4	L-lactate dehydrogenase OS=Homo sapiens OX=9606 GN=LDHB PE=1 SV=1	8	2	2	2	341	37.4	6.25	1.1809e+06
P39023	60S ribosomal protein L3 OS=Homo sapiens OX=9606 GN=RPL3 PE=1 SV=2	5	2	2	2	403	46.1	10.18	2.39417e+06
B2R6Q9	cDNA, FLJ93067, highly similar to Homo sapiens interferon gamma receptor 1 (IFNGR1), mRNA OS=Homo sapiens OX=9606 PE=2 SV=1	7	2	2	2	489	54.3	4.91	1.809e+06
Q59FV6	ARP3 actin-related protein 3 homolog variant (Fragment) OS=Homo sapiens OX=9606 PE=2 SV=1	6	2	2	2	369	42.2	5.87	293741
B3KPZ8	cDNA FLJ32530 fis, clone SMINT2000185, highly similar to TRANSKETOLASE OS=Homo sapiens OX=9606 PE=2 SV=1	6	2	2	2	358	38.9	7.72	1.07829e+06
P62318	Small nuclear ribonucleoprotein Sm D3 OS=Homo sapiens OX=9606 GN=SNRPD3 PE=1 SV=1	8	1	1	1	126	13.9	10.32	604198
Q5QTS3	60S ribosomal protein L13a OS=Homo sapiens OX=9606 PE=2 SV=1	9	2	2	2	203	23.6	11.02	1.3695e+06
P26373	60S ribosomal protein L13 OS=Homo sapiens OX=9606 GN=RPL13 PE=1 SV=4	9	2	2	2	211	24.2	11.65	5.29682e+06
C9JRZ6	MICOS complex subunit MIC19 OS=Homo sapiens OX=9606 GN=CHCHD3 PE=1 SV=2	5	1	1	1	232	26.7	7.75	351976
E9PQB7	Cofilin, non-muscle isoform (Fragment) OS=Homo sapiens OX=9606 GN=CFL1 PE=1 SV=1	9	1	1	1	122	13.9	8.72	909376
Q8IVT2	Mitotic interactor and substrate of PLK1 OS=Homo sapiens OX=9606 GN=MISP PE=1 SV=1	3	2	2	2	679	75.3	6.83	1.07415e+06
A0A494C1P1	Actin-binding LIM protein 1 (Fragment) OS=Homo sapiens OX=9606 GN=ABLIM1 PE=1 SV=1	4	1	1	1	426	48	7.97	341890
H7C2W9	60S ribosomal protein L31 (Fragment) OS=Homo sapiens OX=9606 GN=RPL31 PE=1 SV=1	17	2	2	2	108	12.8	11	8557102
Q5STU3	RNA helicase OS=Homo sapiens OX=9606 GN=DDX39B PE=1 SV=2	2	1	1	1	425	48.8	7.08	464029
P62136	Serine/threonine-protein phosphatase PP1-alpha catalytic subunit OS=Homo sapiens OX=9606 GN=PPP1CA PE=1 SV=1	3	1	1	1	330	37.5	6.33
A0A5C2GLS4	IG c736_heavy_IGHV1-18_IGHD2-2_IGHJ5 (Fragment) OS=Homo sapiens OX=9606 PE=2 SV=1	11	1	1	1	124	13.7	5.01	2986718
A0A286YF46	Small cysteine and glycine repeat-containing protein 5 OS=Homo sapiens OX=9606 GN=SCYGR5 PE=1 SV=1	14	1	1	1	85	8.2	7.94
J3QQQ9	KOW domain-containing protein OS=Homo sapiens OX=9606 PE=3 SV=1	8	1	1	1	107	12.7	10.78	788760
Q9NR30	Nucleolar RNA helicase 2 OS=Homo sapiens OX=9606 GN=DDX21 PE=1 SV=5	1	1	1	1	783	87.3	9.28	1.04009e+06
Q92887	Canalicular multispecific organic anion transporter 1 OS=Homo sapiens OX=9606 GN=ABCC2 PE=1 SV=3	1	2	2	2	1545	174.1	8.32	842508
P25311	Zinc-alpha-2-glycoprotein OS=Homo sapiens OX=9606 GN=AZGP1 PE=1 SV=2	4	1	1	1	298	34.2	6.05	344852
Q6ZR44	Thioredoxin-disulfide reductase OS=Homo sapiens OX=9606 PE=2 SV=1	3	2	2	2	581	63.9	7.99	772553
C9JUG7	F-actin-capping protein subunit alpha OS=Homo sapiens OX=9606 GN=CAPZA2 PE=1 SV=1	7	1	1	1	146	16.7	5.11	2.15663e+06
P51148	Ras-related protein Rab-5C OS=Homo sapiens OX=9606 GN=RAB5C PE=1 SV=2	6	1	1	1	216	23.5	8.41	476290
B5MCT8	40S ribosomal protein S9 OS=Homo sapiens OX=9606 GN=RPS9 PE=1 SV=1	12	2	2	2	139	16.6	11.06	3.50523e+06
P62280	40S ribosomal protein S11 OS=Homo sapiens OX=9606 GN=RPS11 PE=1 SV=3	7	1	1	1	158	18.4	10.3	414691
Q92804	TATA-binding protein-associated factor 2N OS=Homo sapiens OX=9606 GN=TAF15 PE=1 SV=1	8	2	2	2	592	61.8	8.02	3.91334e+06
H0YAF8	Receptor of-activated protein C kinase 1 (Fragment) OS=Homo sapiens OX=9606 GN=RACK1 PE=1 SV=1	9	2	2	2	198	22	6.33	525199
Q96SB3	Neurabin-2 OS=Homo sapiens OX=9606 GN=PPP1R9B PE=1 SV=3	2	2	2	2	817	89.3	4.97	1.47532e+06
Q9BT67	NEDD4 family-interacting protein 1 OS=Homo sapiens OX=9606 GN=NDFIP1 PE=1 SV=1	8	1	1	1	221	24.9	4.68	1.54499e+06
Q14331	Protein FRG1 OS=Homo sapiens OX=9606 GN=FRG1 PE=1 SV=1	10	2	2	2	258	29.2	9.01	3.8418e+06
E9PHT9	Annexin OS=Homo sapiens OX=9606 GN=ANXA5 PE=1 SV=1	6	1	1	1	163	18.2	5.06	669037
M0R210	40S ribosomal protein S16 OS=Homo sapiens OX=9606 GN=RPS16 PE=1 SV=1	17	2	2	2	129	14.4	10.23	1.00233e+06
A0A0G2JQE3	Solute carrier family 12 member 7 (Fragment) OS=Homo sapiens OX=9606 GN=SLC12A7 PE=1 SV=1	2	1	2	1	347	39.7	8.9	1.01434e+06
A0A3B3ITM2	Collagen alpha-1(XVII) chain (Fragment) OS=Homo sapiens OX=9606 GN=COL17A1 PE=1 SV=1	1	1	1	1	604	63.3	9.33	769371
P31025	Lipocalin-1 OS=Homo sapiens OX=9606 GN=LCN1 PE=1 SV=1	6	1	1	1	176	19.2	5.58	1.53967e+06
A8MUX0	Keratin-associated protein 16-1 OS=Homo sapiens OX=9606 GN=KRTAP16-1 PE=3 SV=1	5	2	2	2	517	53.9	5.39	1.11411e+06
Q16629	Serine/arginine-rich splicing factor 7 OS=Homo sapiens OX=9606 GN=SRSF7 PE=1 SV=1	5	1	1	1	238	27.4	11.82	426557
P42766	60S ribosomal protein L35 OS=Homo sapiens OX=9606 GN=RPL35 PE=1 SV=2	8	1	1	1	123	14.5	11.05	2770900
H0Y368	Dolichol-phosphate mannosyltransferase subunit 1 (Fragment) OS=Homo sapiens OX=9606 GN=DPM1 PE=1 SV=1	4	1	1	1	295	33.3	9.14	265332
B4DWK8	Catalase OS=Homo sapiens OX=9606 PE=2 SV=1	3	1	1	1	467	53.3	7.94	357764
P31151	Protein S100-A7 OS=Homo sapiens OX=9606 GN=S100A7 PE=1 SV=4	11	1	1	1	101	11.5	6.77	560967
P78527	DNA-dependent protein kinase catalytic subunit OS=Homo sapiens OX=9606 GN=PRKDC PE=1 SV=3	0	2	2	2	4128	468.8	7.12	3.66096e+06
B2RDN9	ATP-dependent DNA helicase 2 subunit 1 OS=Homo sapiens OX=9606 PE=2 SV=1	4	2	2	2	609	69.7	6.7	899226
E7ERF2	CCT-alpha OS=Homo sapiens OX=9606 GN=TCP1 PE=1 SV=1	2	1	1	1	433	46.9	5.59	269990
O60832	H/ACA ribonucleoprotein complex subunit DKC1 OS=Homo sapiens OX=9606 GN=DKC1 PE=1 SV=3	4	2	2	2	514	57.6	9.42	1.63576e+06
H7BZK4	Sodium-dependent phosphate transporter 1 (Fragment) OS=Homo sapiens OX=9606 GN=SLC20A1 PE=1 SV=1	5	1	2	1	213	23.6	8.02	480551
K7EMH1	60S ribosomal protein L22 (Fragment) OS=Homo sapiens OX=9606 GN=RPL22 PE=1 SV=1	12	1	1	1	89	10.4	9.66	2.68221e+06
Q02978	Mitochondrial 2-oxoglutarate/malate carrier protein OS=Homo sapiens OX=9606 GN=SLC25A11 PE=1 SV=3	10	1	1	1	314	34	9.91	2.65112e+06
Q96C19	EF-hand domain-containing protein D2 OS=Homo sapiens OX=9606 GN=EFHD2 PE=1 SV=1	9	2	2	2	240	26.7	5.2	1.36174e+06
F5H061	Tumor necrosis factor receptor superfamily member 1A OS=Homo sapiens OX=9606 GN=TNFRSF1A PE=1 SV=1	2	1	1	1	412	45.7	6.68	620875
P16401	Histone H1.5 OS=Homo sapiens OX=9606 GN=H1-5 PE=1 SV=3	5	1	1	1	226	22.6	10.92	1.71472e+06
P31944	Caspase-14 OS=Homo sapiens OX=9606 GN=CASP14 PE=1 SV=2	7	2	2	2	242	27.7	5.58	2.53107e+06
Q5H9J7	Protein BEX5 OS=Homo sapiens OX=9606 GN=BEX5 PE=1 SV=1	21	1	2	1	111	12.6	4.84	7.31547e+06
Q6KB66	Keratin, type II cytoskeletal 80 OS=Homo sapiens OX=9606 GN=KRT80 PE=1 SV=2	5	2	2	2	452	50.5	5.67	698739
A0A494C128	Nucleolar protein 56 OS=Homo sapiens OX=9606 GN=NOP56 PE=1 SV=1	4	2	2	2	478	53	8.48	326589
P12273	Prolactin-inducible protein OS=Homo sapiens OX=9606 GN=PIP PE=1 SV=1	5	1	1	1	146	16.6	8.05	527726
A0A087X2I4	Proteasome subunit beta OS=Homo sapiens OX=9606 GN=PSMB6 PE=1 SV=1	5	1	1	1	213	23.1	4.75	240017
Q03113	Guanine nucleotide-binding protein subunit alpha-12 OS=Homo sapiens OX=9606 GN=GNA12 PE=1 SV=4	3	1	1	1	381	44.3	9.83	1.16169e+06
A0A286YEY4	Immunoglobulin heavy constant gamma 2 (Fragment) OS=Homo sapiens OX=9606 GN=IGHG2 PE=1 SV=1	2	1	1	1	395	43.8	6.52	416994
Q9HB00	Desmocollin 1, isoform CRA_b OS=Homo sapiens OX=9606 GN=DSC1 PE=4 SV=1	4	2	2	2	840	93.8	5.53	794039
A0A0G2JNZ7	Receptor protein-tyrosine kinase OS=Homo sapiens OX=9606 GN=DDR1 PE=1 SV=1	1	1	1	1	767	85.4	6.96	328137
A0A5C2G6S6	IGL c2133_light_IGKV2-30_IGKJ3 (Fragment) OS=Homo sapiens OX=9606 PE=2 SV=1	12	1	2	1	112	12.2	8.51	917013
A0A5C2FU65	IGL c528_light_IGKV2D-28_IGKJ2 (Fragment) OS=Homo sapiens OX=9606 PE=2 SV=1	12	1	1	1	112	12.2	5.31	6869573
A2A3R5	40S ribosomal protein S6 OS=Homo sapiens OX=9606 GN=RPS6 PE=1 SV=1	6	1	1	1	218	25	11.14	445463
S4R3N1	10 kDa heat shock protein, mitochondrial OS=Homo sapiens OX=9606 GN=HSPE1-MOB4 PE=1 SV=1	5	1	1	1	261	29.7	6.16	245127
A0A5C2FV19	IGL c612_light_IGKV3-11_IGKJ4 (Fragment) OS=Homo sapiens OX=9606 PE=2 SV=1	12	1	1	1	108	11.8	8.5	400943
D3DQ69	SERPINE1 mRNA binding protein 1, isoform CRA_c OS=Homo sapiens OX=9606 GN=SERBP1 PE=4 SV=1	2	1	1	1	450	49.1	9.33
K7ELC7	60S ribosomal protein L27 (Fragment) OS=Homo sapiens OX=9606 GN=RPL27 PE=1 SV=1	6	1	1	1	144	16.5	10.58	1.91993e+06
A8K690	cDNA FLJ76863, highly similar to Homo sapiens stress-induced-phosphoprotein 1 (Hsp70/Hsp90-organizing protein) (STIP1), mRNA OS=Homo sapiens OX=9606 PE=2 SV=1	2	1	1	1	543	62.6	6.8	338975
Q59G24	Activated RNA polymerase II transcriptional coactivator p15 (Fragment) OS=Homo sapiens OX=9606 PE=2 SV=1	8	1	1	1	134	15.1	9.38	277358
A6NLN1	Polypyrimidine tract-binding protein 1 OS=Homo sapiens OX=9606 GN=PTBP1 PE=1 SV=4	2	1	1	1	527	56.5	9.38	597635
Q02878	60S ribosomal protein L6 OS=Homo sapiens OX=9606 GN=RPL6 PE=1 SV=3	8	2	2	2	288	32.7	10.58	904502
Q66K21	LRP10 protein (Fragment) OS=Homo sapiens OX=9606 GN=LRP10 PE=2 SV=1	5	1	1	1	261	27.4	5.73	193972
Q5HYL6	Uncharacterized protein DKFZp686E1899 OS=Homo sapiens OX=9606 GN=DKFZp686E1899 PE=2 SV=1	3	1	1	1	352	39.5	5.19	1.18032e+06
Q6IQ30	Polyadenylate-binding protein OS=Homo sapiens OX=9606 GN=PABPC4 PE=2 SV=1	3	1	1	1	660	72.3	9.35	503719
B3KQT9	Protein disulfide-isomerase OS=Homo sapiens OX=9606 PE=2 SV=1	2	1	1	1	480	54.1	7.21	519029
M0R0R2	40S ribosomal protein S5 OS=Homo sapiens OX=9606 GN=RPS5 PE=1 SV=1	4	1	1	1	225	25.3	9.76	2499109
H7C1V0	Cathepsin D (Fragment) OS=Homo sapiens OX=9606 GN=CTSD PE=1 SV=1	4	1	1	1	189	20.4	8.44	834979
C9J9M9	Anion exchange protein 2 (Fragment) OS=Homo sapiens OX=9606 GN=SLC4A2 PE=1 SV=1	7	1	1	1	169	18.6	4.98	353150
Q9BY74	60S ribosomal protein L7a (Fragment) OS=Homo sapiens OX=9606 GN=RP-L7a PE=2 SV=1	8	1	1	1	142	15.6	10.04	700701
P30050	60S ribosomal protein L12 OS=Homo sapiens OX=9606 GN=RPL12 PE=1 SV=1	9	1	1	1	165	17.8	9.42	459220
D2JYI1	TGF-beta receptor type-2 OS=Homo sapiens OX=9606 GN=TGFBR2 PE=3 SV=1	2	1	1	1	592	67.4	5.88	531724
Q59FA2	Serine/arginine-rich splicing factor 1 (Fragment) OS=Homo sapiens OX=9606 PE=2 SV=1	4	1	1	1	233	25.6	9.01	333435
Q8ND56	Protein LSM14 homolog A OS=Homo sapiens OX=9606 GN=LSM14A PE=1 SV=3	2	1	1	1	463	50.5	9.52	257023
A0A0A0MRM9	Nucleolar and coiled-body phosphoprotein 1 (Fragment) OS=Homo sapiens OX=9606 GN=NOLC1 PE=1 SV=1	1	1	1	1	708	74.6	9.47	457268
M0QZK8	Gamma-glutamylcyclotransferase OS=Homo sapiens OX=9606 PE=4 SV=1	10	1	1	1	103	11.6	4.92	555390
F8U8C0	Tumor necrosis factor receptor superfamily member 10A OS=Homo sapiens OX=9606 GN=TNFRSF10A PE=1 SV=1	3	1	1	1	310	33.9	5.34	354172
P18669	Phosphoglycerate mutase 1 OS=Homo sapiens OX=9606 GN=PGAM1 PE=1 SV=2	4	1	1	1	254	28.8	7.18	400164
D6RCF2	Histone H2A OS=Homo sapiens OX=9606 GN=MACROH2A1 PE=1 SV=1	12	1	1	1	165	17.6	10.67	381096
A0A024R8D5	Glutathione transferase OS=Homo sapiens OX=9606 GN=hCG_30600 PE=3 SV=1	6	1	1	1	180	20.1	9.31	1410596
Q9NZQ7	Programmed cell death 1 ligand 1 OS=Homo sapiens OX=9606 GN=CD274 PE=1 SV=1	8	1	1	1	290	33.3	7.23	241741
Q13151	Heterogeneous nuclear ribonucleoprotein A0 OS=Homo sapiens OX=9606 GN=HNRNPA0 PE=1 SV=1	5	1	1	1	305	30.8	9.29
F5H423	Uncharacterized protein OS=Homo sapiens OX=9606 PE=3 SV=1	5	1	1	1	210	23.3	8.6	740428
Q8IZJ1	Netrin receptor UNC5B OS=Homo sapiens OX=9606 GN=UNC5B PE=1 SV=2	1	1	1	1	945	103.6	6.02	155038
M0QXM4	Amino acid transporter OS=Homo sapiens OX=9606 GN=SLC1A5 PE=1 SV=1	3	1	1	1	365	39.4	5.66	640244
Q8IWR8	60S ribosomal protein L19 (Fragment) OS=Homo sapiens OX=9606 PE=2 SV=1	5	1	1	1	173	20.8	11.44	1.98282e+06
A6QKW0	SHINC3 OS=Homo sapiens OX=9606 GN=SHINC3 PE=2 SV=1	4	1	1	1	247	27.9	9.7	331791
Q6UN15	Pre-mRNA 3'-end-processing factor FIP1 OS=Homo sapiens OX=9606 GN=FIP1L1 PE=1 SV=1	2	1	1	1	594	66.5	5.59
A0A024R728	HGF/SF receptor OS=Homo sapiens OX=9606 GN=MET PE=4 SV=1	1	1	1	1	1408	157.6	7.33	1.13671e+06
P62829	60S ribosomal protein L23 OS=Homo sapiens OX=9606 GN=RPL23 PE=1 SV=1	7	1	1	1	140	14.9	10.51	3.46568e+06
O94906	Pre-mRNA-processing factor 6 OS=Homo sapiens OX=9606 GN=PRPF6 PE=1 SV=1	1	1	1	1	941	106.9	8.25	137916
O00308	NEDD4-like E3 ubiquitin-protein ligase WWP2 OS=Homo sapiens OX=9606 GN=WWP2 PE=1 SV=2	1	1	1	1	870	98.9	7.12	424222
Q9BZ93	Prosomal P27K protein (Fragment) OS=Homo sapiens OX=9606 GN=PSMA6 PE=4 SV=1	22	1	1	1	58	6.2	8.97
Q9UP60	SNC73 protein OS=Homo sapiens OX=9606 GN=SNC73 PE=2 SV=1	3	1	1	1	384	40.9	6.15	358629
J3QQM1	26S proteasome regulatory subunit 8 (Fragment) OS=Homo sapiens OX=9606 GN=PSMC5 PE=1 SV=1	5	1	1	1	263	29.3	6.18	323442
V9HW05	Epididymis luminal protein 210 OS=Homo sapiens OX=9606 GN=HEL-210 PE=2 SV=1	8	1	1	1	96	10.8	8.76	340626
A0A2R8Y6J3	60S ribosomal protein L5 (Fragment) OS=Homo sapiens OX=9606 GN=RPL5 PE=1 SV=1	3	1	1	1	238	27	9.13	249090
B4DNJ5	Dolichyl-diphosphooligosaccharide--protein glycosyltransferase subunit 1 OS=Homo sapiens OX=9606 PE=2 SV=1	2	1	1	1	378	43.3	6.48	211161
Q9BYR8	Keratin-associated protein 3-1 OS=Homo sapiens OX=9606 GN=KRTAP3-1 PE=1 SV=1	17	1	1	1	98	10.5	6.4	1.10637e+06
F5H5X6	Probable 28S rRNA (cytosine(4447)-C(5))-methyltransferase (Fragment) OS=Homo sapiens OX=9606 GN=NOP2 PE=1 SV=1	4	1	1	1	250	27.4	4.89	388698
B4DVP5	Fibroblast growth factor receptor OS=Homo sapiens OX=9606 PE=2 SV=1	1	1	1	1	734	80.4	6.25	576324
E3Q1L4	MHC class I antigen OS=Homo sapiens OX=9606 GN=HLA-A PE=3 SV=1	4	1	1	1	365	40.9	6.7	256049
A0A5C2FTW9	IGL c162_light_IGKV2-30_IGKJ2 (Fragment) OS=Homo sapiens OX=9606 PE=2 SV=1	12	1	2	1	112	12.5	8.48	1.9936e+07
S4R3G0	Serine/arginine-rich-splicing factor 9 OS=Homo sapiens OX=9606 GN=SRSF9 PE=1 SV=1	8	1	1	1	119	13.8	8.13	848534
Q96P63	Serpin B12 OS=Homo sapiens OX=9606 GN=SERPINB12 PE=1 SV=1	2	1	1	1	405	46.2	5.53	1.11485e+06
B4DIX0	cDNA FLJ50778, highly similar to Protein flightless-1 homolog OS=Homo sapiens OX=9606 PE=2 SV=1	1	1	1	1	1238	141.4	6.1	246464
Q6NUR7	Ezrin OS=Homo sapiens OX=9606 GN=EZR PE=2 SV=1	1	1	1	1	586	69.2	6.27	670070
Q53F48	Heterogeneous nuclear ribonucleoprotein H3 isoform a variant (Fragment) OS=Homo sapiens OX=9606 PE=2 SV=1	3	1	1	1	346	36.9	7.34	503518
H0YJH7	Lamina-associated polypeptide 2, isoforms beta/gamma (Fragment) OS=Homo sapiens OX=9606 GN=TMPO PE=1 SV=1	5	1	1	1	237	26.9	9.31	377615
P62906	60S ribosomal protein L10a OS=Homo sapiens OX=9606 GN=RPL10A PE=1 SV=2	4	1	1	1	217	24.8	9.94	3.74602e+06
A0A2R8Y738	Ribosomal protein L15 (Fragment) OS=Homo sapiens OX=9606 GN=RPL15 PE=1 SV=1	7	1	1	1	138	16.3	10.87	3.82804e+06
O75533	Splicing factor 3B subunit 1 OS=Homo sapiens OX=9606 GN=SF3B1 PE=1 SV=3	1	1	1	1	1304	145.7	7.09	366347
P49207	60S ribosomal protein L34 OS=Homo sapiens OX=9606 GN=RPL34 PE=1 SV=3	8	1	1	1	117	13.3	11.47	1.14741e+06
O75477	Erlin-1 OS=Homo sapiens OX=9606 GN=ERLIN1 PE=1 SV=2	3	1	1	1	348	39.1	7.87	403314
B4DEX8	S-adenosylmethionine synthase OS=Homo sapiens OX=9606 GN=MAT2A PE=2 SV=1	4	1	1	1	362	39.7	6.04
B4DKZ9	Threonyl-tRNA synthetase OS=Homo sapiens OX=9606 PE=2 SV=1	1	1	1	1	602	70.3	8.56	193782
Q6IS14	Eukaryotic translation initiation factor 5A-1-like OS=Homo sapiens OX=9606 GN=EIF5AL1 PE=2 SV=2	8	1	1	1	154	16.8	5	396785
A0A3B3IUA2	Ribonucloprotein OS=Homo sapiens OX=9606 GN=SNU13 PE=1 SV=1	4	1	1	1	272	30.1	9.55	499351
Q99848	Probable rRNA-processing protein EBP2 OS=Homo sapiens OX=9606 GN=EBNA1BP2 PE=1 SV=2	3	1	1	1	306	34.8	10.1	241490
Q9BPX5	Actin-related protein 2/3 complex subunit 5-like protein OS=Homo sapiens OX=9606 GN=ARPC5L PE=1 SV=1	8	1	1	1	153	16.9	6.6	237988
Q8WVV4	Protein POF1B OS=Homo sapiens OX=9606 GN=POF1B PE=1 SV=3	2	1	1	1	589	68	6.32	246089
Q14244	Ensconsin OS=Homo sapiens OX=9606 GN=MAP7 PE=1 SV=1	1	1	1	1	749	84	9.61
X6RFL8	Ras-related protein Rab-14 (Fragment) OS=Homo sapiens OX=9606 GN=RAB14 PE=1 SV=1	4	1	1	1	181	20.4	6.33	221355
Q9Y2S6	Translation machinery-associated protein 7 OS=Homo sapiens OX=9606 GN=TMA7 PE=1 SV=1	14	1	1	1	64	7.1	9.99	451649
Q0IIN5	VCP protein OS=Homo sapiens OX=9606 GN=VCP PE=2 SV=1	2	1	1	1	475	52.4	5.02	372124
R4GN08	Actin-related protein 2/3 complex subunit 4 (Fragment) OS=Homo sapiens OX=9606 GN=ARPC4 PE=1 SV=1	10	1	1	1	77	9.4	7.52	238165
Q14690	Protein RRP5 homolog OS=Homo sapiens OX=9606 GN=PDCD11 PE=1 SV=3	1	1	1	1	1871	208.6	8.87	141673
F5H157	Ras-related protein Rab-35 (Fragment) OS=Homo sapiens OX=9606 GN=RAB35 PE=1 SV=1	6	1	1	1	185	21.2	8.31	669963
A1L461	DNA repair protein REV1 OS=Homo sapiens OX=9606 GN=REV1 PE=2 SV=1	1	1	1	1	1250	138.1	8.51	559822
Q76N57	40S ribosomal protein S26 (Fragment) OS=Homo sapiens OX=9606 PE=3 SV=1	39	1	1	1	23	2.5	4.91	5765792
P23490	Loricrin OS=Homo sapiens OX=9606 GN=LORICRIN PE=1 SV=2	3	1	1	1	312	25.7	8.09	518678
O00479	High mobility group nucleosome-binding domain-containing protein 4 OS=Homo sapiens OX=9606 GN=HMGN4 PE=1 SV=3	10	1	1	1	90	9.5	10.48	6403251
A0A384ME17	Elongation factor Tu OS=Homo sapiens OX=9606 GN=TUFM PE=1 SV=1	2	1	1	1	455	49.8	7.61	786934
A0A0A7M1X5	Lamin B2, isoform CRA_b OS=Homo sapiens OX=9606 GN=LMNB2 PE=2 SV=1	3	1	1	1	483	53.5	7.12
B4DVQ5	Eukaryotic translation initiation factor 3 subunit C OS=Homo sapiens OX=9606 GN=EIF3C PE=2 SV=1	1	1	1	1	898	103.6	5.53	100668
O60493	Sorting nexin-3 OS=Homo sapiens OX=9606 GN=SNX3 PE=1 SV=3	4	1	1	1	162	18.8	8.66	715889
O60726	Mutant guanine nucleotide-binding protein G(S), alpha subunit OS=Homo sapiens OX=9606 PE=2 SV=1	10	1	1	1	160	18.8	7.3	313003
A8K5B6	cDNA FLJ76830, highly similar to Homo sapiens SWI/SNF related, matrix associated, actin dependent regulator of chromatin, subfamily a, member 3 (SMARCA3), transcript variant 1, mRNA OS=Homo sapiens OX=9606 PE=2 SV=1	1	1	1	1	1009	113.9	8.56	823262
Q5T085	Alpha-amylase (Fragment) OS=Homo sapiens OX=9606 GN=AMY1A PE=3 SV=1	4	1	1	1	226	25.6	7.31	234602
B7Z6L0	Annexin OS=Homo sapiens OX=9606 PE=2 SV=1	1	1	1	1	605	65.6	8.27	543114
Q3LIB1	Uncharacterized protein Nbla00445 (Fragment) OS=Homo sapiens OX=9606 GN=Nbla00445 PE=2 SV=1	1	1	1	1	905	103.1	6.1	231174
Q8N5L9	40S ribosomal protein S2 OS=Homo sapiens OX=9606 GN=RPS2 PE=2 SV=1	3	1	1	1	293	31.3	10.24	1.11148e+06
A0A5C2G7M2	IGL c458_light_IGKV2D-28_IGKJ3 (Fragment) OS=Homo sapiens OX=9606 PE=2 SV=1	8	1	1	1	112	12.2	7.99	1974822
B4DXF3	Bleomycin hydrolase OS=Homo sapiens OX=9606 PE=2 SV=1	3	1	1	1	368	42.4	6.25	320923
Q96T67	TOB3 OS=Homo sapiens OX=9606 PE=2 SV=1	1	1	1	1	578	65.1	9.33	573778
Q14974	Importin subunit beta-1 OS=Homo sapiens OX=9606 GN=KPNB1 PE=1 SV=2	1	1	1	1	876	97.1	4.78	290064
A0A0C4DGW0	NEDD4 family-interacting protein 2 OS=Homo sapiens OX=9606 GN=NDFIP2 PE=1 SV=1	6	1	1	1	242	27.1	4.68	325094
B4DJ30	cDNA FLJ61290, highly similar to Neutral alpha-glucosidase AB OS=Homo sapiens OX=9606 PE=2 SV=1	1	1	1	1	995	112.9	6.06	372673
Q96PK6	RNA-binding protein 14 OS=Homo sapiens OX=9606 GN=RBM14 PE=1 SV=2	2	1	1	1	669	69.4	9.67	238523
Q3MIP1	Inositol 1,4,5-trisphosphate receptor-interacting protein-like 2 OS=Homo sapiens OX=9606 GN=ITPRIPL2 PE=1 SV=1	2	1	1	1	535	58.4	9.42	113469
F5H2J1	Myosin-IIIb (Fragment) OS=Homo sapiens OX=9606 GN=MYO3B PE=1 SV=1	1	1	1	1	1105	126	7.68
Q9BYH2	Cystine/glutamate exchanger OS=Homo sapiens OX=9606 GN=hxCT PE=2 SV=1	1	1	1	1	494	54.4	9.22	442050
A0A6Q8PHK9	Ribose-phosphate pyrophosphokinase 1 OS=Homo sapiens OX=9606 GN=PRPS1 PE=4 SV=1	6	1	1	1	121	13.1	7.77	809108
P36896	Activin receptor type-1B OS=Homo sapiens OX=9606 GN=ACVR1B PE=1 SV=1	3	1	1	1	505	56.8	7.03
F8WB72	60S ribosomal protein L35a OS=Homo sapiens OX=9606 GN=RPL35A PE=1 SV=1	16	1	1	1	57	6.8	9.76	721278
J3KRL0	Unconventional myosin-Id OS=Homo sapiens OX=9606 GN=MYO1D PE=1 SV=1	2	1	1	1	436	49.7	7.01	220365
Q6P5R1	TMEM59 protein (Fragment) OS=Homo sapiens OX=9606 GN=TMEM59 PE=2 SV=1	4	1	1	1	239	27.1	5	689934
A0A0J9YYH3	Glucose-6-phosphate isomerase (Fragment) OS=Homo sapiens OX=9606 GN=GPI PE=1 SV=1	2	1	1	1	283	32	9.63	502164
Q9P035	Very-long-chain (3R)-3-hydroxyacyl-CoA dehydratase 3 OS=Homo sapiens OX=9606 GN=HACD3 PE=1 SV=2	3	1	1	1	362	43.1	8.94	188056
P13667	Protein disulfide-isomerase A4 OS=Homo sapiens OX=9606 GN=PDIA4 PE=1 SV=2	2	1	1	1	645	72.9	5.07
P00558	Phosphoglycerate kinase 1 OS=Homo sapiens OX=9606 GN=PGK1 PE=1 SV=3	2	1	1	1	417	44.6	8.1	38415084
D3DP78	Aspartate--tRNA ligase, cytoplasmic OS=Homo sapiens OX=9606 GN=DARS PE=3 SV=1	2	1	1	1	468	53.4	6.54	129194
H7C463	MICOS complex subunit MIC60 (Fragment) OS=Homo sapiens OX=9606 GN=IMMT PE=1 SV=1	1	1	1	1	613	68.1	6.06	483325
A0A286YFA2	D-3-phosphoglycerate dehydrogenase OS=Homo sapiens OX=9606 GN=PHGDH PE=1 SV=1	2	1	1	1	445	47.6	5.9	340468
H0YDE4	Protein arginine N-methyltransferase 1 (Fragment) OS=Homo sapiens OX=9606 GN=PRMT1 PE=1 SV=1	5	1	1	1	238	27	5.66
Q99832	T-complex protein 1 subunit eta OS=Homo sapiens OX=9606 GN=CCT7 PE=1 SV=2	1	1	1	1	543	59.3	7.65	303234
A0A5C2GSJ2	IG c454_light_IGKV3-20_IGKJ4 (Fragment) OS=Homo sapiens OX=9606 PE=2 SV=1	15	1	1	1	108	11.6	7.96
C9IZZ0	Ras-related protein Rab-7a OS=Homo sapiens OX=9606 GN=RAB7A PE=1 SV=2	6	1	1	1	156	17.6	7.94	327592
B0AZN7	cDNA, FLJ79477, highly similar to Protein-glutamine gamma-glutamyltransferase K OS=Homo sapiens OX=9606 PE=2 SV=1	1	1	1	1	817	89.7	6.04	274805
D6RD83	Heterogeneous nuclear ribonucleoprotein D0 (Fragment) OS=Homo sapiens OX=9606 GN=HNRNPD PE=1 SV=1	8	1	1	1	92	9.9	5.06	843657
J3KNV1	Zinc finger protein 292 OS=Homo sapiens OX=9606 GN=ZNF292 PE=1 SV=1	0	1	1	1	2718	304	7.42	2.80946e+06
P48594	Serpin B4 OS=Homo sapiens OX=9606 GN=SERPINB4 PE=1 SV=2	2	1	1	1	390	44.8	6.21	657144
Q99729	Heterogeneous nuclear ribonucleoprotein A/B OS=Homo sapiens OX=9606 GN=HNRNPAB PE=1 SV=2	4	1	1	1	332	36.2	8.21
E9PE96	Protein piccolo OS=Homo sapiens OX=9606 GN=PCLO PE=1 SV=1	1	1	1	1	1217	136.3	7.9	7403983
B4DZK8	cDNA FLJ61192, highly similar to Erythrocyte band 7 integral membrane protein OS=Homo sapiens OX=9606 PE=2 SV=1	3	1	1	1	280	30.8	8.25	4.13663e+06
Q9NXW1	BJ-HCC-24 tumor antigen OS=Homo sapiens OX=9606 PE=2 SV=1	2	1	1	1	412	46.8	6.83	533422
Q8N7I6	cDNA FLJ25506 fis, clone CBR05185 OS=Homo sapiens OX=9606 PE=2 SV=1	9	1	1	1	243	24.8	11.6	652878
Q9C0A0	Contactin-associated protein-like 4 OS=Homo sapiens OX=9606 GN=CNTNAP4 PE=1 SV=3	1	1	1	1	1308	145.2	6.68	3.36643e+06
A0A024R973	Protein odr-4 homolog OS=Homo sapiens OX=9606 GN=C1orf27 PE=3 SV=1	3	1	1	1	354	39.8	8.05	88617.3
P22528	Cornifin-B OS=Homo sapiens OX=9606 GN=SPRR1B PE=1 SV=2	9	1	1	1	89	9.9	8.48	1.18453e+06
B3KT25	cDNA FLJ37504 fis, clone BRAWH2017103, highly similar to ATPase WRNIP1 OS=Homo sapiens OX=9606 PE=2 SV=1	1	1	1	1	614	66.6	6.34	222462
Q9H0S4	Probable ATP-dependent RNA helicase DDX47 OS=Homo sapiens OX=9606 GN=DDX47 PE=1 SV=1	2	1	1	1	455	50.6	9.1	329599
P62081	40S ribosomal protein S7 OS=Homo sapiens OX=9606 GN=RPS7 PE=1 SV=1	4	1	1	1	194	22.1	10.1	913241
B4DTA2	cDNA FLJ60148, highly similar to Homo sapiens heterogeneous nuclear ribonucleoprotein D-like (HNRPDL), transcript variant 2, mRNA OS=Homo sapiens OX=9606 PE=2 SV=1	3	1	1	1	271	30.2	8.72	258833
F8VSC5	SCY1-like protein 2 (Fragment) OS=Homo sapiens OX=9606 GN=SCYL2 PE=1 SV=1	2	1	1	1	681	77	7.05	583921
H0YCG1	Splicing factor 3B subunit 2 (Fragment) OS=Homo sapiens OX=9606 GN=SF3B2 PE=1 SV=1	3	1	1	1	387	42.4	5.59	273632
H0Y804	Aldo-keto reductase family 1 member C1 (Fragment) OS=Homo sapiens OX=9606 GN=AKR1C1 PE=1 SV=1	3	1	1	1	248	28.2	8.79	236844

## Sheet: NC
NC
Accession	Description	Coverage [%]	# Peptides	# PSMs	# Unique Peptides	# AAs	MW [kDa]	calc. pI	Accession	Abundances (Grouped): HONE_1_NC
P35527	Keratin, type I cytoskeletal 9 OS=Homo sapiens OX=9606 GN=KRT9 PE=1 SV=3	63	29	45	29	623	62	5.24	P35527	7.58265e+08
H6VRF8	Cytokeratin-1 OS=Homo sapiens OX=9606 GN=KRT1 PE=3 SV=1	59	35	59	30	644	66	8.12	H6VRF8	2.28498e+09
P13645	Keratin, type I cytoskeletal 10 OS=Homo sapiens OX=9606 GN=KRT10 PE=1 SV=6	59	29	45	24	584	58.8	5.21	P13645	1.26661e+09
Q86YZ3	Hornerin OS=Homo sapiens OX=9606 GN=HRNR PE=1 SV=2	18	18	23	18	2850	282.2	10.04	Q86YZ3	5.4559e+07
P35908	Keratin, type II cytoskeletal 2 epidermal OS=Homo sapiens OX=9606 GN=KRT2 PE=1 SV=2	48	29	38	23	639	65.4	8	P35908	3.59382e+08
B2RAM6	cDNA, FLJ95005, highly similar to Homo sapiens kinesin family member 11 (KIF11), mRNA OS=Homo sapiens OX=9606 PE=2 SV=1	24	24	29	24	1056	119.1	5.72	B2RAM6	2.00239e+08
P08779	Keratin, type I cytoskeletal 16 OS=Homo sapiens OX=9606 GN=KRT16 PE=1 SV=4	42	17	20	11	473	51.2	5.05	P08779	4.53005e+07
P13647	Keratin, type II cytoskeletal 5 OS=Homo sapiens OX=9606 GN=KRT5 PE=1 SV=3	29	19	22	10	590	62.3	7.74	P13647	1.05663e+08
P35579	Myosin-9 OS=Homo sapiens OX=9606 GN=MYH9 PE=1 SV=4	14	23	23	23	1960	226.4	5.6	P35579	2.28924e+07
P04259	Keratin, type II cytoskeletal 6B OS=Homo sapiens OX=9606 GN=KRT6B PE=1 SV=5	30	17	25	3	564	60	8	P04259	5.35623e+06
P02538	Keratin, type II cytoskeletal 6A OS=Homo sapiens OX=9606 GN=KRT6A PE=1 SV=3	29	17	20	3	564	60	8	P02538	28930185
P02533	Keratin, type I cytoskeletal 14 OS=Homo sapiens OX=9606 GN=KRT14 PE=1 SV=4	36	13	16	6	472	51.5	5.16	P02533	2.59567e+07
B2RDD7	Protein arginine N-methyltransferase 5 OS=Homo sapiens OX=9606 PE=2 SV=1	25	14	14	14	637	72.7	6.29	B2RDD7	4.88527e+07
Q53G99	Beta actin variant (Fragment) OS=Homo sapiens OX=9606 PE=2 SV=1	31	10	13	5	375	41.7	5.59	Q53G99	1.15713e+08
A0A6Q8PFJ0	Prelamin-A/C OS=Homo sapiens OX=9606 GN=LMNA PE=4 SV=1	12	7	7	7	729	80.9	8.27	A0A6Q8PFJ0	1.46039e+07
Q53HQ7	Elongation factor 1-alpha (Fragment) OS=Homo sapiens OX=9606 PE=2 SV=1	22	6	6	6	462	50.2	8.94	Q53HQ7	1.3792e+07
Q04695	Keratin, type I cytoskeletal 17 OS=Homo sapiens OX=9606 GN=KRT17 PE=1 SV=2	17	7	8	3	432	48.1	5.02	Q04695	3.56366e+06
P14923	Junction plakoglobin OS=Homo sapiens OX=9606 GN=JUP PE=1 SV=3	8	5	5	5	745	81.7	6.14	P14923	2.2545e+06
B3KW67	cDNA FLJ42347 fis, clone UTERU2003399, highly similar to Actin, gamma-enteric smooth muscle OS=Homo sapiens OX=9606 PE=2 SV=1	22	6	8	1	376	41.8	5.48	B3KW67
P15924	Desmoplakin OS=Homo sapiens OX=9606 GN=DSP PE=1 SV=3	3	8	8	8	2871	331.6	6.81	P15924	7.17611e+06
F8W6I7	Helix-destabilizing protein OS=Homo sapiens OX=9606 GN=HNRNPA1 PE=1 SV=2	14	3	4	3	307	33.1	9.13	F8W6I7	2.04926e+06
P62805	Histone H4 OS=Homo sapiens OX=9606 GN=H4C1 PE=1 SV=2	50	5	7	5	103	11.4	11.36	P62805	4.53971e+07
A1A4E9	Keratin 13 OS=Homo sapiens OX=9606 GN=KRT13 PE=1 SV=1	13	7	7	4	458	49.6	4.96	A1A4E9	5.24027e+06
P05787	Keratin, type II cytoskeletal 8 OS=Homo sapiens OX=9606 GN=KRT8 PE=1 SV=7	10	7	7	3	483	53.7	5.59	P05787	7.11303e+06
P07900	Heat shock protein HSP 90-alpha OS=Homo sapiens OX=9606 GN=HSP90AA1 PE=1 SV=5	11	6	6	3	732	84.6	5.02	P07900	2.58017e+06
P08729	Keratin, type II cytoskeletal 7 OS=Homo sapiens OX=9606 GN=KRT7 PE=1 SV=5	14	6	6	5	469	51.4	5.48	P08729	4.73202e+06
B4DI39	cDNA FLJ54328, highly similar to Heat shock 70 kDa protein 1 OS=Homo sapiens OX=9606 PE=2 SV=1	9	4	5	2	618	67.5	5.5	B4DI39	9479751
B7Z1K5	Tubulin alpha chain OS=Homo sapiens OX=9606 PE=2 SV=1	6	3	4	2	519	57.7	5.07	B7Z1K5	7.23785e+06
P21333	Filamin-A OS=Homo sapiens OX=9606 GN=FLNA PE=1 SV=4	3	7	7	7	2647	280.6	6.06	P21333	2.99773e+06
A0A679KTH4	Beta-galactosidase (Fragment) OS=Homo sapiens OX=9606 GN=EmGFP-LacZ-E2F-TdTom PE=3 SV=1	3	2	3	2	1279	145.4	5.81	A0A679KTH4	7.67019e+06
P08238	Heat shock protein HSP 90-beta OS=Homo sapiens OX=9606 GN=HSP90AB1 PE=1 SV=4	8	5	5	2	724	83.2	5.03	P08238	825300
P19474	E3 ubiquitin-protein ligase TRIM21 OS=Homo sapiens OX=9606 GN=TRIM21 PE=1 SV=1	12	5	5	5	475	54.1	6.38	P19474	5.93079e+06
Q4J6C0	Protein-serine/threonine phosphatase (Fragment) OS=Homo sapiens OX=9606 GN=PPM1B PE=2 SV=1	13	4	4	4	431	47.8	6.15	Q4J6C0	4.3218e+06
Q9H853	Putative tubulin-like protein alpha-4B OS=Homo sapiens OX=9606 GN=TUBA4B PE=5 SV=2	11	2	3	1	241	27.5	7.83	Q9H853	2.87217e+06
B2RBS8	cDNA, FLJ95666, highly similar to Homo sapiens albumin (ALB), mRNA OS=Homo sapiens OX=9606 PE=2 SV=1	11	6	7	6	609	69.3	6.28	B2RBS8	26438200
P62269	40S ribosomal protein S18 OS=Homo sapiens OX=9606 GN=RPS18 PE=1 SV=3	33	5	5	5	152	17.7	10.99	P62269	2.26457e+07
Q6LC01	Tubulin beta chain (Fragment) OS=Homo sapiens OX=9606 PE=2 SV=1	13	5	6	5	437	48.8	4.82	Q6LC01	5.87446e+06
Q14CN4	Keratin, type II cytoskeletal 72 OS=Homo sapiens OX=9606 GN=KRT72 PE=1 SV=2	8	4	5	2	511	55.8	6.89	Q14CN4	1.34305e+06
Q02413	Desmoglein-1 OS=Homo sapiens OX=9606 GN=DSG1 PE=1 SV=2	6	4	4	4	1049	113.7	5.03	Q02413	2.52585e+06
Q9Y2W1	Thyroid hormone receptor-associated protein 3 OS=Homo sapiens OX=9606 GN=THRAP3 PE=1 SV=2	5	4	4	2	955	108.6	10.15	Q9Y2W1	4.6827e+06
A0A5C2G1B5	IGL c2340_light_IGKV2D-29_IGKJ2 (Fragment) OS=Homo sapiens OX=9606 PE=2 SV=1	20	3	9	3	113	12.3	5.05	A0A5C2G1B5	1.89237e+09
E7EUT5	Glyceraldehyde-3-phosphate dehydrogenase OS=Homo sapiens OX=9606 GN=GAPDH PE=1 SV=1	18	4	4	4	260	27.9	6.95	E7EUT5	3.9238e+06
P62851	40S ribosomal protein S25 OS=Homo sapiens OX=9606 GN=RPS25 PE=1 SV=1	24	3	4	3	125	13.7	10.11	P62851	179056722
P62081	40S ribosomal protein S7 OS=Homo sapiens OX=9606 GN=RPS7 PE=1 SV=1	24	4	4	4	194	22.1	10.1	P62081	4.20005e+06
A0A1X7SBS1	Heterogeneous nuclear ribonucleoprotein U OS=Homo sapiens OX=9606 GN=HNRNPU PE=1 SV=1	6	3	3	3	744	81.7	5.83	A0A1X7SBS1	2.68973e+06
Q8N1N4	Keratin, type II cytoskeletal 78 OS=Homo sapiens OX=9606 GN=KRT78 PE=1 SV=2	8	4	4	4	520	56.8	6.02	Q8N1N4	5.05772e+06
Q6P0P7	THRAP3 protein (Fragment) OS=Homo sapiens OX=9606 GN=THRAP3 PE=2 SV=1	11	3	3	1	374	41.7	11.5	Q6P0P7	1.10622e+06
Q5D862	Filaggrin-2 OS=Homo sapiens OX=9606 GN=FLG2 PE=1 SV=1	1	2	2	2	2391	247.9	8.31	Q5D862	2.95527e+06
Q9BQA1	Methylosome protein 50 OS=Homo sapiens OX=9606 GN=WDR77 PE=1 SV=1	15	3	3	3	342	36.7	5.17	Q9BQA1	8.23594e+06
A0A024RA28	Heterogeneous nuclear ribonucleoprotein A2/B1, isoform CRA_d OS=Homo sapiens OX=9606 GN=HNRPA2B1 PE=4 SV=1	12	3	3	3	301	31.1	9.14	A0A024RA28	4.95211e+06
Q16778	Histone H2B type 2-E OS=Homo sapiens OX=9606 GN=H2BC21 PE=1 SV=3	29	4	4	4	126	13.9	10.32	Q16778	2.6169e+07
A6NMY6	Putative annexin A2-like protein OS=Homo sapiens OX=9606 GN=ANXA2P2 PE=5 SV=2	11	3	3	3	339	38.6	6.95	A6NMY6	2.26594e+06
P05783	Keratin, type I cytoskeletal 18 OS=Homo sapiens OX=9606 GN=KRT18 PE=1 SV=2	12	5	5	5	430	48	5.45	P05783	9.61327e+06
B7Z6Z4	Myosin light polypeptide 6 OS=Homo sapiens OX=9606 GN=MYL6 PE=1 SV=1	15	3	3	3	238	26.7	5.08	B7Z6Z4	4.84541e+06
A8K556	cDNA FLJ78217 OS=Homo sapiens OX=9606 PE=2 SV=1	6	2	3	2	357	40.3	8.15	A8K556	5651074
Q7Z3Z0	Keratin, type I cytoskeletal 25 OS=Homo sapiens OX=9606 GN=KRT25 PE=1 SV=1	9	4	5	2	450	49.3	5.08	Q7Z3Z0	771949
B4DDI8	cDNA FLJ53704, moderately similar to Nascent polypeptide-associated complex subunit alpha OS=Homo sapiens OX=9606 PE=2 SV=1	17	2	2	2	169	18.3	3.92	B4DDI8	1.52758e+06
C8C504	Beta-globin OS=Homo sapiens OX=9606 GN=HBB PE=3 SV=1	17	2	3	2	147	16	8.06	C8C504	6.47058e+06
R4H484	X-DING-CD4 (Fragment) OS=Homo sapiens OX=9606 PE=2 SV=1	13	3	3	3	292	29.9	7.91	R4H484	7.77306e+06
B3KM80	Nucleolin OS=Homo sapiens OX=9606 GN=NCL PE=2 SV=1	7	4	4	4	536	58.5	4.67	B3KM80	4.1972e+06
P26641	Elongation factor 1-gamma OS=Homo sapiens OX=9606 GN=EEF1G PE=1 SV=3	10	4	4	4	437	50.1	6.67	P26641	2.09468e+06
P62266	40S ribosomal protein S23 OS=Homo sapiens OX=9606 GN=RPS23 PE=1 SV=3	15	2	2	2	143	15.8	10.49	P62266	1.44481e+06
K7EJV9	60S ribosomal protein L23a (Fragment) OS=Homo sapiens OX=9606 GN=RPL23A PE=1 SV=1	13	3	3	3	170	19.4	10.48	K7EJV9	8.33244e+06
P81605	Dermcidin OS=Homo sapiens OX=9606 GN=DCD PE=1 SV=2	26	3	3	3	110	11.3	6.54	P81605	1.00208e+07
P41091	Eukaryotic translation initiation factor 2 subunit 3 OS=Homo sapiens OX=9606 GN=EIF2S3 PE=1 SV=3	5	2	2	2	472	51.1	8.4	P41091	2.72527e+06
Q9GZP8	Immortalization up-regulated protein OS=Homo sapiens OX=9606 GN=IMUP PE=1 SV=1	29	2	2	2	106	10.9	9.73	Q9GZP8	3.49532e+07
E9PKE3	Heat shock cognate 71 kDa protein OS=Homo sapiens OX=9606 GN=HSPA8 PE=1 SV=1	6	3	3	1	627	68.8	5.52	E9PKE3	1087560
P62241	40S ribosomal protein S8 OS=Homo sapiens OX=9606 GN=RPS8 PE=1 SV=2	14	3	3	3	208	24.2	10.32	P62241	2.67791e+06
Q96IR1	RPS4X protein (Fragment) OS=Homo sapiens OX=9606 GN=RPS4X PE=2 SV=2	13	3	3	3	243	27.2	9.94	Q96IR1	3547894
Q9NXV2	BTB/POZ domain-containing protein KCTD5 OS=Homo sapiens OX=9606 GN=KCTD5 PE=1 SV=1	12	2	2	2	234	26.1	6.24	Q9NXV2	3.10693e+06
O00159	Unconventional myosin-Ic OS=Homo sapiens OX=9606 GN=MYO1C PE=1 SV=4	2	1	1	1	1063	121.6	9.41	O00159
P39019	40S ribosomal protein S19 OS=Homo sapiens OX=9606 GN=RPS19 PE=1 SV=2	14	2	2	2	145	16.1	10.32	P39019	6883956
Q96HS1	Serine/threonine-protein phosphatase PGAM5, mitochondrial OS=Homo sapiens OX=9606 GN=PGAM5 PE=1 SV=2	7	3	3	3	289	32	8.68	Q96HS1	2.67595e+06
Q5T749	Keratinocyte proline-rich protein OS=Homo sapiens OX=9606 GN=KPRP PE=1 SV=1	7	2	2	2	579	64.1	8.27	Q5T749	2.13702e+06
B4DUQ1	Heterogeneous nuclear ribonucleoprotein K OS=Homo sapiens OX=9606 PE=2 SV=1	7	2	2	2	439	48.5	5.92	B4DUQ1	1.93972e+06
P06702	Protein S100-A9 OS=Homo sapiens OX=9606 GN=S100A9 PE=1 SV=1	25	2	2	2	114	13.2	6.13	P06702	3.13342e+06
H9NKY4	IFITM3 OS=Homo sapiens OX=9606 GN=IFITM3 PE=3 SV=1	12	1	1	1	133	14.6	6.9	H9NKY4	686629
A8K7F6	RNA helicase OS=Homo sapiens OX=9606 PE=2 SV=1	6	2	2	2	406	46.1	5.48	A8K7F6	1.56946e+06
Q9HB00	Desmocollin 1, isoform CRA_b OS=Homo sapiens OX=9606 GN=DSC1 PE=4 SV=1	5	3	3	3	840	93.8	5.53	Q9HB00	630850
B4DN72	cDNA FLJ55910, highly similar to Keratin, type II cuticular Hb6 OS=Homo sapiens OX=9606 PE=2 SV=1	6	3	3	3	486	53.5	5.66	B4DN72	1.45092e+06
J3QTR3	Ubiquitin-40S ribosomal protein S27a (Fragment) OS=Homo sapiens OX=9606 GN=RPS27A PE=1 SV=1	17	2	3	2	106	12.2	10.14	J3QTR3	1.15483e+07
E9PK91	Bcl-2-associated transcription factor 1 OS=Homo sapiens OX=9606 GN=BCLAF1 PE=1 SV=1	2	2	2	2	871	100.3	9.95	E9PK91	4.79521e+06
A0A5C2G0A1	IGL c2582_light_IGKV2D-28_IGKJ4 (Fragment) OS=Homo sapiens OX=9606 PE=2 SV=1	20	3	4	2	113	12.2	8.94	A0A5C2G0A1	1.45478e+07
Q01650	Large neutral amino acids transporter small subunit 1 OS=Homo sapiens OX=9606 GN=SLC7A5 PE=1 SV=2	3	1	1	1	507	55	7.72	Q01650	364924
D3DQ69	SERPINE1 mRNA binding protein 1, isoform CRA_c OS=Homo sapiens OX=9606 GN=SERBP1 PE=4 SV=1	4	2	2	2	450	49.1	9.33	D3DQ69	2.33849e+06
Q16777	Histone H2A type 2-C OS=Homo sapiens OX=9606 GN=H2AC20 PE=1 SV=4	22	2	2	2	129	14	10.9	Q16777	16267747
B2R4P2	cDNA, FLJ92164, highly similar to Homo sapiens peroxiredoxin 1 (PRDX1), mRNA OS=Homo sapiens OX=9606 PE=2 SV=1	11	2	2	1	199	22.2	8.38	B2R4P2	2.24032e+06
V9HWC6	Peptidyl-prolyl cis-trans isomerase OS=Homo sapiens OX=9606 GN=HEL-S-39 PE=2 SV=1	16	3	3	3	208	22.7	9.32	V9HWC6	4.13955e+06
B4DJI1	L-lactate dehydrogenase OS=Homo sapiens OX=9606 PE=2 SV=1	6	2	2	2	305	33.6	8.46	B4DJI1	1.7182e+06
P05387	60S acidic ribosomal protein P2 OS=Homo sapiens OX=9606 GN=RPLP2 PE=1 SV=1	24	2	2	2	115	11.7	4.54	P05387	3.7415e+06
Q9BRS2	Serine/threonine-protein kinase RIO1 OS=Homo sapiens OX=9606 GN=RIOK1 PE=1 SV=2	4	2	2	2	568	65.5	6.19	Q9BRS2	710686
P05198	Eukaryotic translation initiation factor 2 subunit 1 OS=Homo sapiens OX=9606 GN=EIF2S1 PE=1 SV=3	6	2	2	2	315	36.1	5.08	P05198	1.54879e+06
P11021	Endoplasmic reticulum chaperone BiP OS=Homo sapiens OX=9606 GN=HSPA5 PE=1 SV=2	3	2	2	1	654	72.3	5.16	P11021	395124
P62861	40S ribosomal protein S30 OS=Homo sapiens OX=9606 GN=FAU PE=1 SV=1	31	2	2	2	59	6.6	12.15	P62861	8.45512e+07
P05388	60S acidic ribosomal protein P0 OS=Homo sapiens OX=9606 GN=RPLP0 PE=1 SV=1	6	2	2	2	317	34.3	5.97	P05388	2.5216e+06
Q59GP7	Interleukin enhancer binding factor 3 isoform c variant (Fragment) OS=Homo sapiens OX=9606 PE=2 SV=1	3	1	1	1	450	50.1	6.64	Q59GP7	652620
B4DF70	cDNA FLJ60461, highly similar to Peroxiredoxin-2 OS=Homo sapiens OX=9606 PE=2 SV=1	10	2	2	1	183	20.1	8.78	B4DF70	5.09073e+06
B4E0E1	Poly [ADP-ribose] polymerase OS=Homo sapiens OX=9606 PE=2 SV=1	2	2	2	2	993	111.1	8.87	B4E0E1	1.33323e+06
H0YHA7	60S ribosomal protein L18 (Fragment) OS=Homo sapiens OX=9606 GN=RPL18 PE=1 SV=1	8	1	1	1	167	19	11.78	H0YHA7	962301
P46783	40S ribosomal protein S10 OS=Homo sapiens OX=9606 GN=RPS10 PE=1 SV=1	14	2	2	2	165	18.9	10.15	P46783	1.32814e+06
P25705	ATP synthase subunit alpha, mitochondrial OS=Homo sapiens OX=9606 GN=ATP5F1A PE=1 SV=1	2	1	1	1	553	59.7	9.13	P25705
P26373	60S ribosomal protein L13 OS=Homo sapiens OX=9606 GN=RPL13 PE=1 SV=4	9	2	2	2	211	24.2	11.65	P26373	2.26075e+06
A0A5C2FU65	IGL c528_light_IGKV2D-28_IGKJ2 (Fragment) OS=Homo sapiens OX=9606 PE=2 SV=1	18	2	3	1	112	12.2	5.31	A0A5C2FU65	1.02437e+07
P60866	40S ribosomal protein S20 OS=Homo sapiens OX=9606 GN=RPS20 PE=1 SV=1	9	1	1	1	119	13.4	9.94	P60866	2.77703e+06
P10599	Thioredoxin OS=Homo sapiens OX=9606 GN=TXN PE=1 SV=3	12	1	1	1	105	11.7	4.92	P10599	2969137
P04075	Fructose-bisphosphate aldolase A OS=Homo sapiens OX=9606 GN=ALDOA PE=1 SV=2	5	2	2	2	364	39.4	8.09	P04075	1.4227e+06
E9PCY7	Heterogeneous nuclear ribonucleoprotein H OS=Homo sapiens OX=9606 GN=HNRNPH1 PE=1 SV=1	6	2	2	2	429	47.1	6.34	E9PCY7	533205
Q0QEN7	ATP synthase subunit beta (Fragment) OS=Homo sapiens OX=9606 GN=ATP5B PE=2 SV=1	5	2	2	2	445	48.1	5.07	Q0QEN7	342540
A8K4W0	40S ribosomal protein S3a OS=Homo sapiens OX=9606 GN=RPS3A PE=2 SV=1	7	2	2	2	264	29.9	9.73	A8K4W0	2.33029e+06
Q53FV0	Prohibitin (Fragment) OS=Homo sapiens OX=9606 PE=2 SV=1	4	1	1	1	272	29.8	6.39	Q53FV0	599447
K7EPT8	Glial fibrillary acidic protein (Fragment) OS=Homo sapiens OX=9606 GN=GFAP PE=1 SV=2	15	1	1	1	75	8.4	9.86	K7EPT8	4.26893e+06
A0A5C2GLS4	IG c736_heavy_IGHV1-18_IGHD2-2_IGHJ5 (Fragment) OS=Homo sapiens OX=9606 PE=2 SV=1	11	1	1	1	124	13.7	5.01	A0A5C2GLS4	2496014
P08670	Vimentin OS=Homo sapiens OX=9606 GN=VIM PE=1 SV=4	2	1	1	1	466	53.6	5.12	P08670	424060
O14950	Myosin regulatory light chain 12B OS=Homo sapiens OX=9606 GN=MYL12B PE=1 SV=2	11	2	2	2	172	19.8	4.84	O14950	2.07354e+06
Q03393	6-pyruvoyl tetrahydrobiopterin synthase OS=Homo sapiens OX=9606 GN=PTS PE=1 SV=1	14	2	2	2	145	16.4	6.68	Q03393	1447457
E9PKZ0	60S ribosomal protein L8 (Fragment) OS=Homo sapiens OX=9606 GN=RPL8 PE=1 SV=1	5	1	1	1	205	22.4	10.76	E9PKZ0	2.68743e+06
P05109	Protein S100-A8 OS=Homo sapiens OX=9606 GN=S100A8 PE=1 SV=1	12	1	1	1	93	10.8	7.03	P05109	1.61348e+06
A0A5C2GXW3	IG c1592_light_IGKV2D-28_IGKJ3 (Fragment) OS=Homo sapiens OX=9606 PE=2 SV=1	16	2	2	1	112	12.2	7.97	A0A5C2GXW3
E9PB61	THO complex subunit 4 OS=Homo sapiens OX=9606 GN=ALYREF PE=1 SV=1	4	1	1	1	264	27.5	11.05	E9PB61	2.73246e+06
Q8ND56	Protein LSM14 homolog A OS=Homo sapiens OX=9606 GN=LSM14A PE=1 SV=3	4	2	2	2	463	50.5	9.52	Q8ND56	953607
A0A024RCT9	High mobility group AT-hook protein 1 OS=Homo sapiens OX=9606 GN=HMGA1 PE=3 SV=1	5	1	1	1	328	34.3	10.37	A0A024RCT9	1.37175e+06
F5H423	Uncharacterized protein OS=Homo sapiens OX=9606 PE=3 SV=1	5	1	1	1	210	23.3	8.6	F5H423	620070
Q08188	Protein-glutamine gamma-glutamyltransferase E OS=Homo sapiens OX=9606 GN=TGM3 PE=1 SV=4	3	2	2	2	693	76.6	5.86	Q08188	1.7303e+06
A0A5C2G420	IGL c3869_light_IGKV2D-40_IGKJ2 (Fragment) OS=Homo sapiens OX=9606 PE=2 SV=1	18	2	2	1	113	12.6	4.81	A0A5C2G420	6.0763e+06
P30050	60S ribosomal protein L12 OS=Homo sapiens OX=9606 GN=RPL12 PE=1 SV=1	9	1	1	1	165	17.8	9.42	P30050	483445
P61513	60S ribosomal protein L37a OS=Homo sapiens OX=9606 GN=RPL37A PE=1 SV=2	18	2	2	2	92	10.3	10.43	P61513	6.14025e+06
Q16658	Fascin OS=Homo sapiens OX=9606 GN=FSCN1 PE=1 SV=3	3	1	1	1	493	54.5	7.24	Q16658	769414
B7Z2Z1	cDNA FLJ59523, highly similar to Scaffold attachment factor B OS=Homo sapiens OX=9606 PE=2 SV=1	2	2	2	2	811	91	7.24	B7Z2Z1	422483
Q5H9J7	Protein BEX5 OS=Homo sapiens OX=9606 GN=BEX5 PE=1 SV=1	21	1	1	1	111	12.6	4.84	Q5H9J7	5546688
A0A5C2G6S6	IGL c2133_light_IGKV2-30_IGKJ3 (Fragment) OS=Homo sapiens OX=9606 PE=2 SV=1	12	1	1	1	112	12.2	8.51	A0A5C2G6S6	664688
P31944	Caspase-14 OS=Homo sapiens OX=9606 GN=CASP14 PE=1 SV=2	9	2	2	2	242	27.7	5.58	P31944	1.94581e+06
O00571	ATP-dependent RNA helicase DDX3X OS=Homo sapiens OX=9606 GN=DDX3X PE=1 SV=3	4	2	2	2	662	73.2	7.18	O00571	1.27928e+06
P31947	14-3-3 protein sigma OS=Homo sapiens OX=9606 GN=SFN PE=1 SV=1	4	1	1	1	248	27.8	4.74	P31947	309317
J3QSF1	Probable ATP-dependent RNA helicase DDX5 (Fragment) OS=Homo sapiens OX=9606 GN=DDX5 PE=1 SV=1	7	1	1	1	153	18	5.99	J3QSF1	597865
P78371	T-complex protein 1 subunit beta OS=Homo sapiens OX=9606 GN=CCT2 PE=1 SV=4	2	1	1	1	535	57.5	6.46	P78371
M0R299	rRNA 2'-O-methyltransferase fibrillarin (Fragment) OS=Homo sapiens OX=9606 GN=FBL PE=1 SV=1	6	1	1	1	229	25.3	7.66	M0R299	522904
A1XP52	Catecholamine-regulated protein 40 OS=Homo sapiens OX=9606 PE=2 SV=1	3	1	1	1	350	38.1	5.39	A1XP52	4363914
Q6KB66	Keratin, type II cytoskeletal 80 OS=Homo sapiens OX=9606 GN=KRT80 PE=1 SV=2	2	1	1	1	452	50.5	5.67	Q6KB66	399180
J3QQQ9	KOW domain-containing protein OS=Homo sapiens OX=9606 PE=3 SV=1	8	1	1	1	107	12.7	10.78	J3QQQ9	1.65251e+06
Q9NW13	RNA-binding protein 28 OS=Homo sapiens OX=9606 GN=RBM28 PE=1 SV=3	1	1	1	1	759	85.7	9.22	Q9NW13	907344
P58107	Epiplakin OS=Homo sapiens OX=9606 GN=EPPK1 PE=1 SV=3	3	2	2	2	5088	555.3	5.62	P58107	822536
Q96AG4	Leucine-rich repeat-containing protein 59 OS=Homo sapiens OX=9606 GN=LRRC59 PE=1 SV=1	4	1	1	1	307	34.9	9.57	Q96AG4	1.06864e+06
Q08211	ATP-dependent RNA helicase A OS=Homo sapiens OX=9606 GN=DHX9 PE=1 SV=4	2	2	2	2	1270	140.9	6.84	Q08211	641517
A0A0S2Z4X1	Epididymis secretory sperm binding protein (Fragment) OS=Homo sapiens OX=9606 GN=RBM10 PE=2 SV=1	1	1	1	1	852	94.3	6.73	A0A0S2Z4X1	1.26954e+06
F8VSC5	SCY1-like protein 2 (Fragment) OS=Homo sapiens OX=9606 GN=SCYL2 PE=1 SV=1	2	1	1	1	681	77	7.05	F8VSC5	1.274e+06
Q14331	Protein FRG1 OS=Homo sapiens OX=9606 GN=FRG1 PE=1 SV=1	3	1	1	1	258	29.2	9.01	Q14331	2.67547e+06
O76009	Keratin, type I cuticular Ha3-I OS=Homo sapiens OX=9606 GN=KRT33A PE=2 SV=2	3	1	1	1	404	45.9	4.82	O76009
A0A4D5RAA5	Annexin OS=Homo sapiens OX=9606 PE=3 SV=1	6	1	1	1	282	31.5	8.09	A0A4D5RAA5	304927
M0R019	Heterogeneous nuclear ribonucleoprotein M (Fragment) OS=Homo sapiens OX=9606 GN=HNRNPM PE=1 SV=8	3	1	1	1	352	37.6	9.03	M0R019	578500
Q59GK9	60S ribosomal protein L21 (Fragment) OS=Homo sapiens OX=9606 PE=2 SV=1	9	1	1	1	163	18.9	10.54	Q59GK9	873112
H3BQ34	Pyruvate kinase OS=Homo sapiens OX=9606 GN=PKM PE=1 SV=1	5	1	1	1	281	30.7	6.95	H3BQ34	454858
B4DS01	cDNA FLJ59402, highly similar to Eukaryotic translation initiation factor 4B OS=Homo sapiens OX=9606 PE=2 SV=1	4	1	1	1	368	40.7	5.96	B4DS01	670534
Q5VVC8	60S ribosomal protein L11 OS=Homo sapiens OX=9606 GN=RPL11 PE=1 SV=2	5	1	1	1	167	19	9.8	Q5VVC8	1.29854e+06
B4DM82	Peptidyl-prolyl cis-trans isomerase OS=Homo sapiens OX=9606 PE=2 SV=1	7	1	1	1	129	14.1	8.47	B4DM82	1.49231e+06
H0YF32	40S ribosomal protein S3 (Fragment) OS=Homo sapiens OX=9606 GN=RPS3 PE=1 SV=1	11	1	1	1	123	13.5	8	H0YF32	1.17723e+06
Q9NZQ7	Programmed cell death 1 ligand 1 OS=Homo sapiens OX=9606 GN=CD274 PE=1 SV=1	8	1	1	1	290	33.3	7.23	Q9NZQ7
B5BU01	Eukaryotic translation initiation factor 2 beta OS=Homo sapiens OX=9606 GN=EIF2S2 PE=2 SV=1	3	1	1	1	333	38.3	5.94	B5BU01	1.36924e+06
P62829	60S ribosomal protein L23 OS=Homo sapiens OX=9606 GN=RPL23 PE=1 SV=1	7	1	1	1	140	14.9	10.51	P62829	2.82579e+06
Q6MZS5	Uncharacterized protein DKFZp686A13234 (Fragment) OS=Homo sapiens OX=9606 GN=DKFZp686A13234 PE=2 SV=1	1	1	1	1	613	68.3	8.91	Q6MZS5	1.05069e+06
O60832	H/ACA ribonucleoprotein complex subunit DKC1 OS=Homo sapiens OX=9606 GN=DKC1 PE=1 SV=3	2	1	1	1	514	57.6	9.42	O60832	5.43927e+06
Q03113	Guanine nucleotide-binding protein subunit alpha-12 OS=Homo sapiens OX=9606 GN=GNA12 PE=1 SV=4	3	1	1	1	381	44.3	9.83	Q03113	316563
A0A3B3ITJ4	Heterogeneous nuclear ribonucleoprotein L (Fragment) OS=Homo sapiens OX=9606 GN=HNRNPL PE=1 SV=1	2	1	1	1	537	59.2	7.11	A0A3B3ITJ4	598591
H3BT71	RNA-binding motif protein, X chromosome OS=Homo sapiens OX=9606 GN=RBMX PE=1 SV=1	4	1	1	1	296	32.2	9.91	H3BT71	741388
A0A075B6R9	Probable non-functional immunoglobulin kappa variable 2D-24 OS=Homo sapiens OX=9606 GN=IGKV2D-24 PE=1 SV=1	9	1	1	1	120	13.1	8.87	A0A075B6R9	1.38371e+06
H0Y8X0	Protein DEK OS=Homo sapiens OX=9606 GN=DEK PE=1 SV=2	3	1	1	1	285	32.7	6.81	H0Y8X0	1.23801e+06
F5H0C5	Prohibitin OS=Homo sapiens OX=9606 GN=PHB2 PE=1 SV=1	15	1	1	1	112	12	9.61	F5H0C5	363870
A2A3R5	40S ribosomal protein S6 OS=Homo sapiens OX=9606 GN=RPS6 PE=1 SV=1	6	1	1	1	218	25	11.14	A2A3R5	481682
P62318	Small nuclear ribonucleoprotein Sm D3 OS=Homo sapiens OX=9606 GN=SNRPD3 PE=1 SV=1	8	1	1	1	126	13.9	10.32	P62318	576558
O00479	High mobility group nucleosome-binding domain-containing protein 4 OS=Homo sapiens OX=9606 GN=HMGN4 PE=1 SV=3	10	1	1	1	90	9.5	10.48	O00479	5.3617e+06
B4DNH1	Profilin OS=Homo sapiens OX=9606 PE=2 SV=1	7	1	1	1	188	20.8	7.83	B4DNH1	559706
A0A161I202	Lactotransferrin OS=Homo sapiens OX=9606 GN=LTF PE=2 SV=1	1	1	1	1	711	78.3	8.18	A0A161I202	377346
P29692	Elongation factor 1-delta OS=Homo sapiens OX=9606 GN=EEF1D PE=1 SV=5	9	1	1	1	281	31.1	5.01	P29692	699121
J3KRX5	60S ribosomal protein L17 (Fragment) OS=Homo sapiens OX=9606 GN=RPL17 PE=1 SV=1	6	1	1	1	174	20.2	10.1	J3KRX5	478133
Q4VB24	Histone cluster 1, H1e OS=Homo sapiens OX=9606 GN=HIST1H1E PE=2 SV=1	5	1	1	1	219	21.9	11.03	Q4VB24	2.77753e+06
Q96GI1	Uncharacterized protein (Fragment) OS=Homo sapiens OX=9606 PE=2 SV=1	2	1	1	1	387	43	6.47	Q96GI1	530377
Q9BY74	60S ribosomal protein L7a (Fragment) OS=Homo sapiens OX=9606 GN=RP-L7a PE=2 SV=1	8	1	1	1	142	15.6	10.04	Q9BY74	567447
P21796	Voltage-dependent anion-selective channel protein 1 OS=Homo sapiens OX=9606 GN=VDAC1 PE=1 SV=2	4	1	1	1	283	30.8	8.54	P21796	549382
H0YN88	40S ribosomal protein S17 OS=Homo sapiens OX=9606 GN=RPS17 PE=1 SV=1	7	1	1	1	136	15.9	9.91	H0YN88	2.19859e+06
Q53G74	60S ribosomal protein L4 (Fragment) OS=Homo sapiens OX=9606 PE=2 SV=1	3	1	1	1	427	47.7	11	Q53G74	640956
E5RH77	40S ribosomal protein S14 OS=Homo sapiens OX=9606 GN=RPS14 PE=1 SV=1	8	1	1	1	134	14.3	9.52	E5RH77	2.2455e+06
B3KNQ8	cDNA FLJ30174 fis, clone BRACE2000975, highly similar to Sodium/potassium-transporting ATPase alpha-3 chain OS=Homo sapiens OX=9606 PE=2 SV=1	3	1	1	1	435	48.1	5.41	B3KNQ8	324053
Q96P63	Serpin B12 OS=Homo sapiens OX=9606 GN=SERPINB12 PE=1 SV=1	2	1	1	1	405	46.2	5.53	Q96P63	1.24327e+06
B4DM74	60S ribosomal protein L18a OS=Homo sapiens OX=9606 PE=2 SV=1	5	1	1	1	154	18.1	10.48	B4DM74	2.19063e+06
P83731	60S ribosomal protein L24 OS=Homo sapiens OX=9606 GN=RPL24 PE=1 SV=1	6	1	1	1	157	17.8	11.25	P83731	754756
P42766	60S ribosomal protein L35 OS=Homo sapiens OX=9606 GN=RPL35 PE=1 SV=2	8	1	1	1	123	14.5	11.05	P42766	2.20486e+06
P16401	Histone H1.5 OS=Homo sapiens OX=9606 GN=H1-5 PE=1 SV=3	5	1	1	1	226	22.6	10.92	P16401	887441
Q9UP60	SNC73 protein OS=Homo sapiens OX=9606 GN=SNC73 PE=2 SV=1	3	1	1	1	384	40.9	6.15	Q9UP60	360373
P06703	Protein S100-A6 OS=Homo sapiens OX=9606 GN=S100A6 PE=1 SV=1	9	1	1	1	90	10.2	5.48	P06703	3.85322e+06
Q02878	60S ribosomal protein L6 OS=Homo sapiens OX=9606 GN=RPL6 PE=1 SV=3	5	1	1	1	288	32.7	10.58	Q02878	265078
Q59FA2	Serine/arginine-rich splicing factor 1 (Fragment) OS=Homo sapiens OX=9606 PE=2 SV=1	5	1	1	1	233	25.6	9.01	Q59FA2	716073
F8WB72	60S ribosomal protein L35a OS=Homo sapiens OX=9606 GN=RPL35A PE=1 SV=1	16	1	1	1	57	6.8	9.76	F8WB72	845089
P25311	Zinc-alpha-2-glycoprotein OS=Homo sapiens OX=9606 GN=AZGP1 PE=1 SV=2	4	1	1	1	298	34.2	6.05	P25311	248430
K7ELC7	60S ribosomal protein L27 (Fragment) OS=Homo sapiens OX=9606 GN=RPL27 PE=1 SV=1	6	1	1	1	144	16.5	10.58	K7ELC7	1.7062e+06
Q8IWR8	60S ribosomal protein L19 (Fragment) OS=Homo sapiens OX=9606 PE=2 SV=1	5	1	1	1	173	20.8	11.44	Q8IWR8	1.68035e+06
P62316	Small nuclear ribonucleoprotein Sm D2 OS=Homo sapiens OX=9606 GN=SNRPD2 PE=1 SV=1	8	1	1	1	118	13.5	9.91	P62316	446003
P84090	Enhancer of rudimentary homolog OS=Homo sapiens OX=9606 GN=ERH PE=1 SV=1	11	1	1	1	104	12.3	5.92	P84090	1.10791e+06
B2R6F9	cDNA, FLJ92932, highly similar to Homo sapiens serine/threonine kinase 38 (STK38), mRNA OS=Homo sapiens OX=9606 PE=2 SV=1	2	1	1	1	465	54.2	7.15	B2R6F9	676921
Q8N5L9	40S ribosomal protein S2 OS=Homo sapiens OX=9606 GN=RPS2 PE=2 SV=1	3	1	1	1	293	31.3	10.24	Q8N5L9	858872
Q53RR5	Uncharacterized protein YWHAQ (Fragment) OS=Homo sapiens OX=9606 GN=YWHAQ PE=3 SV=1	14	1	1	1	98	11.2	6.7	Q53RR5	359229
P62273	40S ribosomal protein S29 OS=Homo sapiens OX=9606 GN=RPS29 PE=1 SV=2	20	1	1	1	56	6.7	10.13	P62273	1.01588e+06
Q6ZRU0	cDNA FLJ46111 fis, clone TESTI2034913, moderately similar to Keratin, type II cytoskeletal 8 OS=Homo sapiens OX=9606 PE=2 SV=1	4	1	1	1	197	22.3	4.84	Q6ZRU0	2.01578e+06
F5H282	T-complex protein 1 subunit alpha OS=Homo sapiens OX=9606 GN=TCP1 PE=1 SV=1	4	1	1	1	332	36.4	7.02	F5H282	521729
A0A5F9ZHM4	L-lactate dehydrogenase OS=Homo sapiens OX=9606 GN=LDHB PE=1 SV=1	2	1	1	1	341	37.4	6.25	A0A5F9ZHM4	589182
A0A5C2GBF1	IGL c41_light_IGLV3-9_IGLJ3 (Fragment) OS=Homo sapiens OX=9606 PE=2 SV=1	15	1	1	1	106	11.4	7.12	A0A5C2GBF1	1117850
B4DZK8	cDNA FLJ61192, highly similar to Erythrocyte band 7 integral membrane protein OS=Homo sapiens OX=9606 PE=2 SV=1	4	1	1	1	280	30.8	8.25	B4DZK8	1.28164e+06
B7Z4F6	60 kDa chaperonin OS=Homo sapiens OX=9606 PE=2 SV=1	1	1	1	1	550	58.5	6.02	B7Z4F6	550070
P31025	Lipocalin-1 OS=Homo sapiens OX=9606 GN=LCN1 PE=1 SV=1	6	1	1	1	176	19.2	5.58	P31025	1.09062e+06
H0Y449	Y-box-binding protein 1 (Fragment) OS=Homo sapiens OX=9606 GN=YBX1 PE=1 SV=1	5	1	1	1	374	42	10.43	H0Y449	565260
B4DMC6	cDNA FLJ60696, highly similar to Elongation factor 2 OS=Homo sapiens OX=9606 PE=2 SV=1	2	1	1	1	387	42.9	6.23	B4DMC6	627658
H0YB56	Protein LYRIC (Fragment) OS=Homo sapiens OX=9606 GN=MTDH PE=1 SV=1	5	1	1	1	224	24.5	9.76	H0YB56	761270
H7C2W9	60S ribosomal protein L31 (Fragment) OS=Homo sapiens OX=9606 GN=RPL31 PE=1 SV=1	7	1	1	1	108	12.8	11	H7C2W9	3.83968e+06
B4DP43	cDNA FLJ51016, highly similar to U4/U6.U5 tri-snRNP-associated protein 1 OS=Homo sapiens OX=9606 PE=2 SV=1	4	1	1	1	249	27.5	9.66	B4DP43	412661
H7C123	60S ribosomal protein L10 (Fragment) OS=Homo sapiens OX=9606 GN=RPL10 PE=1 SV=1	9	1	1	1	91	10	11.81	H7C123	397109
Q96PK6	RNA-binding protein 14 OS=Homo sapiens OX=9606 GN=RBM14 PE=1 SV=2	2	1	1	1	669	69.4	9.67	Q96PK6	164398
A8K3Y5	cDNA FLJ78186 OS=Homo sapiens OX=9606 PE=2 SV=1	3	1	1	1	379	43.6	9.57	A8K3Y5	432513
Q6UWP8	Suprabasin OS=Homo sapiens OX=9606 GN=SBSN PE=1 SV=2	6	1	1	1	590	60.5	7.01	Q6UWP8	299553
